# Supplementary material for: The Flexibility of Tetra(N‐Heterocyclic Carbene) Ligands Controls the Nuclearity and Geometry of Polynuclear MI‒NHC Assemblies
Source: Angew Chem Int Ed Engl. 2025 May 19;64(25):e202502081. doi: 10.1002/anie.202502081 (PMC12171663; doi:10.1002/anie.202502081)
Supplement: Supplementary file 2 — Supporting Information [file ANIE-64-e202502081-s002.zip]

Archive with 2 entries (2 files):
- [Au4(1b)2](PF6)4.cif
- [Au6(1c)3](PF6)6.cif
