# Supplementary material for: The Flexibility of Tetra(N‐Heterocyclic Carbene) Ligands Controls the Nuclearity and Geometry of Polynuclear MI‒NHC Assemblies
Source: Angew Chem Int Ed Engl. 2025 May 19;64(25):e202502081. doi: 10.1002/anie.202502081 (PMC12171663; doi:10.1002/anie.202502081)
Supplement: Supplementary file 2 — Supporting Information [file ANIE-64-e202502081-s002.zip › [Au4(1b)2](PF6)4.cif]

data_3b
_audit_creation_date               2024-01-23
_audit_creation_method
;
Olex2 1.3
(compiled 2020.11.12 svn.r5f609507 for OlexSys, GUI svn.r6408)
;
_shelx_SHELXL_version_number       '2018/3'
_audit_contact_author_address      ?
_audit_contact_author_email        ?
_audit_contact_author_name         ''
_audit_contact_author_phone        ?
_publ_contact_author_id_orcid      ?
_publ_section_references
;
Bourhis, L.J., Dolomanov, O.V., Gildea, R.J., Howard, J.A.K., Puschmann, H.
 (2015). Acta Cryst. A71, 59-75.

Dolomanov, O.V., Bourhis, L.J., Gildea, R.J, Howard, J.A.K. & Puschmann, H.
 (2009), J. Appl. Cryst. 42, 339-341.

Sheldrick, G.M. (2015). Acta Cryst. C71, 3-8.
;
_chemical_name_common              ?
_chemical_name_systematic          ?
_chemical_formula_moiety          
 'C140 H120 Au4 N20, 2(F3.6 Sb0.6), 4.667(F3.6 P0.6)'
_chemical_formula_sum              'C140 H120 Au4 F24 N20 P2.80 Sb1.20'
_chemical_formula_weight           3559.23
_chemical_melting_point            ?
loop_
  _atom_type_symbol
  _atom_type_description
  _atom_type_scat_dispersion_real
  _atom_type_scat_dispersion_imag
  _atom_type_scat_source
 'C' 'C' 0.0033 0.0016 'International Tables Vol C Tables 4.2.6.8 and 6.1.1.4'
 'H' 'H' 0.0000 0.0000 'International Tables Vol C Tables 4.2.6.8 and 6.1.1.4'
 'Au' 'Au' -2.0133 8.8022
 'International Tables Vol C Tables 4.2.6.8 and 6.1.1.4'
 'F' 'F' 0.0171 0.0103 'International Tables Vol C Tables 4.2.6.8 and 6.1.1.4'
 'N' 'N' 0.0061 0.0033 'International Tables Vol C Tables 4.2.6.8 and 6.1.1.4'
 'P' 'P' 0.1023 0.0942 'International Tables Vol C Tables 4.2.6.8 and 6.1.1.4'
 'Sb' 'Sb' -0.5866 1.5461
 'International Tables Vol C Tables 4.2.6.8 and 6.1.1.4'

_shelx_space_group_comment
;
The symmetry employed for this shelxl refinement is uniquely defined
by the following loop, which should always be used as a source of
symmetry information in preference to the above space-group names.
They are only intended as comments.
;
_space_group_crystal_system        'monoclinic'
_space_group_IT_number             10
_space_group_name_H-M_alt          'P 1 2/m 1'
_space_group_name_Hall             '-P 2y'
loop_
  _space_group_symop_operation_xyz
 'x, y, z'
 '-x, y, -z'
 '-x, -y, -z'
 'x, -y, z'

_cell_length_a                     19.3918(10)
_cell_length_b                     12.7720(8)
_cell_length_c                     22.0005(13)
_cell_angle_alpha                  90
_cell_angle_beta                   100.567(2)
_cell_angle_gamma                  90
_cell_volume                       5356.5(5)
_cell_formula_units_Z              1
_cell_measurement_reflns_used      7820
_cell_measurement_temperature      210.0
_cell_measurement_theta_max        24.94
_cell_measurement_theta_min        2.22
_shelx_estimated_absorpt_T_max     0.665
_shelx_estimated_absorpt_T_min     0.618
_exptl_absorpt_coefficient_mu      2.957
_exptl_absorpt_correction_T_max    0.7452
_exptl_absorpt_correction_T_min    0.5013
_exptl_absorpt_correction_type     none
_exptl_absorpt_process_details
;
SADABS-2016/2 (Bruker,2016/2) was used for absorption correction.
wR2(int) was 0.1305 before and 0.0570 after correction.
The Ratio of minimum to maximum transmission is 0.6727.
The \l/2 correction factor is Not present.
;
_exptl_absorpt_special_details     ?
_exptl_crystal_colour              yellow
_exptl_crystal_colour_primary      yellow
_exptl_crystal_density_diffrn      1.103
_exptl_crystal_density_meas        ?
_exptl_crystal_density_method      ?
_exptl_crystal_description         block
_exptl_crystal_F_000               1735
_exptl_crystal_size_max            0.18
_exptl_crystal_size_mid            0.16
_exptl_crystal_size_min            0.15
_exptl_transmission_factor_max     ?
_exptl_transmission_factor_min     ?
_diffrn_reflns_av_R_equivalents    0.0722
_diffrn_reflns_av_unetI/netI       0.0746
_diffrn_reflns_Laue_measured_fraction_full  0.996
_diffrn_reflns_Laue_measured_fraction_max  0.995
_diffrn_reflns_limit_h_max         23
_diffrn_reflns_limit_h_min         -23
_diffrn_reflns_limit_k_max         15
_diffrn_reflns_limit_k_min         -15
_diffrn_reflns_limit_l_max         25
_diffrn_reflns_limit_l_min         -26
_diffrn_reflns_number              37374
_diffrn_reflns_point_group_measured_fraction_full  0.996
_diffrn_reflns_point_group_measured_fraction_max  0.995
_diffrn_reflns_theta_full          25.242
_diffrn_reflns_theta_max           25.378
_diffrn_reflns_theta_min           1.987
_diffrn_ambient_temperature        210.0
_diffrn_detector_area_resol_mean   ?
_diffrn_measured_fraction_theta_full  0.996
_diffrn_measured_fraction_theta_max  0.995
_diffrn_measurement_device_type    'Bruker APEX-II CCD'
_diffrn_measurement_method         '\f and \w scans'
_diffrn_radiation_type             MoK\a
_diffrn_radiation_wavelength       0.71073
_diffrn_source                     ?
_diffrn_source_current             1.4
_diffrn_source_power               0.07
_diffrn_source_voltage             50.0
_diffrn_standards_number           0
_reflns_Friedel_coverage           0.000
_reflns_Friedel_fraction_full      .
_reflns_Friedel_fraction_max       .
_reflns_number_gt                  6129
_reflns_number_total               10280
_reflns_special_details
;
 Reflections were merged by SHELXL according to the crystal
 class for the calculation of statistics and refinement.
 
 Structure factors included contributions from the .fab file.
 
 _reflns_Friedel_fraction is defined as the number of unique
 Friedel pairs measured divided by the number that would be
 possible theoretically, ignoring centric projections and
 systematic absences.
;
_reflns_threshold_expression       'I > 2\s(I)'
_computing_cell_refinement         'SAINT V8.38A (Bruker, 2018)'
_computing_data_collection         ?
_computing_data_reduction          'SAINT V8.38A (Bruker, 2018)'
_computing_molecular_graphics      'Olex2 1.3 (Dolomanov et al., 2009)'
_computing_publication_material    'Olex2 1.3 (Dolomanov et al., 2009)'
_computing_structure_refinement    'SHELXL 2018/3 (Sheldrick, 2015)'
_computing_structure_solution      'olex2.solve 1.3 (Bourhis et al., 2015)'
_refine_diff_density_max           1.952
_refine_diff_density_min           -1.346
_refine_diff_density_rms           0.134
_refine_ls_extinction_coef         .
_refine_ls_extinction_method       none
_refine_ls_goodness_of_fit_ref     1.036
_refine_ls_hydrogen_treatment      constr
_refine_ls_matrix_type             full
_refine_ls_number_parameters       663
_refine_ls_number_reflns           10280
_refine_ls_number_restraints       387
_refine_ls_R_factor_all            0.1066
_refine_ls_R_factor_gt             0.0662
_refine_ls_restrained_S_all        1.131
_refine_ls_shift/su_max            0.000
_refine_ls_shift/su_mean           0.000
_refine_ls_structure_factor_coef   Fsqd
_refine_ls_weighting_details      
 'w=1/[\s^2^(Fo^2^)+(0.1359P)^2^] where P=(Fo^2^+2Fc^2^)/3'
_refine_ls_weighting_scheme        calc
_refine_ls_wR_factor_gt            0.1955
_refine_ls_wR_factor_ref           0.2220
_refine_special_details            ?
_olex2_refinement_description
;
1. Fixed Uiso
 At 1.2 times of:
  All C(H) groups, All C(H,H) groups
 At 1.5 times of:
  All C(H,H,H) groups
2. Restrained distances
 C38-C39 = C43-C38 = C43-C42 = C42-C41 = C40-C41 = C39-C40
 1.39 with sigma of 0.02
 P2-F4 = P2-F11 = P2-F8 = P2-F10 = P2-F6
 1.57 with sigma of 0.02
 C32-C33 = C33-C34 = C34-C35 = C35-C36 = C36-C37 = C32-C37
 1.39 with sigma of 0.02
 P1-F3 = P1-F2 = P1-F13 = P1-F9
 1.57 with sigma of 0.02
 C53-C52
 1.54 with sigma of 0.02
 C47-C48
 1.54 with sigma of 0.02
 C36-C33
 2.78 with sigma of 0.04
 C39-C42
 2.78 with sigma of 0.04
 C34-C37
 2.78 with sigma of 0.04
 C38-C41
 2.78 with sigma of 0.04
 C40-C43
 2.78 with sigma of 0.04
 C35-C32
 2.78 with sigma of 0.04
 P1-F2 \\sim P1-F9 \\sim P1-F5_$1 \\sim P1-F3 \\sim P1-F13
 with sigma of 0.02
 F2-F5_$1 \\sim F2-F3 \\sim F2-F13 \\sim F9-F5_$1 \\sim F9-F3 \\sim F9-F13
\\sim F5_$1-F3 \\sim F5_$1-F13
 with sigma of 0.04
 F10-F6 \\sim F10-F8 \\sim F10-F11 \\sim F6-F4 \\sim F6-F11 \\sim F4-F8 \\sim
F4-F11 \\sim F8-F11
 with sigma of 0.04
 F6-F10 \\sim F6-F4 \\sim F10-F8 \\sim F8-F4
 with sigma of 0.02
 Sb1-F1 \\sim Sb1-F12 \\sim Sb1-F14_$1 \\sim Sb1-F7_$1
 with sigma of 0.02
 F1-F14_$1 \\sim F1-F7_$1 \\sim F12-F14_$1 \\sim F12-F7_$1 \\sim F14-F7
 with sigma of 0.04
 Au4-C44 \\sim Au2-C44
 with sigma of 0.02
 Au1-C49 \\sim Au3-C49
 with sigma of 0.02
 Sb1-F1 \\sim Sb1-F12 \\sim Sb1-F14 \\sim Sb1-F14_$1 \\sim Sb1-F7 \\sim
Sb1-F7_$1
 with sigma of 0.02
 F1-F14 \\sim F1-F14_$1 \\sim F1-F7 \\sim F1-F7_$1 \\sim F12-F14 \\sim
F12-F14_$1 \\sim F12-F7 \\sim F12-
 F7_$1 \\sim F14-F14_$1 \\sim F14-F7 \\sim F14_$1-F7_$1 \\sim F7-F7_$1
 with sigma of 0.04
3. Rigid bond restraints
 P2, F8
 with sigma for 1-2 distances of 0.01 and sigma for 1-3 distances of 0.01
 P1, F2
 with sigma for 1-2 distances of 0.01 and sigma for 1-3 distances of 0.01
 P2, F6
 with sigma for 1-2 distances of 0.01 and sigma for 1-3 distances of 0.01
 Au2, C44
 with sigma for 1-2 distances of 0.01 and sigma for 1-3 distances of 0.01
 C47, C48
 with sigma for 1-2 distances of 0.01 and sigma for 1-3 distances of 0.01
4. Uiso/Uaniso restraints and constraints
F5 \\sim P1 \\sim F3 \\sim F13 \\sim F9 \\sim F2: within 2A with sigma of 0.015
and sigma for terminal atoms of 0.03 within 2A
F11 \\sim P2 \\sim F4 \\sim F6 \\sim F8 \\sim F10: within 2A with sigma of
0.015 and sigma for terminal atoms of 0.03 within 2A
F7 \\sim Sb1 \\sim F14 \\sim F12 \\sim F1: within 2A with sigma of 0.02 and
sigma for terminal atoms of 0.04 within 2A
C48 \\sim C47: within 2A with sigma of 0.02 and sigma for terminal atoms of
0.04 within 2A
Uanis(F9) \\sim Ueq, Uanis(F13) \\sim Ueq, Uanis(F2) \\sim Ueq, Uanis(F5) \\sim
Ueq, Uanis(F3) \\sim Ueq, Uanis(F11) \\sim Ueq: with sigma of 0.015 and sigma
for terminal atoms of 0.03
Uanis(F6) \\sim Ueq, Uanis(F10) \\sim Ueq, Uanis(F4) \\sim Ueq, Uanis(F8) \\sim
Ueq: with sigma of 0.02 and sigma for terminal atoms of 0.04
Uanis(C46) \\sim Ueq, Uanis(N3) \\sim Ueq: with sigma of 0.01 and sigma for
terminal atoms of 0.02
Uanis(C29) \\sim Ueq, Uanis(C32) \\sim Ueq, Uanis(C48) \\sim Ueq, Uanis(C33)
\\sim Ueq, Uanis(C36) \\sim Ueq, Uanis(C41) \\sim Ueq: with sigma of 0.01 and
sigma for terminal atoms of 0.02
5. Others
 Fixed Sof: Au1(0.25) Au4(0.25) Sb1(0.3) P2(0.3) C39(0.5) C38(0.5) C43(0.5)
 H43(0.5) C42(0.5) H42(0.5) C41(0.5) H41(0.5) C40(0.5) H40(0.5) F1(0.3)
 C23(0.5) H23(0.5) C24(0.5) H24(0.5) C13(0.5) H13(0.5) C25(0.5) H25(0.5)
 C3(0.5) H3(0.5) C26(0.5) H26(0.5) C4(0.5) H4(0.5) C14(0.5) H14(0.5) C15(0.5)
 H15(0.5) C27(0.5) H27(0.5) C16(0.5) H16(0.5) C17(0.5) H17(0.5) C28(0.5)
 H28(0.5) C29(0.5) H29(0.5) C30(0.5) H30(0.5) C18(0.5) H18(0.5) C5(0.5) H5(0.5)
 C6(0.5) H6(0.5) C19(0.5) H19(0.5) C37(0.5) H37(0.5) C36(0.5) H36(0.5) C35(0.5)
 H35(0.5) C34(0.5) H34(0.5) C33(0.5) C32(0.5) C7(0.5) H7(0.5) C8(0.5) H8(0.5)
 C20(0.5) H20(0.5) C9(0.5) H9(0.5) C10(0.5) H10(0.5) Au2(0.25) Au3(0.25)
 F4(0.3) F6(0.3) F8(0.3) F10(0.3) F12(0.3) F14(0.6) F7(0.6) P1(0.4) F2(0.4)
 F9(0.4) F5(0.8) F11(0.6) F3(0.4) F13(0.4)
6.a Secondary CH2 refined with riding coordinates:
 C52(H52A,H52B), C47(H47A,H47B)
6.b Aromatic/amide H refined with riding coordinates:
 C50(H50), C51(H51), C45(H45), C46(H46), C43(H43), C42(H42), C41(H41),
 C40(H40), C23(H23), C24(H24), C13(H13), C25(H25), C3(H3), C26(H26), C4(H4),
 C14(H14), C15(H15), C27(H27), C16(H16), C17(H17), C28(H28), C29(H29), C30(H30),
  C18(H18), C5(H5), C6(H6), C19(H19), C37(H37), C36(H36), C35(H35), C34(H34),
 C7(H7), C8(H8), C20(H20), C9(H9), C10(H10)
6.c Idealised Me refined as rotating group:
 C53(H53A,H53B,H53C), C48(H48A,H48B,H48C)
;
_atom_sites_solution_hydrogens     geom
_atom_sites_solution_primary       iterative
_atom_sites_solution_secondary     ?
loop_
  _atom_site_label
  _atom_site_type_symbol
  _atom_site_fract_x
  _atom_site_fract_y
  _atom_site_fract_z
  _atom_site_U_iso_or_equiv
  _atom_site_adp_type
  _atom_site_occupancy
  _atom_site_site_symmetry_order
  _atom_site_calc_flag
  _atom_site_refinement_flags_posn
  _atom_site_refinement_flags_adp
  _atom_site_refinement_flags_occupancy
  _atom_site_disorder_assembly
  _atom_site_disorder_group
 Au1 Au 0.3942(3) 0.500000 0.8450(4) 0.0522(8) Uani 0.5 2 d DS T P A 1
 Au4 Au 0.7234(2) 0.500000 0.4796(2) 0.121(2) Uani 0.5 2 d DS T P B 1
 Sb1 Sb 0.17685(18) 0.000000 0.71493(11) 0.1317(10) Uani 0.6 2 d DS TU P . .
 P2 P 0.4683(3) 0.000000 0.6731(3) 0.0547(13) Uani 0.6 2 d DS TU P . .
 N4 N 0.4277(4) 0.2715(7) 0.8290(4) 0.072(2) Uani 1 1 d . . . . .
 N1 N 0.6940(3) 0.3347(6) 0.7654(3) 0.068(2) Uani 1 1 d . . . . .
 C21 C 0.7550(4) 0.3276(7) 0.8132(4) 0.058(2) Uani 1 1 d . . . . .
 C49 C 0.3823(4) 0.3475(9) 0.8439(4) 0.064(3) Uani 1 1 d D . . . .
 N5 N 0.3288(4) 0.2859(9) 0.8553(4) 0.090(3) Uani 1 1 d . . . . .
 C31 C 0.9396(4) 0.3103(7) 0.9531(4) 0.063(2) Uani 1 1 d . . . . .
 C22 C 0.8752(4) 0.3135(7) 0.9046(4) 0.059(2) Uani 1 1 d . . . . .
 N3 N 0.7314(5) 0.2847(10) 0.4242(4) 0.100(3) Uani 1 1 d . U . . .
 C11 C 0.6272(4) 0.3217(8) 0.7822(4) 0.061(2) Uani 1 1 d . . . . .
 C1 C 0.7113(6) 0.2916(10) 0.5794(4) 0.083(3) Uani 1 1 d . . . . .
 C44 C 0.7232(5) 0.3402(11) 0.4745(5) 0.082(3) Uani 1 1 d D U . . .
 C50 C 0.4031(6) 0.1711(9) 0.8315(6) 0.093(3) Uani 1 1 d . . . . .
 H50 H 0.425702 0.108971 0.823310 0.112 Uiso 1 1 calc R U . . .
 C12 C 0.4950(4) 0.2937(8) 0.8125(4) 0.065(2) Uani 1 1 d . . . . .
 N2 N 0.7171(5) 0.2702(10) 0.5179(4) 0.094(3) Uani 1 1 d . . . . .
 C2 C 0.6998(5) 0.3230(9) 0.7032(4) 0.071(3) Uani 1 1 d . . . . .
 C51 C 0.3406(7) 0.1801(11) 0.8482(7) 0.113(5) Uani 1 1 d . . . . .
 H51 H 0.310273 0.125028 0.853962 0.135 Uiso 1 1 calc R U . . .
 C45 C 0.7191(9) 0.1729(12) 0.4975(6) 0.130(6) Uani 1 1 d . . . . .
 H45 H 0.714260 0.110204 0.518666 0.156 Uiso 1 1 calc R U . . .
 C46 C 0.7301(8) 0.1858(13) 0.4366(7) 0.126(5) Uani 1 1 d . U . . .
 H46 H 0.735684 0.131199 0.409266 0.151 Uiso 1 1 calc R U . . .
 C52 C 0.2627(6) 0.3309(10) 0.8697(6) 0.102(4) Uani 1 1 d D . . . .
 H52A H 0.245390 0.286288 0.899949 0.123 Uiso 1 1 calc R U . . .
 H52B H 0.272098 0.400575 0.888038 0.123 Uiso 1 1 calc R U . . .
 C39 C 0.9995(6) 0.3601(11) 1.0565(6) 0.040(3) Uani 0.5 1 d D . P C -1
 C38 C 0.9388(6) 0.3622(11) 1.0090(6) 0.039(3) Uani 0.5 1 d D . P C -1
 C43 C 0.8803(8) 0.4195(13) 1.0194(8) 0.067(5) Uani 0.5 1 d D . P C -1
 H43 H 0.840201 0.423270 0.988159 0.081 Uiso 0.5 1 calc R U P C -1
 C42 C 0.8807(8) 0.4708(18) 1.0752(6) 0.079(10) Uani 0.5 1 d D . P C -1
 H42 H 0.840416 0.506377 1.082007 0.094 Uiso 0.5 1 calc R U P C -1
 C41 C 0.9414(7) 0.4696(13) 1.1216(7) 0.072(6) Uani 0.5 1 d D U P C -1
 H41 H 0.942483 0.506700 1.158642 0.087 Uiso 0.5 1 calc R U P C -1
 C40 C 0.9991(7) 0.4134(14) 1.1120(7) 0.065(5) Uani 0.5 1 d D . P C -1
 H40 H 1.039010 0.410722 1.143451 0.078 Uiso 0.5 1 calc R U P C -1
 F1 F 0.2051(9) 0.000000 0.7953(6) 0.136(6) Uani 0.6 2 d DS TU P . .
 C47 C 0.7415(7) 0.3280(14) 0.3634(5) 0.140(6) Uani 1 1 d D U . . .
 H47A H 0.769690 0.279885 0.343302 0.168 Uiso 1 1 calc R U . . .
 H47B H 0.765802 0.395588 0.369281 0.168 Uiso 1 1 calc R U . . .
 C23 C 0.8709(7) 0.2655(16) 0.8479(7) 0.057(5) Uani 0.5 1 d . . P D 1
 H23 H 0.910822 0.230795 0.839337 0.068 Uiso 0.5 1 calc R U P D 1
 C53 C 0.2082(7) 0.3389(13) 0.8127(7) 0.143(6) Uani 1 1 d D . . . .
 H53A H 0.224583 0.385463 0.783485 0.215 Uiso 1 1 calc R U . . .
 H53B H 0.165239 0.366381 0.823056 0.215 Uiso 1 1 calc R U . . .
 H53C H 0.199441 0.270051 0.794260 0.215 Uiso 1 1 calc R U . . .
 C24 C 0.8108(9) 0.2658(15) 0.8029(8) 0.065(5) Uani 0.5 1 d . . P D 1
 H24 H 0.807841 0.225698 0.766648 0.078 Uiso 0.5 1 calc R U P D 1
 C13 C 0.5428(8) 0.3701(16) 0.8414(7) 0.064(5) Uani 0.5 1 d . . P E 1
 H13 H 0.530727 0.411152 0.873367 0.076 Uiso 0.5 1 calc R U P E 1
 C25 C 0.7566(8) 0.3728(15) 0.8702(8) 0.057(4) Uani 0.5 1 d . . P D 1
 H25 H 0.717316 0.410541 0.877611 0.068 Uiso 0.5 1 calc R U P D 1
 C3 C 0.7607(11) 0.2404(17) 0.6237(9) 0.080(6) Uani 0.5 1 d . . P F 1
 H3 H 0.796419 0.198949 0.612479 0.096 Uiso 0.5 1 calc R U P F 1
 C26 C 0.8129(8) 0.3641(15) 0.9155(8) 0.061(5) Uani 0.5 1 d . . P D 1
 H26 H 0.811314 0.391620 0.954815 0.074 Uiso 0.5 1 calc R U P D 1
 C4 C 0.7546(11) 0.2537(18) 0.6857(9) 0.084(6) Uani 0.5 1 d . . P F 1
 H4 H 0.785667 0.218278 0.716810 0.101 Uiso 0.5 1 calc R U P F 1
 C14 C 0.6072(9) 0.3858(15) 0.8236(7) 0.063(5) Uani 0.5 1 d . . P E 1
 H14 H 0.636403 0.441222 0.840636 0.076 Uiso 0.5 1 calc R U P E 1
 C15 C 0.5802(10) 0.2562(15) 0.7439(8) 0.068(5) Uani 0.5 1 d . . P E 1
 H15 H 0.593069 0.221243 0.710009 0.082 Uiso 0.5 1 calc R U P E 1
 C27 C 0.8164(8) 0.2601(15) 0.9094(8) 0.059(4) Uani 0.5 1 d . . P D 2
 H27 H 0.815811 0.213098 0.942157 0.071 Uiso 0.5 1 calc R U P D 2
 C16 C 0.5152(10) 0.2457(17) 0.7579(9) 0.078(6) Uani 0.5 1 d . . P E 1
 H16 H 0.481732 0.205725 0.731400 0.094 Uiso 0.5 1 calc R U P E 1
 C17 C 0.5512(9) 0.2254(14) 0.8464(8) 0.064(5) Uani 0.5 1 d . . P E 2
 H17 H 0.542731 0.175946 0.875770 0.076 Uiso 0.5 1 calc R U P E 2
 C28 C 0.7546(9) 0.2771(17) 0.8630(8) 0.063(5) Uani 0.5 1 d . . P D 2
 H28 H 0.711757 0.249455 0.869929 0.076 Uiso 0.5 1 calc R U P D 2
 C29 C 0.8164(9) 0.3855(15) 0.8031(8) 0.062(4) Uani 0.5 1 d . U P D 2
 H29 H 0.815562 0.430000 0.768932 0.075 Uiso 0.5 1 calc R U P D 2
 C30 C 0.8772(8) 0.3701(14) 0.8483(8) 0.058(4) Uani 0.5 1 d . . P D 2
 H30 H 0.920151 0.397492 0.841460 0.070 Uiso 0.5 1 calc R U P D 2
 C18 C 0.6143(9) 0.2391(14) 0.8323(8) 0.064(5) Uani 0.5 1 d . . P E 2
 H18 H 0.652188 0.198815 0.852682 0.077 Uiso 0.5 1 calc R U P E 2
 C5 C 0.6637(8) 0.3834(14) 0.6527(8) 0.059(4) Uani 0.5 1 d . . P F 1
 H5 H 0.633998 0.437980 0.660489 0.070 Uiso 0.5 1 calc R U P F 1
 C6 C 0.6713(9) 0.3634(17) 0.5922(8) 0.068(5) Uani 0.5 1 d . . P F 1
 H6 H 0.646214 0.404130 0.559962 0.081 Uiso 0.5 1 calc R U P F 1
 C19 C 0.5699(8) 0.3779(15) 0.7591(7) 0.060(4) Uani 0.5 1 d . . P E 2
 H19 H 0.575290 0.429403 0.729769 0.071 Uiso 0.5 1 calc R U P E 2
 C37 C 0.8785(9) 0.2054(14) 1.0252(9) 0.082(6) Uani 0.5 1 d D . P C 1
 H37 H 0.837223 0.206151 0.995193 0.099 Uiso 0.5 1 calc R U P C 1
 C36 C 0.8797(10) 0.1509(17) 1.0812(9) 0.092(6) Uani 0.5 1 d D U P C 1
 H36 H 0.838903 0.115979 1.087360 0.111 Uiso 0.5 1 calc R U P C 1
 C35 C 0.9372(8) 0.1470(17) 1.1265(10) 0.098(8) Uani 0.5 1 d D . P C 1
 H35 H 0.938630 0.108297 1.163055 0.117 Uiso 0.5 1 calc R U P C 1
 C34 C 0.9959(10) 0.2068(14) 1.1143(9) 0.085(6) Uani 0.5 1 d D . P C 1
 H34 H 1.035126 0.211360 1.146429 0.102 Uiso 0.5 1 calc R U P C 1
 C33 C 1.0002(8) 0.2586(17) 1.0595(8) 0.075(5) Uani 0.5 1 d D U P C 1
 C32 C 0.9379(8) 0.2579(16) 1.0138(8) 0.073(5) Uani 0.5 1 d D U P C 1
 C7 C 0.7406(10) 0.3749(16) 0.6793(8) 0.068(5) Uani 0.5 1 d . . P F 2
 H7 H 0.769000 0.425928 0.702392 0.081 Uiso 0.5 1 calc R U P F 2
 C8 C 0.7446(10) 0.3570(17) 0.6158(9) 0.070(5) Uani 0.5 1 d . . P F 2
 H8 H 0.776202 0.399735 0.599447 0.084 Uiso 0.5 1 calc R U P F 2
 C20 C 0.5025(9) 0.3680(17) 0.7740(8) 0.069(5) Uani 0.5 1 d . . P E 2
 H20 H 0.465244 0.412511 0.757101 0.083 Uiso 0.5 1 calc R U P E 2
 C9 C 0.6536(9) 0.2339(19) 0.6039(8) 0.081(6) Uani 0.5 1 d . . P F 2
 H9 H 0.622713 0.187787 0.579027 0.097 Uiso 0.5 1 calc R U P F 2
 C10 C 0.6491(9) 0.2534(16) 0.6657(8) 0.072(5) Uani 0.5 1 d . . P F 2
 H10 H 0.613541 0.221775 0.683126 0.086 Uiso 0.5 1 calc R U P F 2
 Au2 Au 0.72212(18) 0.500000 0.47499(17) 0.0608(8) Uani 0.5 2 d DS TU P B 2
 Au3 Au 0.3789(3) 0.500000 0.8437(5) 0.0562(10) Uani 0.5 2 d DS T P A 2
 F4 F 0.4839(9) 0.000000 0.7367(8) 0.195(8) Uani 0.6 2 d DS TU P . .
 F6 F 0.5479(8) 0.000000 0.6663(10) 0.219(10) Uani 0.6 2 d DS TU P . .
 F8 F 0.3910(7) 0.000000 0.6673(9) 0.149(6) Uani 0.6 2 d DS TU P . .
 F10 F 0.4545(12) 0.000000 0.6005(8) 0.263(12) Uani 0.6 2 d DS TU P . .
 F12 F 0.1595(13) 0.000000 0.6344(6) 0.196(9) Uani 0.6 2 d DS TU P . .
 F14 F 0.2399(9) 0.0957(11) 0.7104(8) 0.300(12) Uani 0.6 1 d D U P . .
 F7 F 0.1195(9) 0.0976(11) 0.7184(8) 0.315(12) Uani 0.6 1 d D U P . .
 P1 P 0.6692(4) 0.000000 0.9851(2) 0.093(2) Uani 0.8 2 d DS TU P . .
 F2 F 0.7173(9) 0.000000 1.0490(7) 0.205(7) Uani 0.8 2 d DS TU P . .
 F9 F 0.6234(12) 0.000000 0.9192(7) 0.289(10) Uani 0.8 2 d DS TU P . .
 F5 F 0.6719(10) 0.1190(11) 0.9843(8) 0.326(9) Uani 0.8 1 d . U P . .
 F11 F 0.4659(11) 0.1172(12) 0.6685(10) 0.292(10) Uani 0.6 1 d D U P . .
 F3 F 0.7389(9) 0.000000 0.9602(11) 0.299(11) Uani 0.8 2 d DS TU P . .
 F13 F 0.6055(9) 0.000000 1.0139(10) 0.258(10) Uani 0.8 2 d DS TU P . .
 C48 C 0.6677(7) 0.3418(16) 0.3232(6) 0.155(6) Uani 1 1 d D U . . .
 H48A H 0.671160 0.383966 0.287250 0.232 Uiso 1 1 calc R U . . .
 H48B H 0.637139 0.376323 0.347288 0.232 Uiso 1 1 calc R U . . .
 H48C H 0.648506 0.273636 0.309970 0.232 Uiso 1 1 calc R U . . .

loop_
  _atom_site_aniso_label
  _atom_site_aniso_U_11
  _atom_site_aniso_U_22
  _atom_site_aniso_U_33
  _atom_site_aniso_U_23
  _atom_site_aniso_U_13
  _atom_site_aniso_U_12
 Au1 0.025(2) 0.0960(13) 0.0345(8) 0.000 0.0029(16) 0.000
 Au4 0.054(2) 0.268(6) 0.0407(17) 0.000 0.0030(12) 0.000
 Sb1 0.257(3) 0.0698(13) 0.0896(15) 0.000 0.0879(19) 0.000
 P2 0.081(3) 0.016(2) 0.063(3) 0.000 0.003(3) 0.000
 N4 0.063(4) 0.089(6) 0.065(5) 0.010(4) 0.017(4) -0.007(4)
 N1 0.050(4) 0.107(6) 0.042(4) -0.014(4) -0.006(3) 0.006(4)
 C21 0.049(4) 0.083(6) 0.042(4) -0.004(5) 0.005(3) 0.004(4)
 C49 0.043(4) 0.112(8) 0.038(4) -0.006(5) 0.011(4) -0.001(5)
 N5 0.076(5) 0.125(8) 0.078(6) 0.005(6) 0.040(5) -0.007(5)
 C31 0.050(5) 0.053(5) 0.076(6) -0.011(5) -0.011(4) -0.003(4)
 C22 0.049(4) 0.067(6) 0.058(5) -0.009(5) -0.003(4) 0.004(4)
 N3 0.107(6) 0.128(7) 0.063(5) -0.021(5) 0.014(4) 0.004(5)
 C11 0.048(4) 0.087(7) 0.044(5) -0.004(5) -0.003(4) -0.003(5)
 C1 0.086(7) 0.120(9) 0.042(5) -0.025(6) 0.011(5) -0.016(7)
 C44 0.056(6) 0.133(8) 0.052(6) -0.025(6) -0.002(4) -0.001(6)
 C50 0.089(8) 0.080(8) 0.117(10) 0.006(7) 0.036(7) -0.005(6)
 C12 0.048(5) 0.091(7) 0.054(5) -0.005(5) 0.003(4) 0.008(5)
 N2 0.093(6) 0.144(9) 0.043(5) -0.021(6) 0.006(4) -0.002(6)
 C2 0.066(5) 0.111(8) 0.035(4) -0.008(5) 0.005(4) -0.004(6)
 C51 0.101(9) 0.095(10) 0.157(13) 0.011(9) 0.060(9) -0.022(7)
 C45 0.203(17) 0.115(12) 0.079(9) -0.039(8) 0.041(10) -0.012(10)
 C46 0.145(8) 0.137(9) 0.097(8) -0.032(7) 0.026(7) 0.003(7)
 C52 0.086(7) 0.124(10) 0.111(10) -0.014(8) 0.052(8) -0.020(7)
 C39 0.046(8) 0.033(8) 0.041(8) 0.003(7) 0.003(6) 0.004(6)
 C38 0.038(7) 0.035(8) 0.041(8) 0.003(6) -0.004(6) 0.005(6)
 C43 0.057(10) 0.071(12) 0.073(12) -0.011(10) 0.012(9) 0.002(9)
 C42 0.073(9) 0.11(3) 0.049(9) -0.024(11) -0.003(7) 0.009(11)
 C41 0.063(7) 0.071(11) 0.077(8) -0.010(7) -0.003(6) 0.009(7)
 C40 0.043(8) 0.088(13) 0.056(10) 0.003(10) -0.015(7) 0.014(9)
 F1 0.153(15) 0.149(15) 0.108(13) 0.000 0.029(12) 0.000
 C47 0.140(10) 0.232(16) 0.051(7) -0.018(9) 0.026(6) -0.010(11)
 C23 0.035(7) 0.094(15) 0.040(9) -0.013(9) 0.003(6) 0.013(8)
 C53 0.084(9) 0.179(16) 0.167(15) -0.047(12) 0.028(10) 0.009(9)
 C24 0.059(10) 0.085(14) 0.047(10) -0.036(10) -0.001(8) 0.006(9)
 C13 0.049(9) 0.108(15) 0.034(8) -0.001(9) 0.010(7) 0.005(10)
 C25 0.054(9) 0.055(11) 0.059(11) -0.013(9) 0.003(8) 0.000(8)
 C3 0.084(13) 0.098(16) 0.068(13) -0.004(12) 0.037(11) 0.021(12)
 C26 0.054(9) 0.083(15) 0.043(9) 0.006(9) -0.003(7) 0.000(9)
 C4 0.085(14) 0.091(16) 0.066(13) -0.005(11) -0.012(11) 0.027(11)
 C14 0.067(11) 0.081(13) 0.038(9) -0.018(9) 0.000(8) 0.015(9)
 C15 0.072(11) 0.076(13) 0.059(11) -0.005(10) 0.019(9) 0.013(10)
 C27 0.051(9) 0.061(12) 0.059(11) 0.015(9) -0.003(8) -0.004(8)
 C16 0.059(11) 0.099(16) 0.074(13) -0.017(12) 0.004(9) 0.003(10)
 C17 0.077(12) 0.056(11) 0.062(11) 0.024(9) 0.027(9) 0.020(9)
 C28 0.048(9) 0.091(15) 0.052(11) -0.001(11) 0.011(8) -0.009(9)
 C29 0.061(7) 0.071(8) 0.054(8) -0.005(7) 0.007(6) -0.008(7)
 C30 0.048(9) 0.057(11) 0.069(12) 0.001(9) 0.008(8) -0.009(8)
 C18 0.057(10) 0.077(13) 0.057(10) 0.009(10) 0.007(8) 0.008(9)
 C5 0.043(8) 0.070(12) 0.062(11) -0.004(9) 0.007(8) 0.002(8)
 C6 0.063(10) 0.103(16) 0.036(9) 0.011(10) 0.005(8) 0.004(11)
 C19 0.064(10) 0.080(12) 0.036(8) 0.022(9) 0.013(7) 0.000(9)
 C37 0.078(13) 0.059(12) 0.116(18) 0.004(12) 0.035(12) -0.004(10)
 C36 0.094(10) 0.088(10) 0.097(10) -0.005(8) 0.023(8) -0.011(8)
 C35 0.049(10) 0.107(17) 0.13(2) 0.052(15) 0.010(12) -0.017(11)
 C34 0.108(16) 0.067(13) 0.078(14) 0.030(11) 0.009(12) 0.027(12)
 C33 0.062(8) 0.088(9) 0.072(9) 0.002(8) 0.007(7) -0.005(7)
 C32 0.063(8) 0.083(9) 0.068(8) 0.002(8) -0.003(7) -0.008(7)
 C7 0.087(13) 0.079(14) 0.038(9) -0.013(9) 0.011(9) -0.016(11)
 C8 0.065(11) 0.091(15) 0.057(11) 0.005(11) 0.020(9) 0.005(11)
 C20 0.060(10) 0.104(16) 0.047(10) 0.016(11) 0.019(8) -0.010(10)
 C9 0.065(11) 0.132(19) 0.045(10) -0.030(12) 0.005(8) 0.009(12)
 C10 0.064(10) 0.097(15) 0.058(11) -0.004(11) 0.022(9) -0.006(10)
 Au2 0.0513(17) 0.1028(17) 0.0269(11) 0.000 0.0036(9) 0.000
 Au3 0.027(2) 0.1046(14) 0.0361(9) 0.000 0.0041(17) 0.000
 F4 0.193(16) 0.081(11) 0.32(2) 0.000 0.064(17) 0.000
 F6 0.150(12) 0.24(2) 0.28(2) 0.000 0.067(17) 0.000
 F8 0.145(8) 0.089(10) 0.195(16) 0.000 -0.020(12) 0.000
 F10 0.32(2) 0.168(18) 0.29(2) 0.000 0.02(2) 0.000
 F12 0.36(3) 0.143(16) 0.080(12) 0.000 0.017(16) 0.000
 F14 0.44(3) 0.29(2) 0.168(17) 0.006(16) 0.044(19) -0.22(2)
 F7 0.43(3) 0.32(2) 0.168(17) -0.016(19) -0.01(2) 0.07(2)
 P1 0.181(6) 0.019(2) 0.060(3) 0.000 -0.026(3) 0.000
 F2 0.236(15) 0.156(12) 0.181(12) 0.000 -0.075(11) 0.000
 F9 0.39(2) 0.153(14) 0.297(19) 0.000 -0.015(17) 0.000
 F5 0.322(17) 0.404(18) 0.229(15) -0.019(15) -0.011(14) 0.004(16)
 F11 0.232(16) 0.42(2) 0.228(17) -0.005(17) 0.055(14) 0.006(17)
 F3 0.38(2) 0.172(15) 0.30(2) 0.000 -0.062(18) 0.000
 F13 0.316(19) 0.207(16) 0.224(17) 0.000 -0.025(16) 0.000
 C48 0.147(11) 0.224(15) 0.087(9) -0.002(9) 0.005(8) -0.015(10)

_geom_special_details
;
 All esds (except the esd in the dihedral angle between two l.s. planes)
 are estimated using the full covariance matrix.  The cell esds are taken
 into account individually in the estimation of esds in distances, angles
 and torsion angles; correlations between esds in cell parameters are only
 used when they are defined by crystal symmetry.  An approximate (isotropic)
 treatment of cell esds is used for estimating esds involving l.s. planes.
;
loop_
  _geom_bond_atom_site_label_1
  _geom_bond_atom_site_label_2
  _geom_bond_distance
  _geom_bond_site_symmetry_2
  _geom_bond_publ_flag
 Au1 C49 1.960(12) . ?
 Au1 C49 1.960(12) 4_565 ?
 Au4 C44 2.045(14) . ?
 Au4 C44 2.045(14) 4_565 ?
 Sb1 F1 1.753(13) . ?
 Sb1 F12 1.741(13) . ?
 Sb1 F14 1.745(13) . ?
 Sb1 F14 1.745(13) 4 ?
 Sb1 F7 1.681(14) 4 ?
 Sb1 F7 1.681(14) . ?
 P2 F4 1.377(16) . ?
 P2 F6 1.578(15) . ?
 P2 F8 1.480(14) . ?
 P2 F10 1.571(17) . ?
 P2 F11 1.500(15) . ?
 P2 F11 1.500(15) 4 ?
 N4 C49 1.390(12) . ?
 N4 C50 1.373(13) . ?
 N4 C12 1.445(11) . ?
 N1 C21 1.432(10) . ?
 N1 C11 1.422(10) . ?
 N1 C2 1.403(10) . ?
 C21 C24 1.392(18) . ?
 C21 C25 1.377(18) . ?
 C21 C28 1.273(19) . ?
 C21 C29 1.453(19) . ?
 C49 N5 1.362(12) . ?
 C49 Au3 1.948(11) . ?
 N5 C51 1.384(15) . ?
 N5 C52 1.492(13) . ?
 C31 C22 1.487(11) . ?
 C31 C38 1.400(15) . ?
 C31 C33 1.414(18) 2_757 ?
 C31 C32 1.501(19) . ?
 C22 C23 1.379(17) . ?
 C22 C26 1.430(19) . ?
 C22 C27 1.349(18) . ?
 C22 C30 1.441(19) . ?
 N3 C44 1.348(13) . ?
 N3 C46 1.294(16) . ?
 N3 C47 1.494(15) . ?
 C11 C14 1.334(17) . ?
 C11 C15 1.40(2) . ?
 C11 C18 1.578(19) . ?
 C11 C19 1.342(18) . ?
 C1 N2 1.404(12) . ?
 C1 C3 1.40(2) . ?
 C1 C6 1.27(2) . ?
 C1 C8 1.25(2) . ?
 C1 C9 1.52(2) . ?
 C44 N2 1.330(15) . ?
 C44 Au2 2.042(14) . ?
 C50 H50 0.9400 . ?
 C50 C51 1.335(16) . ?
 C12 C13 1.41(2) . ?
 C12 C16 1.46(2) . ?
 C12 C17 1.485(19) . ?
 C12 C20 1.30(2) . ?
 N2 C45 1.324(16) . ?
 C2 C4 1.49(2) . ?
 C2 C5 1.427(19) . ?
 C2 C7 1.221(19) . ?
 C2 C10 1.46(2) . ?
 C51 H51 0.9400 . ?
 C45 H45 0.9400 . ?
 C45 C46 1.404(19) . ?
 C46 H46 0.9400 . ?
 C52 H52A 0.9800 . ?
 C52 H52B 0.9800 . ?
 C52 C53 1.488(14) . ?
 C39 C38 1.423(13) . ?
 C39 C40 1.400(15) . ?
 C39 C33 1.30(2) . ?
 C39 C32 1.90(2) . ?
 C38 C43 1.403(14) . ?
 C38 C33 1.98(2) . ?
 C38 C32 1.34(2) . ?
 C43 H43 0.9400 . ?
 C43 C42 1.390(16) . ?
 C42 H42 0.9400 . ?
 C42 C41 1.409(15) . ?
 C41 H41 0.9400 . ?
 C41 C40 1.377(15) . ?
 C40 H40 0.9400 . ?
 C47 H47A 0.9800 . ?
 C47 H47B 0.9800 . ?
 C47 C48 1.549(14) . ?
 C23 H23 0.9400 . ?
 C23 C24 1.38(2) . ?
 C53 H53A 0.9700 . ?
 C53 H53B 0.9700 . ?
 C53 H53C 0.9700 . ?
 C24 H24 0.9400 . ?
 C13 H13 0.9400 . ?
 C13 C14 1.39(2) . ?
 C25 H25 0.9400 . ?
 C25 C26 1.34(2) . ?
 C3 H3 0.9400 . ?
 C3 C4 1.40(3) . ?
 C26 H26 0.9400 . ?
 C4 H4 0.9400 . ?
 C14 H14 0.9400 . ?
 C15 H15 0.9400 . ?
 C15 C16 1.36(2) . ?
 C27 H27 0.9400 . ?
 C27 C28 1.44(2) . ?
 C16 H16 0.9400 . ?
 C17 H17 0.9400 . ?
 C17 C18 1.33(2) . ?
 C28 H28 0.9400 . ?
 C29 H29 0.9400 . ?
 C29 C30 1.41(2) . ?
 C30 H30 0.9400 . ?
 C18 H18 0.9400 . ?
 C5 H5 0.9400 . ?
 C5 C6 1.39(2) . ?
 C6 H6 0.9400 . ?
 C19 H19 0.9400 . ?
 C19 C20 1.41(2) . ?
 C37 H37 0.9400 . ?
 C37 C36 1.412(17) . ?
 C37 C32 1.393(16) . ?
 C36 H36 0.9400 . ?
 C36 C35 1.353(17) . ?
 C35 H35 0.9400 . ?
 C35 C34 1.435(16) . ?
 C34 H34 0.9400 . ?
 C34 C33 1.392(16) . ?
 C33 C32 1.423(16) . ?
 C7 H7 0.9400 . ?
 C7 C8 1.43(2) . ?
 C8 H8 0.9400 . ?
 C20 H20 0.9400 . ?
 C9 H9 0.9400 . ?
 C9 C10 1.40(2) . ?
 C10 H10 0.9400 . ?
 P1 F2 1.538(11) . ?
 P1 F9 1.557(12) . ?
 P1 F5 1.521(14) 4 ?
 P1 F5 1.521(14) . ?
 P1 F3 1.547(12) . ?
 P1 F13 1.489(12) . ?
 C48 H48A 0.9700 . ?
 C48 H48B 0.9700 . ?
 C48 H48C 0.9700 . ?

loop_
  _geom_angle_atom_site_label_1
  _geom_angle_atom_site_label_2
  _geom_angle_atom_site_label_3
  _geom_angle
  _geom_angle_site_symmetry_1
  _geom_angle_site_symmetry_3
  _geom_angle_publ_flag
 C49 Au1 C49 166.7(5) . 4_565 ?
 C44 Au4 C44 173.7(7) . 4_565 ?
 F12 Sb1 F1 173.1(10) . . ?
 F12 Sb1 F14 87.0(7) . 4 ?
 F12 Sb1 F14 87.0(7) . . ?
 F14 Sb1 F1 88.0(6) . . ?
 F14 Sb1 F1 88.0(6) 4 . ?
 F14 Sb1 F14 88.9(11) . 4 ?
 F7 Sb1 F1 92.4(6) . . ?
 F7 Sb1 F1 92.4(6) 4 . ?
 F7 Sb1 F12 92.3(7) . . ?
 F7 Sb1 F12 92.3(7) 4 . ?
 F7 Sb1 F14 87.7(6) 4 4 ?
 F7 Sb1 F14 176.6(10) . 4 ?
 F7 Sb1 F14 87.7(6) . . ?
 F7 Sb1 F14 176.6(9) 4 . ?
 F7 Sb1 F7 95.7(12) 4 . ?
 F4 P2 F6 93.4(8) . . ?
 F4 P2 F8 96.7(8) . . ?
 F4 P2 F10 177.2(10) . . ?
 F4 P2 F11 93.8(8) . . ?
 F4 P2 F11 93.8(8) . 4 ?
 F8 P2 F6 169.8(10) . . ?
 F8 P2 F10 86.1(7) . . ?
 F8 P2 F11 88.6(8) . 4 ?
 F8 P2 F11 88.6(8) . . ?
 F10 P2 F6 83.7(7) . . ?
 F11 P2 F6 90.7(8) . . ?
 F11 P2 F6 90.7(8) 4 . ?
 F11 P2 F10 86.3(8) 4 . ?
 F11 P2 F10 86.3(8) . . ?
 F11 P2 F11 172.2(17) . 4 ?
 C49 N4 C12 124.3(9) . . ?
 C50 N4 C49 113.8(8) . . ?
 C50 N4 C12 122.0(9) . . ?
 C11 N1 C21 118.1(7) . . ?
 C2 N1 C21 120.4(7) . . ?
 C2 N1 C11 118.8(7) . . ?
 N1 C21 C29 116.4(10) . . ?
 C24 C21 N1 118.6(9) . . ?
 C25 C21 N1 121.3(9) . . ?
 C25 C21 C24 119.9(11) . . ?
 C28 C21 N1 122.0(10) . . ?
 C28 C21 C29 121.6(12) . . ?
 N4 C49 Au1 128.2(6) . . ?
 N4 C49 Au3 136.1(7) . . ?
 N5 C49 Au1 131.6(8) . . ?
 N5 C49 N4 100.2(9) . . ?
 N5 C49 Au3 123.5(7) . . ?
 C49 N5 C51 113.4(9) . . ?
 C49 N5 C52 122.0(10) . . ?
 C51 N5 C52 124.5(10) . . ?
 C22 C31 C32 119.9(9) . . ?
 C38 C31 C22 118.4(8) . . ?
 C38 C31 C33 122.4(10) . 2_757 ?
 C38 C31 C32 54.8(10) . . ?
 C33 C31 C22 119.2(10) 2_757 . ?
 C33 C31 C32 96.9(11) 2_757 . ?
 C23 C22 C31 122.8(9) . . ?
 C23 C22 C26 116.1(11) . . ?
 C26 C22 C31 121.1(10) . . ?
 C27 C22 C31 122.7(10) . . ?
 C27 C22 C30 118.5(11) . . ?
 C30 C22 C31 118.7(9) . . ?
 C44 N3 C47 126.5(13) . . ?
 C46 N3 C44 109.3(12) . . ?
 C46 N3 C47 124.2(12) . . ?
 N1 C11 C18 121.8(9) . . ?
 C14 C11 N1 119.9(11) . . ?
 C14 C11 C15 122.7(12) . . ?
 C15 C11 N1 115.8(10) . . ?
 C19 C11 N1 124.7(10) . . ?
 C19 C11 C18 113.4(11) . . ?
 N2 C1 C9 116.1(11) . . ?
 C3 C1 N2 114.6(12) . . ?
 C6 C1 N2 121.0(13) . . ?
 C6 C1 C3 123.6(13) . . ?
 C8 C1 N2 128.6(13) . . ?
 C8 C1 C9 115.1(13) . . ?
 N3 C44 Au4 124.8(10) . . ?
 N3 C44 Au2 122.2(10) . . ?
 N2 C44 Au4 129.1(8) . . ?
 N2 C44 N3 106.0(12) . . ?
 N2 C44 Au2 131.8(8) . . ?
 N4 C50 H50 127.1 . . ?
 C51 C50 N4 105.7(11) . . ?
 C51 C50 H50 127.1 . . ?
 N4 C12 C16 120.9(11) . . ?
 N4 C12 C17 111.9(10) . . ?
 C13 C12 N4 124.7(10) . . ?
 C13 C12 C16 114.0(12) . . ?
 C20 C12 N4 121.4(11) . . ?
 C20 C12 C17 126.7(12) . . ?
 C44 N2 C1 126.5(11) . . ?
 C45 N2 C1 121.5(12) . . ?
 C45 N2 C44 112.0(10) . . ?
 N1 C2 C4 120.3(11) . . ?
 N1 C2 C5 126.0(10) . . ?
 N1 C2 C10 116.7(10) . . ?
 C5 C2 C4 113.2(12) . . ?
 C7 C2 N1 122.4(11) . . ?
 C7 C2 C10 120.6(12) . . ?
 N5 C51 H51 126.5 . . ?
 C50 C51 N5 107.0(10) . . ?
 C50 C51 H51 126.5 . . ?
 N2 C45 H45 128.2 . . ?
 N2 C45 C46 103.5(13) . . ?
 C46 C45 H45 128.2 . . ?
 N3 C46 C45 109.1(13) . . ?
 N3 C46 H46 125.4 . . ?
 C45 C46 H46 125.4 . . ?
 N5 C52 H52A 109.5 . . ?
 N5 C52 H52B 109.5 . . ?
 H52A C52 H52B 108.1 . . ?
 C53 C52 N5 110.6(10) . . ?
 C53 C52 H52A 109.5 . . ?
 C53 C52 H52B 109.5 . . ?
 C38 C39 C32 44.7(8) . . ?
 C40 C39 C38 119.6(12) . . ?
 C40 C39 C32 131.4(13) . . ?
 C33 C39 C38 93.2(12) . . ?
 C33 C39 C40 116.2(15) . . ?
 C33 C39 C32 48.5(9) . . ?
 C31 C38 C39 119.7(10) . . ?
 C31 C38 C43 122.0(11) . . ?
 C31 C38 C33 94.3(9) . . ?
 C39 C38 C33 40.9(8) . . ?
 C43 C38 C39 118.3(12) . . ?
 C43 C38 C33 132.7(12) . . ?
 C32 C38 C31 66.5(10) . . ?
 C32 C38 C39 86.8(11) . . ?
 C32 C38 C43 119.0(15) . . ?
 C32 C38 C33 46.0(8) . . ?
 C38 C43 H43 119.5 . . ?
 C42 C43 C38 121.0(15) . . ?
 C42 C43 H43 119.5 . . ?
 C43 C42 H42 119.9 . . ?
 C43 C42 C41 120.2(15) . . ?
 C41 C42 H42 119.9 . . ?
 C42 C41 H41 120.4 . . ?
 C40 C41 C42 119.2(14) . . ?
 C40 C41 H41 120.4 . . ?
 C39 C40 H40 119.3 . . ?
 C41 C40 C39 121.5(13) . . ?
 C41 C40 H40 119.3 . . ?
 N3 C47 H47A 110.3 . . ?
 N3 C47 H47B 110.3 . . ?
 N3 C47 C48 107.1(11) . . ?
 H47A C47 H47B 108.6 . . ?
 C48 C47 H47A 110.3 . . ?
 C48 C47 H47B 110.3 . . ?
 C22 C23 H23 118.3 . . ?
 C22 C23 C24 123.3(13) . . ?
 C24 C23 H23 118.3 . . ?
 C52 C53 H53A 109.5 . . ?
 C52 C53 H53B 109.5 . . ?
 C52 C53 H53C 109.5 . . ?
 H53A C53 H53B 109.5 . . ?
 H53A C53 H53C 109.5 . . ?
 H53B C53 H53C 109.5 . . ?
 C21 C24 H24 121.2 . . ?
 C23 C24 C21 117.6(13) . . ?
 C23 C24 H24 121.2 . . ?
 C12 C13 H13 119.3 . . ?
 C14 C13 C12 121.4(15) . . ?
 C14 C13 H13 119.3 . . ?
 C21 C25 H25 119.3 . . ?
 C26 C25 C21 121.4(15) . . ?
 C26 C25 H25 119.3 . . ?
 C1 C3 H3 121.5 . . ?
 C1 C3 C4 117.0(16) . . ?
 C4 C3 H3 121.5 . . ?
 C22 C26 H26 119.6 . . ?
 C25 C26 C22 120.8(15) . . ?
 C25 C26 H26 119.6 . . ?
 C2 C4 H4 119.5 . . ?
 C3 C4 C2 121.0(16) . . ?
 C3 C4 H4 119.5 . . ?
 C11 C14 C13 119.5(16) . . ?
 C11 C14 H14 120.3 . . ?
 C13 C14 H14 120.3 . . ?
 C11 C15 H15 121.6 . . ?
 C16 C15 C11 116.7(16) . . ?
 C16 C15 H15 121.6 . . ?
 C22 C27 H27 120.9 . . ?
 C22 C27 C28 118.3(15) . . ?
 C28 C27 H27 120.9 . . ?
 C12 C16 H16 118.5 . . ?
 C15 C16 C12 123.0(17) . . ?
 C15 C16 H16 118.5 . . ?
 C12 C17 H17 122.3 . . ?
 C18 C17 C12 115.4(15) . . ?
 C18 C17 H17 122.3 . . ?
 C21 C28 C27 123.4(15) . . ?
 C21 C28 H28 118.3 . . ?
 C27 C28 H28 118.3 . . ?
 C21 C29 H29 122.4 . . ?
 C30 C29 C21 115.1(15) . . ?
 C30 C29 H29 122.4 . . ?
 C22 C30 H30 119.2 . . ?
 C29 C30 C22 121.7(14) . . ?
 C29 C30 H30 119.2 . . ?
 C11 C18 H18 119.3 . . ?
 C17 C18 C11 121.4(15) . . ?
 C17 C18 H18 119.3 . . ?
 C2 C5 H5 119.2 . . ?
 C6 C5 C2 121.5(15) . . ?
 C6 C5 H5 119.2 . . ?
 C1 C6 C5 121.6(16) . . ?
 C1 C6 H6 119.2 . . ?
 C5 C6 H6 119.2 . . ?
 C11 C19 H19 116.5 . . ?
 C11 C19 C20 127.0(15) . . ?
 C20 C19 H19 116.5 . . ?
 C36 C37 H37 119.6 . . ?
 C32 C37 H37 119.6 . . ?
 C32 C37 C36 120.8(18) . . ?
 C37 C36 H36 118.6 . . ?
 C35 C36 C37 122.7(18) . . ?
 C35 C36 H36 118.6 . . ?
 C36 C35 H35 122.7 . . ?
 C36 C35 C34 114.7(17) . . ?
 C34 C35 H35 122.7 . . ?
 C35 C34 H34 116.9 . . ?
 C33 C34 C35 126.1(17) . . ?
 C33 C34 H34 116.9 . . ?
 C31 C33 C38 90.6(11) 2_757 . ?
 C39 C33 C31 61.6(11) . 2_757 ?
 C39 C33 C38 45.9(8) . . ?
 C39 C33 C34 121.2(18) . . ?
 C39 C33 C32 88.3(14) . . ?
 C34 C33 C31 125.1(14) . 2_757 ?
 C34 C33 C38 132.8(15) . . ?
 C34 C33 C32 115.6(16) . . ?
 C32 C33 C31 119.3(14) . 2_757 ?
 C32 C33 C38 42.5(10) . . ?
 C31 C32 C39 91.0(10) . . ?
 C38 C32 C31 58.8(10) . . ?
 C38 C32 C39 48.5(8) . . ?
 C38 C32 C37 121.2(17) . . ?
 C38 C32 C33 91.6(14) . . ?
 C37 C32 C31 121.9(14) . . ?
 C37 C32 C39 135.1(16) . . ?
 C37 C32 C33 119.9(17) . . ?
 C33 C32 C31 118.1(13) . . ?
 C33 C32 C39 43.1(10) . . ?
 C2 C7 H7 120.4 . . ?
 C2 C7 C8 119.2(17) . . ?
 C8 C7 H7 120.4 . . ?
 C1 C8 C7 128.1(17) . . ?
 C1 C8 H8 115.9 . . ?
 C7 C8 H8 115.9 . . ?
 C12 C20 C19 115.9(17) . . ?
 C12 C20 H20 122.1 . . ?
 C19 C20 H20 122.1 . . ?
 C1 C9 H9 122.0 . . ?
 C10 C9 C1 116.0(16) . . ?
 C10 C9 H9 122.0 . . ?
 C2 C10 H10 120.0 . . ?
 C9 C10 C2 120.0(16) . . ?
 C9 C10 H10 120.0 . . ?
 C44 Au2 C44 178.5(6) . 4_565 ?
 C49 Au3 C49 176.2(6) . 4_565 ?
 F2 P1 F9 177.6(12) . . ?
 F2 P1 F3 84.4(10) . . ?
 F5 P1 F2 89.7(7) 4 . ?
 F5 P1 F2 89.7(7) . . ?
 F5 P1 F9 90.2(7) . . ?
 F5 P1 F9 90.2(7) 4 . ?
 F5 P1 F5 175.6(15) 4 . ?
 F5 P1 F3 87.8(8) 4 . ?
 F5 P1 F3 87.8(8) . . ?
 F3 P1 F9 93.2(11) . . ?
 F13 P1 F2 91.3(10) . . ?
 F13 P1 F9 91.1(11) . . ?
 F13 P1 F5 92.2(8) . . ?
 F13 P1 F5 92.2(8) . 4 ?
 F13 P1 F3 175.7(12) . . ?
 C47 C48 H48A 109.5 . . ?
 C47 C48 H48B 109.5 . . ?
 C47 C48 H48C 109.5 . . ?
 H48A C48 H48B 109.5 . . ?
 H48A C48 H48C 109.5 . . ?
 H48B C48 H48C 109.5 . . ?

loop_
  _geom_torsion_atom_site_label_1
  _geom_torsion_atom_site_label_2
  _geom_torsion_atom_site_label_3
  _geom_torsion_atom_site_label_4
  _geom_torsion
  _geom_torsion_site_symmetry_1
  _geom_torsion_site_symmetry_2
  _geom_torsion_site_symmetry_3
  _geom_torsion_site_symmetry_4
  _geom_torsion_publ_flag
 Au1 C49 N5 C51 178.6(10) . . . . ?
 Au1 C49 N5 C52 2.5(15) . . . . ?
 Au4 C44 N2 C1 -2.2(16) . . . . ?
 Au4 C44 N2 C45 179.8(10) . . . . ?
 N4 C49 N5 C51 0.3(12) . . . . ?
 N4 C49 N5 C52 -175.8(9) . . . . ?
 N4 C50 C51 N5 0.0(16) . . . . ?
 N4 C12 C13 C14 179.0(13) . . . . ?
 N4 C12 C16 C15 -173.6(16) . . . . ?
 N4 C12 C17 C18 178.1(14) . . . . ?
 N4 C12 C20 C19 -176.5(13) . . . . ?
 N1 C21 C24 C23 175.8(14) . . . . ?
 N1 C21 C25 C26 178.4(14) . . . . ?
 N1 C21 C28 C27 174.0(15) . . . . ?
 N1 C21 C29 C30 -174.9(12) . . . . ?
 N1 C11 C14 C13 -177.7(13) . . . . ?
 N1 C11 C15 C16 -177.8(15) . . . . ?
 N1 C11 C18 C17 -178.0(15) . . . . ?
 N1 C11 C19 C20 179.8(15) . . . . ?
 N1 C2 C4 C3 179.4(17) . . . . ?
 N1 C2 C5 C6 -177.9(13) . . . . ?
 N1 C2 C7 C8 178.7(13) . . . . ?
 N1 C2 C10 C9 -177.0(15) . . . . ?
 C21 N1 C11 C14 59.1(14) . . . . ?
 C21 N1 C11 C15 -134.5(11) . . . . ?
 C21 N1 C11 C18 -38.2(13) . . . . ?
 C21 N1 C11 C19 140.3(12) . . . . ?
 C21 N1 C2 C4 31.3(17) . . . . ?
 C21 N1 C2 C5 -139.3(12) . . . . ?
 C21 N1 C2 C7 -53.4(18) . . . . ?
 C21 N1 C2 C10 133.1(12) . . . . ?
 C21 C25 C26 C22 4(3) . . . . ?
 C21 C29 C30 C22 -9(2) . . . . ?
 C49 N4 C50 C51 0.2(14) . . . . ?
 C49 N4 C12 C13 40.2(16) . . . . ?
 C49 N4 C12 C16 -132.0(13) . . . . ?
 C49 N4 C12 C17 132.6(11) . . . . ?
 C49 N4 C12 C20 -45.1(16) . . . . ?
 C49 N5 C51 C50 -0.2(16) . . . . ?
 C49 N5 C52 C53 94.7(13) . . . . ?
 C31 C22 C23 C24 178.4(15) . . . . ?
 C31 C22 C26 C25 175.5(14) . . . . ?
 C31 C22 C27 C28 173.6(13) . . . . ?
 C31 C22 C30 C29 -173.4(13) . . . . ?
 C31 C38 C43 C42 -179.7(16) . . . . ?
 C31 C38 C32 C39 124.4(10) . . . . ?
 C31 C38 C32 C37 -110.9(18) . . . . ?
 C31 C38 C32 C33 122.3(12) . . . . ?
 C31 C33 C32 C31 2(3) 2_757 . . . ?
 C31 C33 C32 C39 -55.8(15) 2_757 . . . ?
 C31 C33 C32 C38 -54(2) 2_757 . . . ?
 C31 C33 C32 C37 178.7(17) 2_757 . . . ?
 C22 C31 C38 C39 179.7(11) . . . . ?
 C22 C31 C38 C43 -2.3(19) . . . . ?
 C22 C31 C38 C33 145.7(9) . . . . ?
 C22 C31 C38 C32 108.2(11) . . . . ?
 C22 C31 C32 C39 -143.5(8) . . . . ?
 C22 C31 C32 C38 -105.3(11) . . . . ?
 C22 C31 C32 C37 4(2) . . . . ?
 C22 C31 C32 C33 -178.6(15) . . . . ?
 C22 C23 C24 C21 7(3) . . . . ?
 C22 C27 C28 C21 11(3) . . . . ?
 N3 C44 N2 C1 176.3(10) . . . . ?
 N3 C44 N2 C45 -1.6(14) . . . . ?
 C11 N1 C21 C24 132.7(12) . . . . ?
 C11 N1 C21 C25 -41.6(15) . . . . ?
 C11 N1 C21 C28 24.4(16) . . . . ?
 C11 N1 C21 C29 -152.6(11) . . . . ?
 C11 N1 C2 C4 -129.8(13) . . . . ?
 C11 N1 C2 C5 59.6(16) . . . . ?
 C11 N1 C2 C7 145.5(14) . . . . ?
 C11 N1 C2 C10 -28.0(15) . . . . ?
 C11 C15 C16 C12 -4(3) . . . . ?
 C11 C19 C20 C12 -3(3) . . . . ?
 C1 N2 C45 C46 -175.8(12) . . . . ?
 C1 C3 C4 C2 -3(3) . . . . ?
 C1 C9 C10 C2 -2(3) . . . . ?
 C44 N3 C46 C45 1.3(18) . . . . ?
 C44 N3 C47 C48 -89.9(16) . . . . ?
 C44 N2 C45 C46 2.3(17) . . . . ?
 C50 N4 C49 Au1 -178.7(8) . . . . ?
 C50 N4 C49 N5 -0.3(10) . . . . ?
 C50 N4 C49 Au3 -174.1(9) . . . . ?
 C50 N4 C12 C13 -139.2(14) . . . . ?
 C50 N4 C12 C16 48.5(16) . . . . ?
 C50 N4 C12 C17 -46.8(14) . . . . ?
 C50 N4 C12 C20 135.4(14) . . . . ?
 C12 N4 C49 Au1 1.8(13) . . . . ?
 C12 N4 C49 N5 -179.8(8) . . . . ?
 C12 N4 C49 Au3 6.4(14) . . . . ?
 C12 N4 C50 C51 179.8(10) . . . . ?
 C12 C13 C14 C11 -6(3) . . . . ?
 C12 C17 C18 C11 -1(2) . . . . ?
 N2 C1 C3 C4 -176.0(17) . . . . ?
 N2 C1 C6 C5 178.1(14) . . . . ?
 N2 C1 C8 C7 -176.8(16) . . . . ?
 N2 C1 C9 C10 178.4(15) . . . . ?
 N2 C45 C46 N3 -2.2(19) . . . . ?
 C2 N1 C21 C24 -28.5(16) . . . . ?
 C2 N1 C21 C25 157.2(13) . . . . ?
 C2 N1 C21 C28 -136.8(14) . . . . ?
 C2 N1 C21 C29 46.2(14) . . . . ?
 C2 N1 C11 C14 -139.4(12) . . . . ?
 C2 N1 C11 C15 27.0(15) . . . . ?
 C2 N1 C11 C18 123.3(12) . . . . ?
 C2 N1 C11 C19 -58.2(16) . . . . ?
 C2 C5 C6 C1 -1(3) . . . . ?
 C2 C7 C8 C1 -1(3) . . . . ?
 C51 N5 C52 C53 -80.9(15) . . . . ?
 C46 N3 C44 Au4 178.7(10) . . . . ?
 C46 N3 C44 N2 0.1(14) . . . . ?
 C46 N3 C44 Au2 -180.0(10) . . . . ?
 C46 N3 C47 C48 91.0(17) . . . . ?
 C52 N5 C51 C50 175.8(11) . . . . ?
 C39 C38 C43 C42 -2(2) . . . . ?
 C39 C38 C32 C31 -124.4(10) . . . . ?
 C39 C38 C32 C37 124.8(17) . . . . ?
 C39 C38 C32 C33 -2.0(13) . . . . ?
 C39 C33 C32 C31 57.3(19) . . . . ?
 C39 C33 C32 C38 2.2(14) . . . . ?
 C39 C33 C32 C37 -126(2) . . . . ?
 C38 C31 C22 C23 179.6(14) . . . . ?
 C38 C31 C22 C26 -2.8(17) . . . . ?
 C38 C31 C32 C39 -38.2(8) . . . . ?
 C38 C31 C32 C37 110(2) . . . . ?
 C38 C31 C32 C33 -73.3(18) . . . . ?
 C38 C39 C40 C41 -1(3) . . . . ?
 C38 C39 C33 C31 122.9(11) . . . 2_757 ?
 C38 C39 C33 C34 -121.3(16) . . . . ?
 C38 C39 C33 C32 -2.1(13) . . . . ?
 C38 C39 C32 C31 44.9(10) . . . . ?
 C38 C39 C32 C37 -95(2) . . . . ?
 C38 C39 C32 C33 177.0(19) . . . . ?
 C38 C43 C42 C41 3(3) . . . . ?
 C38 C33 C32 C31 55.0(13) . . . . ?
 C38 C33 C32 C39 -2.2(14) . . . . ?
 C38 C33 C32 C37 -128(2) . . . . ?
 C43 C38 C32 C31 114.8(14) . . . . ?
 C43 C38 C32 C39 -120.8(16) . . . . ?
 C43 C38 C32 C37 4(2) . . . . ?
 C43 C38 C32 C33 -122.9(15) . . . . ?
 C43 C42 C41 C40 -3(3) . . . . ?
 C42 C41 C40 C39 2(3) . . . . ?
 C40 C39 C38 C31 179.0(14) . . . . ?
 C40 C39 C38 C43 1(2) . . . . ?
 C40 C39 C38 C33 -122.7(19) . . . . ?
 C40 C39 C38 C32 -120.5(16) . . . . ?
 C40 C39 C33 C31 -111.7(13) . . . 2_757 ?
 C40 C39 C33 C38 125.4(16) . . . . ?
 C40 C39 C33 C34 4(2) . . . . ?
 C40 C39 C33 C32 123.3(14) . . . . ?
 C40 C39 C32 C31 137.5(15) . . . . ?
 C40 C39 C32 C38 92.6(17) . . . . ?
 C40 C39 C32 C37 -3(3) . . . . ?
 C40 C39 C32 C33 -90.4(19) . . . . ?
 C47 N3 C44 Au4 -0.5(15) . . . . ?
 C47 N3 C44 N2 -179.1(11) . . . . ?
 C47 N3 C44 Au2 0.8(15) . . . . ?
 C47 N3 C46 C45 -179.5(12) . . . . ?
 C23 C22 C26 C25 -7(2) . . . . ?
 C24 C21 C25 C26 4(2) . . . . ?
 C13 C12 C16 C15 13(3) . . . . ?
 C25 C21 C24 C23 -10(2) . . . . ?
 C3 C1 N2 C44 -125.9(15) . . . . ?
 C3 C1 N2 C45 51.9(19) . . . . ?
 C3 C1 C6 C5 -13(3) . . . . ?
 C26 C22 C23 C24 1(2) . . . . ?
 C4 C2 C5 C6 11(2) . . . . ?
 C14 C11 C15 C16 -12(2) . . . . ?
 C15 C11 C14 C13 17(2) . . . . ?
 C27 C22 C30 C29 11(2) . . . . ?
 C16 C12 C13 C14 -8(2) . . . . ?
 C17 C12 C20 C19 6(3) . . . . ?
 C28 C21 C29 C30 8(2) . . . . ?
 C29 C21 C28 C27 -9(3) . . . . ?
 C30 C22 C27 C28 -11(2) . . . . ?
 C18 C11 C19 C20 -2(2) . . . . ?
 C5 C2 C4 C3 -9(3) . . . . ?
 C6 C1 N2 C44 44.2(19) . . . . ?
 C6 C1 N2 C45 -138.0(17) . . . . ?
 C6 C1 C3 C4 14(3) . . . . ?
 C19 C11 C18 C17 3(2) . . . . ?
 C37 C36 C35 C34 3(3) . . . . ?
 C36 C37 C32 C31 175.9(18) . . . . ?
 C36 C37 C32 C39 -53(3) . . . . ?
 C36 C37 C32 C38 -114(2) . . . . ?
 C36 C37 C32 C33 -1(3) . . . . ?
 C36 C35 C34 C33 -6(3) . . . . ?
 C35 C34 C33 C31 -174.9(19) . . . 2_757 ?
 C35 C34 C33 C39 110(2) . . . . ?
 C35 C34 C33 C38 53(3) . . . . ?
 C35 C34 C33 C32 5(3) . . . . ?
 C34 C33 C32 C31 -178.6(17) . . . . ?
 C34 C33 C32 C39 124(2) . . . . ?
 C34 C33 C32 C38 126.3(19) . . . . ?
 C34 C33 C32 C37 -1(3) . . . . ?
 C33 C31 C22 C23 1.8(19) 2_757 . . . ?
 C33 C31 C22 C26 179.4(15) 2_757 . . . ?
 C33 C31 C38 C39 -3(2) 2_757 . . . ?
 C33 C31 C38 C43 175.4(16) 2_757 . . . ?
 C33 C31 C38 C33 -36.5(15) 2_757 . . . ?
 C33 C31 C38 C32 -74.0(16) 2_757 . . . ?
 C33 C31 C32 C39 87.0(12) 2_757 . . . ?
 C33 C31 C32 C38 125.2(12) 2_757 . . . ?
 C33 C31 C32 C37 -125.2(19) 2_757 . . . ?
 C33 C31 C32 C33 51.9(17) 2_757 . . . ?
 C33 C39 C38 C31 -58.3(16) . . . . ?
 C33 C39 C38 C43 123.6(16) . . . . ?
 C33 C39 C38 C32 2.2(14) . . . . ?
 C33 C39 C40 C41 -111.7(19) . . . . ?
 C33 C39 C32 C31 -132.1(16) . . . . ?
 C33 C39 C32 C38 -177.0(19) . . . . ?
 C33 C39 C32 C37 88(2) . . . . ?
 C33 C38 C43 C42 46(3) . . . . ?
 C33 C38 C32 C31 -122.3(12) . . . . ?
 C33 C38 C32 C39 2.0(13) . . . . ?
 C33 C38 C32 C37 127(2) . . . . ?
 C32 C31 C22 C23 -116.9(16) . . . . ?
 C32 C31 C22 C26 60.7(17) . . . . ?
 C32 C31 C38 C39 71.5(13) . . . . ?
 C32 C31 C38 C43 -110.5(17) . . . . ?
 C32 C31 C38 C33 37.5(8) . . . . ?
 C32 C39 C38 C31 -60.5(12) . . . . ?
 C32 C39 C38 C43 121.4(18) . . . . ?
 C32 C39 C38 C33 -2.2(14) . . . . ?
 C32 C39 C40 C41 -55(3) . . . . ?
 C32 C39 C33 C31 125.0(13) . . . 2_757 ?
 C32 C39 C33 C38 2.1(13) . . . . ?
 C32 C39 C33 C34 -119(2) . . . . ?
 C32 C38 C43 C42 101(2) . . . . ?
 C32 C37 C36 C35 0(3) . . . . ?
 C7 C2 C10 C9 9(3) . . . . ?
 C8 C1 N2 C44 -42(2) . . . . ?
 C8 C1 N2 C45 135.3(19) . . . . ?
 C8 C1 C9 C10 -6(3) . . . . ?
 C20 C12 C17 C18 -4(3) . . . . ?
 C9 C1 N2 C44 132.6(14) . . . . ?
 C9 C1 N2 C45 -49.6(19) . . . . ?
 C9 C1 C8 C7 8(3) . . . . ?
 C10 C2 C7 C8 -8(3) . . . . ?
 Au2 C44 N2 C1 -3.5(16) . . . . ?
 Au2 C44 N2 C45 178.5(10) . . . . ?
 Au3 C49 N5 C51 175.1(10) . . . . ?
 Au3 C49 N5 C52 -1.0(13) . . . . ?

_shelx_res_file
;
TITL mo_H2022111402_0m_a.res in P2/m
    mo_h2022111402_0m_a_sq.res
    created by SHELXL-2018/3 at 21:47:16 on 23-Jan-2024
REM Old TITL mo_H2022111402_0m in P2/m
REM SHELXT solution in P2/m
REM R1 0.318, Rweak 0.012, Alpha 0.101, Orientation as input
REM Formula found by SHELXT: C209 Au4 F4 N78 O8 P6
CELL 0.71073 19.3918 12.772 22.0005 90 100.567 90
ZERR 1 0.001 0.0008 0.0013 0 0.002 0
LATT 1
SYMM -X,+Y,-Z
SFAC C H Au F N P Sb
UNIT 140 120 4 24 20 2.8 1.2
EQIV $1 +X,-Y,+Z
EQIV $2 2-X,+Y,2-Z
DFIX 1.39 C38 C39 C43 C38 C43 C42 C42 C41 C40 C41 C39 C40
DFIX 1.57 P2 F4 P2 F11 P2 F8 P2 F10 P2 F6
DFIX 1.39 C32 C33 C33 C34 C34 C35 C35 C36 C36 C37 C32 C37
DFIX 1.57 P1 F3 P1 F2 P1 F13 P1 F9
DFIX 1.54 C53 C52
DFIX 1.54 C47 C48
SADI P1 F2 P1 F9 P1 F5_$1 P1 F3 P1 F13
SADI 0.04 F2 F5_$1 F2 F3 F2 F13 F9 F5_$1 F9 F3 F9 F13 F5_$1 F3 F5_$1 F13
SADI 0.04 F10 F6 F10 F8 F10 F11 F6 F4 F6 F11 F4 F8 F4 F11 F8 F11
SADI F6 F10 F6 F4 F10 F8 F8 F4
SADI Sb1 F1 Sb1 F12 Sb1 F14_$1 Sb1 F7_$1
SADI 0.04 F1 F14_$1 F1 F7_$1 F12 F14_$1 F12 F7_$1 F14 F7
SADI Au4 C44 Au2 C44
SADI Au1 C49 Au3 C49
SADI Sb1 F1 Sb1 F12 Sb1 F14 Sb1 F14_$1 Sb1 F7 Sb1 F7_$1
SADI 0.04 F1 F14 F1 F14_$1 F1 F7 F1 F7_$1 F12 F14 F12 F14_$1 F12 F7 F12 =
 F7_$1 F14 F14_$1 F14 F7 F14_$1 F7_$1 F7 F7_$1
DANG 2.78 C36 C33
DANG 2.78 C39 C42
DANG 2.78 C34 C37
DANG 2.78 C38 C41
DANG 2.78 C40 C43
DANG 2.78 C35 C32
DELU P2 F8
DELU P1 F2
DELU P2 F6
DELU Au2 C44
DELU C47 C48
SIMU 0.015 0.03 2 F5 P1 F3 F13 F9 F2
SIMU 0.015 0.03 2 F11 P2 F4 F6 F8 F10
SIMU 0.02 0.04 2 F7 Sb1 F14 F12 F1
SIMU 0.02 0.04 2 C48 C47
ISOR 0.015 0.03 F9 F13 F2 F5 F3 F11
ISOR 0.02 0.04 F6 F10 F4 F8
ISOR 0.01 0.02 C46 N3
ISOR 0.01 0.02 C29 C32 C48 C33 C36 C41

L.S. 20 0 149
PLAN  39
SIZE 0.18 0.16 0.15
TEMP -63.15
CONF
FREE N2 Au2
FREE N3 Au2
BIND C47 C48
FREE H23 H34_$2
FREE H4 H24
FREE C6 N2
FREE C20 C10
BIND C32 C37
FREE F8 F4
MORE -1
BOND $H
ABIN
fmap 2
acta
OMIT 0 0 4
OMIT -6 0 1
OMIT 1 1 0
OMIT 0 1 5
OMIT 3 2 4
OMIT 0 1 1
OMIT -1 1 1
OMIT 0 0 2
OMIT 0 2 3
OMIT -2 2 5
OMIT 0 2 0
REM <olex2.extras>
REM <HklSrc "%.\\mo_H2022111402_0m_a_sq.hkl">
REM </olex2.extras>

WGHT    0.135900
FVAR       0.20040
PART 1
AU1   3    0.394153    0.500000    0.845025    10.25000    0.02513    0.09604 =
         0.03455    0.00000    0.00290    0.00000
AU4   3    0.723441    0.500000    0.479637    10.25000    0.05354    0.26768 =
         0.04066    0.00000    0.00295    0.00000

PART 0
SB1   7    0.176846    0.000000    0.714926    10.30000    0.25710    0.06976 =
         0.08962    0.00000    0.08791    0.00000

P2    6    0.468283    0.000000    0.673088    10.30000    0.08125    0.01595 =
         0.06321    0.00000    0.00348    0.00000
N4    5    0.427698    0.271531    0.828959    11.00000    0.06337    0.08897 =
         0.06480    0.01037    0.01706   -0.00671
N1    5    0.694047    0.334685    0.765446    11.00000    0.05047    0.10728 =
         0.04236   -0.01369   -0.00561    0.00646
C21   1    0.754965    0.327568    0.813178    11.00000    0.04875    0.08338 =
         0.04153   -0.00395    0.00499    0.00438
C49   1    0.382315    0.347538    0.843941    11.00000    0.04305    0.11238 =
         0.03802   -0.00638    0.01058   -0.00148
N5    5    0.328823    0.285875    0.855307    11.00000    0.07618    0.12502 =
         0.07785    0.00511    0.04009   -0.00660
C31   1    0.939575    0.310337    0.953089    11.00000    0.05014    0.05339 =
         0.07573   -0.01070   -0.01079   -0.00266
C22   1    0.875220    0.313523    0.904572    11.00000    0.04854    0.06707 =
         0.05756   -0.00875   -0.00341    0.00400
N3    5    0.731429    0.284667    0.424210    11.00000    0.10738    0.12805 =
         0.06267   -0.02054    0.01434    0.00445
C11   1    0.627173    0.321706    0.782242    11.00000    0.04848    0.08699 =
         0.04412   -0.00418   -0.00299   -0.00327
C1    1    0.711339    0.291607    0.579376    11.00000    0.08553    0.11977 =
         0.04245   -0.02466    0.01062   -0.01567
C44   1    0.723248    0.340163    0.474514    11.00000    0.05602    0.13333 =
         0.05202   -0.02515   -0.00180   -0.00061
C50   1    0.403143    0.171134    0.831546    11.00000    0.08913    0.08044 =
         0.11655    0.00551    0.03602   -0.00477
AFIX  43
H50   2    0.425702    0.108971    0.823310    11.00000   -1.20000
AFIX   0
C12   1    0.495029    0.293705    0.812511    11.00000    0.04803    0.09116 =
         0.05381   -0.00473    0.00308    0.00783
N2    5    0.717083    0.270168    0.517926    11.00000    0.09272    0.14442 =
         0.04344   -0.02057    0.00578   -0.00184
C2    1    0.699829    0.323012    0.703177    11.00000    0.06591    0.11076 =
         0.03453   -0.00791    0.00458   -0.00420
C51   1    0.340578    0.180096    0.848184    11.00000    0.10127    0.09464 =
         0.15654    0.01097    0.06047   -0.02224
AFIX  43
H51   2    0.310273    0.125028    0.853962    11.00000   -1.20000
AFIX   0
C45   1    0.719084    0.172917    0.497477    11.00000    0.20329    0.11516 =
         0.07860   -0.03868    0.04148   -0.01243
AFIX  43
H45   2    0.714260    0.110204    0.518666    11.00000   -1.20000
AFIX   0
C46   1    0.730124    0.185765    0.436631    11.00000    0.14494    0.13728 =
         0.09727   -0.03232    0.02604    0.00284
AFIX  43
H46   2    0.735684    0.131199    0.409266    11.00000   -1.20000
AFIX   0
C52   1    0.262666    0.330902    0.869737    11.00000    0.08584    0.12363 =
         0.11061   -0.01447    0.05211   -0.02023
AFIX  23
H52A  2    0.245390    0.286288    0.899949    11.00000   -1.20000
H52B  2    0.272098    0.400575    0.888038    11.00000   -1.20000
AFIX   0
PART -1
C39   1    0.999492    0.360098    1.056465    10.50000    0.04594    0.03305 =
         0.04050    0.00348    0.00295    0.00360
C38   1    0.938775    0.362171    1.009012    10.50000    0.03755    0.03500 =
         0.04106    0.00324   -0.00376    0.00539
C43   1    0.880296    0.419495    1.019414    10.50000    0.05732    0.07113 =
         0.07324   -0.01083    0.01164    0.00151
AFIX  43
H43   2    0.840201    0.423270    0.988159    10.50000   -1.20000
AFIX   0
C42   1    0.880737    0.470767    1.075199    10.50000    0.07295    0.10893 =
         0.04872   -0.02354   -0.00331    0.00866
AFIX  43
H42   2    0.840416    0.506377    1.082007    10.50000   -1.20000
AFIX   0
C41   1    0.941387    0.469573    1.121585    10.50000    0.06305    0.07107 =
         0.07662   -0.01024   -0.00321    0.00915
AFIX  43
H41   2    0.942483    0.506700    1.158642    10.50000   -1.20000
AFIX   0
C40   1    0.999054    0.413370    1.112001    10.50000    0.04279    0.08781 =
         0.05612    0.00271   -0.01481    0.01449
AFIX  43
H40   2    1.039010    0.410722    1.143451    10.50000   -1.20000
AFIX   0

PART 0
F1    4    0.205080    0.000000    0.795326    10.30000    0.15313    0.14930 =
         0.10843    0.00000    0.02933    0.00000

C47   1    0.741532    0.328031    0.363402    11.00000    0.13966    0.23222 =
         0.05120   -0.01758    0.02610   -0.00997
AFIX  23
H47A  2    0.769690    0.279885    0.343302    11.00000   -1.20000
H47B  2    0.765802    0.395588    0.369281    11.00000   -1.20000
AFIX   0
PART 1
C23   1    0.870914    0.265490    0.847859    10.50000    0.03473    0.09355 =
         0.04048   -0.01324    0.00324    0.01348
AFIX  43
H23   2    0.910822    0.230795    0.839337    10.50000   -1.20000
AFIX   0
PART 0
C53   1    0.208245    0.338895    0.812667    11.00000    0.08431    0.17949 =
         0.16739   -0.04737    0.02824    0.00875
AFIX 137
H53A  2    0.224583    0.385463    0.783485    11.00000   -1.50000
H53B  2    0.165239    0.366381    0.823056    11.00000   -1.50000
H53C  2    0.199441    0.270051    0.794260    11.00000   -1.50000
AFIX   0
PART 1
C24   1    0.810832    0.265781    0.802872    10.50000    0.05950    0.08540 =
         0.04703   -0.03623   -0.00099    0.00643
AFIX  43
H24   2    0.807841    0.225698    0.766648    10.50000   -1.20000
AFIX   0
C13   1    0.542781    0.370105    0.841424    10.50000    0.04927    0.10792 =
         0.03427   -0.00065    0.00983    0.00510
AFIX  43
H13   2    0.530727    0.411152    0.873367    10.50000   -1.20000
AFIX   0
C25   1    0.756563    0.372776    0.870228    10.50000    0.05353    0.05496 =
         0.05873   -0.01287    0.00301   -0.00023
AFIX  43
H25   2    0.717316    0.410541    0.877611    10.50000   -1.20000
AFIX   0
C3    1    0.760732    0.240414    0.623738    10.50000    0.08422    0.09754 =
         0.06774   -0.00388    0.03714    0.02072
AFIX  43
H3    2    0.796419    0.198949    0.612479    10.50000   -1.20000
AFIX   0
C26   1    0.812854    0.364108    0.915457    10.50000    0.05350    0.08330 =
         0.04255    0.00578   -0.00320    0.00035
AFIX  43
H26   2    0.811314    0.391620    0.954815    10.50000   -1.20000
AFIX   0
C4    1    0.754620    0.253729    0.685747    10.50000    0.08530    0.09108 =
         0.06646   -0.00513   -0.01228    0.02666
AFIX  43
H4    2    0.785667    0.218278    0.716810    10.50000   -1.20000
AFIX   0
C14   1    0.607177    0.385842    0.823638    10.50000    0.06736    0.08080 =
         0.03848   -0.01752   -0.00008    0.01508
AFIX  43
H14   2    0.636403    0.441222    0.840636    10.50000   -1.20000
AFIX   0
C15   1    0.580240    0.256207    0.743851    10.50000    0.07216    0.07626 =
         0.05950   -0.00517    0.01947    0.01304
AFIX  43
H15   2    0.593069    0.221243    0.710009    10.50000   -1.20000
AFIX   0
PART 2
C27   1    0.816423    0.260133    0.909397    10.50000    0.05114    0.06094 =
         0.05949    0.01527   -0.00312   -0.00398
AFIX  43
H27   2    0.815811    0.213098    0.942157    10.50000   -1.20000
AFIX   0
PART 1
C16   1    0.515248    0.245658    0.757907    10.50000    0.05888    0.09875 =
         0.07362   -0.01707    0.00367    0.00333
AFIX  43
H16   2    0.481732    0.205725    0.731400    10.50000   -1.20000
AFIX   0
PART 2
C17   1    0.551249    0.225442    0.846399    10.50000    0.07748    0.05588 =
         0.06248    0.02365    0.02682    0.02017
AFIX  43
H17   2    0.542731    0.175946    0.875770    10.50000   -1.20000
AFIX   0
C28   1    0.754582    0.277088    0.863022    10.50000    0.04829    0.09052 =
         0.05206   -0.00096    0.01081   -0.00913
AFIX  43
H28   2    0.711757    0.249455    0.869929    10.50000   -1.20000
AFIX   0
C29   1    0.816352    0.385503    0.803087    10.50000    0.06131    0.07051 =
         0.05394   -0.00531    0.00670   -0.00789
AFIX  43
H29   2    0.815562    0.430000    0.768932    10.50000   -1.20000
AFIX   0
C30   1    0.877208    0.370129    0.848256    10.50000    0.04774    0.05662 =
         0.06933    0.00149    0.00849   -0.00947
AFIX  43
H30   2    0.920151    0.397492    0.841460    10.50000   -1.20000
AFIX   0
C18   1    0.614346    0.239149    0.832348    10.50000    0.05667    0.07719 =
         0.05682    0.00879    0.00709    0.00794
AFIX  43
H18   2    0.652188    0.198815    0.852682    10.50000   -1.20000
AFIX   0
PART 1
C5    1    0.663688    0.383386    0.652669    10.50000    0.04311    0.07015 =
         0.06169   -0.00420    0.00689    0.00152
AFIX  43
H5    2    0.633998    0.437980    0.660489    10.50000   -1.20000
AFIX   0
C6    1    0.671348    0.363370    0.592155    10.50000    0.06268    0.10256 =
         0.03569    0.01098    0.00453    0.00393
AFIX  43
H6    2    0.646214    0.404130    0.559962    10.50000   -1.20000
AFIX   0
PART 2
C19   1    0.569906    0.377924    0.759076    10.50000    0.06417    0.08006 =
         0.03576    0.02226    0.01268   -0.00036
AFIX  43
H19   2    0.575290    0.429403    0.729769    10.50000   -1.20000
AFIX   0
PART 1
C37   1    0.878536    0.205350    1.025193    10.50000    0.07803    0.05923 =
         0.11591    0.00424    0.03451   -0.00361
AFIX  43
H37   2    0.837223    0.206151    0.995193    10.50000   -1.20000
AFIX   0
C36   1    0.879739    0.150942    1.081250    10.50000    0.09359    0.08829 =
         0.09672   -0.00513    0.02328   -0.01102
AFIX  43
H36   2    0.838903    0.115979    1.087360    10.50000   -1.20000
AFIX   0
C35   1    0.937220    0.147048    1.126523    10.50000    0.04922    0.10733 =
         0.13352    0.05179    0.00982   -0.01672
AFIX  43
H35   2    0.938630    0.108297    1.163055    10.50000   -1.20000
AFIX   0
C34   1    0.995890    0.206797    1.114344    10.50000    0.10798    0.06699 =
         0.07756    0.03038    0.00875    0.02733
AFIX  43
H34   2    1.035126    0.211360    1.146429    10.50000   -1.20000
AFIX   0
C33   1    1.000155    0.258602    1.059513    10.50000    0.06228    0.08765 =
         0.07250    0.00226    0.00653   -0.00479
C32   1    0.937857    0.257863    1.013820    10.50000    0.06283    0.08285 =
         0.06844    0.00214   -0.00284   -0.00844
PART 2
C7    1    0.740593    0.374872    0.679329    10.50000    0.08717    0.07856 =
         0.03762   -0.01253    0.01062   -0.01575
AFIX  43
H7    2    0.769000    0.425928    0.702392    10.50000   -1.20000
AFIX   0
C8    1    0.744619    0.357009    0.615822    10.50000    0.06498    0.09140 =
         0.05743    0.00529    0.02009    0.00473
AFIX  43
H8    2    0.776202    0.399735    0.599447    10.50000   -1.20000
AFIX   0
C20   1    0.502468    0.368030    0.774001    10.50000    0.05981    0.10407 =
         0.04736    0.01596    0.01946   -0.01030
AFIX  43
H20   2    0.465244    0.412511    0.757101    10.50000   -1.20000
AFIX   0
C9    1    0.653594    0.233863    0.603870    10.50000    0.06495    0.13233 =
         0.04454   -0.03049    0.00507    0.00940
AFIX  43
H9    2    0.622713    0.187787    0.579027    10.50000   -1.20000
AFIX   0
C10   1    0.649139    0.253418    0.665714    10.50000    0.06354    0.09741 =
         0.05784   -0.00401    0.02193   -0.00644
AFIX  43
H10   2    0.613541    0.221775    0.683126    10.50000   -1.20000
AFIX   0
AU2   3    0.722115    0.500000    0.474986    10.25000    0.05128    0.10281 =
         0.02695    0.00000    0.00356    0.00000
AU3   3    0.378909    0.500000    0.843696    10.25000    0.02739    0.10457 =
         0.03613    0.00000    0.00411    0.00000

PART 0
F4    4    0.483860    0.000000    0.736705    10.30000    0.19322    0.08092 =
         0.31723    0.00000    0.06373    0.00000
F6    4    0.547912    0.000000    0.666320    10.30000    0.15012    0.24111 =
         0.27566    0.00000    0.06746    0.00000
F8    4    0.391012    0.000000    0.667314    10.30000    0.14486    0.08897 =
         0.19488    0.00000   -0.02041    0.00000
F10   4    0.454491    0.000000    0.600454    10.30000    0.31622    0.16806 =
         0.29004    0.00000    0.01827    0.00000

F12   4    0.159523    0.000000    0.634418    10.30000    0.35612    0.14296 =
         0.07984    0.00000    0.01730    0.00000
F14   4    0.239908    0.095689    0.710402    10.60000    0.43702    0.29148 =
         0.16803    0.00561    0.04434   -0.21732
F7    4    0.119516    0.097554    0.718358    10.60000    0.42862    0.32361 =
         0.16811   -0.01600   -0.01009    0.07195
P1    6    0.669249    0.000000    0.985119    10.40000    0.18060    0.01913 =
         0.06032    0.00000   -0.02570    0.00000
F2    4    0.717341    0.000000    1.049025    10.40000    0.23582    0.15551 =
         0.18080    0.00000   -0.07493    0.00000
F9    4    0.623385    0.000000    0.919169    10.40000    0.38652    0.15324 =
         0.29701    0.00000   -0.01521    0.00000
F5    4    0.671917    0.118995    0.984294    10.80000    0.32166    0.40392 =
         0.22868   -0.01864   -0.01074    0.00408
F11   4    0.465924    0.117198    0.668539    10.60000    0.23216    0.42006 =
         0.22820   -0.00513    0.05477    0.00551
F3    4    0.738862    0.000000    0.960202    10.40000    0.37639    0.17204 =
         0.30253    0.00000   -0.06244    0.00000
F13   4    0.605493    0.000000    1.013907    10.40000    0.31566    0.20714 =
         0.22414    0.00000   -0.02461    0.00000
C48   1    0.667686    0.341773    0.323224    11.00000    0.14742    0.22369 =
         0.08711   -0.00167    0.00475   -0.01466
AFIX 137
H48A  2    0.671160    0.383966    0.287250    11.00000   -1.50000
H48B  2    0.637139    0.376323    0.347288    11.00000   -1.50000
H48C  2    0.648506    0.273636    0.309970    11.00000   -1.50000
AFIX   0
HKLF 4


REM  mo_H2022111402_0m_a.res in P2/m
REM wR2 = 0.2220, GooF = S = 1.036, Restrained GooF = 1.131 for all data
REM R1 = 0.0662 for 6129 Fo > 4sig(Fo) and 0.1066 for all 10280 data
REM 663 parameters refined using 387 restraints

END

WGHT      0.1360      0.0000

REM Highest difference peak  1.952,  deepest hole -1.346,  1-sigma level  0.134
Q1    1   0.6787  0.0000  0.9681  10.50000  0.05    1.87
Q2    1   0.2086  0.0000  0.7076  10.50000  0.05    1.60
Q3    1   0.7504  0.5000  0.4438  10.50000  0.05    1.11
Q4    1   0.4160  0.5000  0.8100  10.50000  0.05    1.09
Q5    1   0.3565  0.5000  0.8771  10.50000  0.05    1.06
Q6    1   0.2211  0.0000  0.6643  10.50000  0.05    1.05
Q7    1   0.6473  0.0000  1.0018  10.50000  0.05    1.05
Q8    1   0.3603  0.4171  0.8818  11.00000  0.05    0.99
Q9    1   0.6962  0.4117  0.5127  11.00000  0.05    0.93
Q10   1   0.6935  0.5000  0.5095  10.50000  0.05    0.92
Q11   1   0.4237  0.0000  0.7212  10.50000  0.05    0.90
Q12   1   0.4113  0.4181  0.8070  11.00000  0.05    0.88
Q13   1   0.6959  0.0000  0.9050  10.50000  0.05    0.78
Q14   1   0.1698  0.1362  0.7092  11.00000  0.05    0.77
Q15   1   0.5684  0.0000  0.8396  10.50000  0.05    0.75
Q16   1   0.4009  0.0000  0.6074  10.50000  0.05    0.73
Q17   1   0.5592  0.0000  0.9524  10.50000  0.05    0.68
Q18   1   0.9706  0.1898  0.9800  11.00000  0.05    0.65
Q19   1   0.0876  0.0000  0.7290  10.50000  0.05    0.63
Q20   1   0.9033  0.1601  1.1293  11.00000  0.05    0.60
Q21   1   0.3228  0.5000  0.9077  10.50000  0.05    0.52
Q22   1   0.5851  0.0000  0.6280  10.50000  0.05    0.50
Q23   1   0.3663 -0.0795  0.6917  11.00000  0.05    0.48
Q24   1   0.4444  0.4058  0.7686  11.00000  0.05    0.47
Q25   1   0.7121  0.1122  0.9578  11.00000  0.05    0.47
Q26   1   0.6685  0.5000  0.5348  10.50000  0.05    0.45
Q27   1   0.9410  0.5000  1.1210  10.50000  0.05    0.44
Q28   1   0.9135  0.0000  1.1401  10.50000  0.05    0.44
Q29   1   0.6552  0.0000  0.8798  10.50000  0.05    0.43
Q30   1   0.6029  0.1074  1.0106  11.00000  0.05    0.43
Q31   1   0.1305  0.0000  0.7230  10.50000  0.05    0.43
Q32   1   0.7861  0.3862  0.4117  11.00000  0.05    0.43
Q33   1   0.4892  0.1634  0.6186  11.00000  0.05    0.43
Q34   1   0.7830  0.1421  1.0511  11.00000  0.05    0.42
Q35   1   0.9568  0.0772  1.1466  11.00000  0.05    0.41
Q36   1   0.4645  0.1165  0.6214  11.00000  0.05    0.41
Q37   1   0.7182  0.5000  0.8620  10.50000  0.05    0.40
Q38   1   0.2361  0.0000  0.7972  10.50000  0.05    0.40
Q39   1   0.7783  0.4610  0.4097  11.00000  0.05    0.40
;
_shelx_res_checksum                82558
_shelx_hkl_file
;
   3   0   0  788.82   49.40
   3   0   0  808.42   48.30
  -3   0   0  761.12   49.50
  -3   0   0  822.92   48.30
  -4   0   0   28.70    2.50
   4   0   0   16.30    4.20
   4   0   0   22.70    2.20
  -4   0   0   19.60    4.70
   5   0   0 3233.88  187.88
  -5   0   0 2936.41  189.68
  -5   0   0 3116.99  187.98
   5   0   0 3139.09  189.68
   6   0   0 1968.80  121.29
  -6   0   0 1892.51  121.39
  -6   0   0 1967.00  119.29
   6   0   0 2035.80  119.19
   7   0   0   26.20    5.90
   7   0   0   24.90    2.60
  -7   0   0   14.70    5.80
  -7   0   0   17.90    2.60
  -8   0   0  702.63   48.10
   8   0   0  730.23   44.80
   8   0   0  756.62   47.90
  -8   0   0  736.53   45.00
   9   0   0 2201.68  133.79
  -9   0   0 2123.19  134.19
   9   0   0 2144.99  130.59
  -9   0   0 2141.59  130.69
 -10   0   0  763.52   46.00
 -10   0   0  679.93   49.80
  10   0   0  730.13   45.80
  10   0   0  803.92   49.80
  11   0   0  734.03   46.90
  11   0   0  691.63   42.40
 -11   0   0  639.34   47.10
 -11   0   0  679.83   42.60
 -12   0   0   18.30    8.70
  12   0   0   31.80    3.70
 -12   0   0   23.60    3.80
  12   0   0   24.60    8.10
 -13   0   0   -0.20    7.90
 -13   0   0    2.30    2.90
  13   0   0    6.50    2.90
  13   0   0    8.40    7.70
  14   0   0    0.50    7.50
 -14   0   0    3.80    3.30
 -14   0   0    1.20    8.50
  14   0   0    4.10    3.10
  15   0   0  180.38   12.80
 -15   0   0  174.48   13.80
  15   0   0  198.38   19.70
 -15   0   0  169.68   20.50
 -16   0   0   -5.70   10.30
  16   0   0    2.40    3.70
 -16   0   0   -5.00    3.80
 -17   0   0   94.39   17.80
 -17   0   0  112.79   10.10
  17   0   0  116.59    9.70
  17   0   0  116.39   17.00
  18   0   0  239.08   26.30
 -18   0   0  241.18   17.50
 -18   0   0  271.57   27.50
 -19   0   0   16.20   13.00
 -19   0   0   46.60    6.20
 -20   0   0   19.60   13.80
 -20   0   0   37.60    5.90
 -21   0   0   63.09   17.40
 -21   0   0   59.49    7.20
 -22   0   0   -3.60   12.40
 -22   0   0    0.70    4.50
  -1  -1   0   -0.40    0.40
   1  -1   0    0.40    0.20
   1   1   0    0.50    0.80
  -2  -1   0   22.10    2.10
  -2  -1   0   30.50    3.50
   2   1   0   20.70    3.00
   2   1   0   22.80    2.10
  -2   1   0   21.30    3.40
  -2   1   0   17.80    2.00
  -3  -1   0 1920.71  103.49
   3  -1   0 1596.34  102.19
  -3  -1   0 1730.33  102.29
   3  -1   0 1587.34  103.29
  -3   1   0 1540.75  103.29
   3   1   0 1751.82  102.29
  -4  -1   0    7.10    3.80
   4  -1   0    4.70    1.70
   4  -1   0    5.70    1.30
  -4  -1   0    5.60    1.90
   4  -1   0    3.60    3.80
   4   1   0    9.00    2.00
  -4   1   0    1.00    3.80
   4   1   0    9.30    3.70
  -4   1   0    6.60    1.10
  -5  -1   0  454.95   27.70
  -5  -1   0  457.75   29.80
   5  -1   0  441.96   27.20
   5  -1   0  433.26   29.50
  -5   1   0  443.86   27.30
   5   1   0  450.65   27.70
   5   1   0  467.55   29.70
  -5   1   0  425.66   29.60
  -6  -1   0 1407.46   85.69
   6  -1   0 1419.46   87.79
  -6  -1   0 1352.86   87.69
   6  -1   0 1411.46   85.19
   6   1   0 1438.86   85.69
  -6   1   0 1386.56   85.29
   6   1   0 1528.25   87.79
  -6   1   0 1320.37   87.79
  -7  -1   0   31.00    3.50
   7  -1   0   32.70    6.30
  -7  -1   0   33.60    6.90
   7  -1   0   23.60    2.70
  -7   1   0   24.50    6.50
   7   1   0   36.50    6.40
  -7   1   0   27.70    3.00
   7   1   0   34.30    3.50
   8  -1   0  950.70   57.79
   8  -1   0  928.31   60.99
  -8  -1   0  968.50   61.49
  -8  -1   0  960.30   58.39
   8   1   0  962.00   58.29
   8   1   0 1011.40   62.79
  -8   1   0  896.31   61.39
  -8   1   0  938.81   57.99
  -9  -1   0 1353.86   89.39
   9  -1   0 1466.75   89.59
   9  -1   0 1415.56   85.69
  -9  -1   0 1441.86   86.29
  -9   1   0 1399.06   85.89
  -9   1   0 1319.37   89.59
   9   1   0 1424.16   86.19
   9   1   0 1468.55   89.29
 -10  -1   0  511.45   32.30
  10  -1   0  542.95   36.00
 -10  -1   0  491.85   36.20
  10  -1   0  522.15   31.60
 -10   1   0  511.45   31.80
  10   1   0  503.35   35.50
 -10   1   0  475.15   36.20
  10   1   0  528.35   32.10
 -11  -1   0  314.17   26.90
  11  -1   0  346.87   21.30
  11  -1   0  370.46   26.60
 -11   1   0  326.37   27.30
 -11   1   0  315.47   21.50
  11   1   0  377.26   26.60
  11   1   0  347.27   22.00
  12  -1   0  117.99    8.50
 -12  -1   0  143.39   16.10
 -12  -1   0  115.19    9.50
  12  -1   0  134.99   14.70
  12   1   0  125.69    9.40
  12   1   0  150.98   15.30
 -12   1   0  105.49    8.80
 -12   1   0  146.09   18.90
  13  -1   0   12.20    8.00
 -13  -1   0   15.20    9.00
  13  -1   0   16.40    2.80
 -13  -1   0   13.50    3.80
 -13   1   0    9.50    9.20
 -13   1   0   13.40    3.10
  13   1   0    4.10    6.60
  13   1   0    8.60    3.60
  14  -1   0    4.60    8.10
 -14  -1   0    0.30    8.40
  14  -1   0    3.30    2.60
 -14  -1   0    3.20    3.50
 -14   1   0    7.90    3.00
  14   1   0    0.60    7.80
 -14   1   0   -1.30    8.50
  14   1   0    0.30    3.30
  15  -1   0   49.90    5.20
 -15  -1   0   43.40   12.60
 -15  -1   0   50.29    6.50
  15  -1   0   57.99   11.80
 -15   1   0   61.89    5.80
  15   1   0   59.59    6.40
  15   1   0   58.49   12.80
 -15   1   0   72.59   13.90
 -16  -1   0    1.10   10.30
 -16  -1   0    6.50    4.30
  16  -1   0    3.50    9.30
 -16   1   0    4.10    3.40
  16   1   0    1.10    9.10
 -16   1   0  -10.20    9.30
  17  -1   0  157.08   19.40
 -17  -1   0  130.89   12.00
 -17  -1   0  129.99   20.20
  17   1   0  139.29   11.90
  17   1   0  167.78   20.60
 -17   1   0  170.38   22.10
 -17   1   0  138.49   10.90
  18  -1   0  218.98   17.00
 -18  -1   0  207.28   16.40
  18  -1   0  243.98   24.10
 -18  -1   0  240.98   26.50
 -18   1   0  197.48   25.80
  18   1   0  231.98   16.10
 -18   1   0  210.28   15.20
 -19  -1   0   27.60    5.90
  19  -1   0   26.50    6.40
 -19  -1   0   18.00   12.90
  19  -1   0   34.40   14.10
 -19   1   0   22.30   12.70
  19   1   0   22.70    5.40
 -19   1   0   29.50    4.70
 -20  -1   0   18.40    5.70
 -20  -1   0   28.00   13.00
  20  -1   0   22.70    6.40
 -20   1   0   24.40    4.40
 -20   1   0   24.10   13.40
  21  -1   0   54.79    8.00
 -21  -1   0   40.90    6.70
 -21   1   0   38.20    4.90
 -22  -1   0   22.30    6.20
 -22  -1   0    8.50   13.50
  22  -1   0    8.30    5.90
 -22   1   0   -4.40   12.50
   0  -2   0 1869.71  114.29
   0   2   0 1903.31  114.29
  -1  -2   0  198.08   12.50
   1  -2   0  171.38   11.20
  -1  -2   0  180.68   11.50
  -1   2   0  168.68   11.20
   1   2   0  176.58   11.40
  -2  -2   0  132.89   10.20
  -2  -2   0  135.49    9.00
   2  -2   0  131.59    8.50
   2   2   0  130.79    9.00
   2   2   0  143.19   10.30
  -2   2   0  129.99    8.50
   3  -2   0   10.90    4.60
   3  -2   0   14.40    1.40
  -3  -2   0    9.90    3.90
  -3  -2   0   12.00    2.40
   3   2   0   10.60    2.40
   3   2   0   18.30    4.40
  -4  -2   0  668.03   41.00
  -4  -2   0  681.93   42.50
   4  -2   0  648.64   40.30
   4  -2   0  644.54   42.80
  -4   2   0  638.54   42.60
  -4   2   0  657.83   40.80
   4   2   0  652.63   41.00
   4   2   0  740.53   42.60
  -5  -2   0  234.18   15.00
  -5  -2   0  231.08   17.30
   5  -2   0  228.38   17.20
  -5   2   0  235.18   17.60
  -5   2   0  215.98   14.80
   5   2   0  251.27   17.00
   5   2   0  232.78   15.00
  -6  -2   0  143.09   10.50
   6  -2   0  144.59   13.40
   6  -2   0  161.48   10.40
  -6  -2   0  135.89   13.20
   6   2   0  162.48   10.60
  -6   2   0  151.48   13.70
   6   2   0  179.98   13.60
   7  -2   0   61.99    8.70
   7  -2   0   56.19    5.20
  -7  -2   0   53.09    8.30
  -7  -2   0   64.59    5.50
   7   2   0   66.29    5.80
   7   2   0   72.29    9.10
  -7   2   0   66.79    9.20
   8  -2   0  159.28   11.40
  -8  -2   0  168.68   15.80
  -8  -2   0  167.18   11.80
   8  -2   0  159.78   15.40
  -8   2   0  159.28   15.30
   8   2   0  167.38   11.70
   8   2   0  191.88   15.50
  -9  -2   0 1132.29   69.59
   9  -2   0 1150.38   72.69
   9  -2   0 1136.09   68.49
  -9  -2   0 1057.39   72.69
   9  -2   0 1161.78   69.49
   9   2   0 1200.78   72.59
  -9   2   0 1042.80   72.69
   9   2   0 1157.78   69.49
  10  -2   0  166.78   12.30
  10  -2   0  197.88   16.70
 -10  -2   0  145.29   16.30
  10  -2   0  178.18   10.90
 -10  -2   0  163.68   12.40
 -10   2   0  179.88   17.50
 -10   2   0  170.78   11.10
  10   2   0  189.88   12.60
  10   2   0  178.98   16.10
  11  -2   0  257.57   17.30
 -11  -2   0  217.88   21.90
 -11  -2   0  259.47   17.50
  11  -2   0  271.37   22.10
  11  -2   0  250.47   15.80
  11   2   0  297.17   21.70
 -11   2   0  243.88   16.00
  11   2   0  262.77   17.40
 -11   2   0  256.67   22.20
  12  -2   0  298.07   20.50
 -12  -2   0  300.87   25.80
 -12  -2   0  298.87   20.60
  12  -2   0  337.37   25.10
 -12   2   0  286.07   19.10
  12   2   0  345.17   25.60
 -12   2   0  308.77   26.20
  12   2   0  319.47   20.50
 -13  -2   0   55.69    6.60
  13  -2   0   65.89   11.70
 -13  -2   0   46.10   11.60
  13  -2   0   65.89    6.90
 -13   2   0   63.79   12.50
 -13   2   0   57.39    4.90
  13   2   0   76.89   11.80
  13   2   0   60.09   11.10
 -14  -2   0   13.00    4.70
 -14  -2   0   23.50   10.10
  14  -2   0   31.70    5.40
  14  -2   0   39.60   10.60
  14   2   0   34.90    5.20
 -14   2   0   41.70   11.20
 -14   2   0   26.70    3.20
  14   2   0   17.30    9.40
 -15  -2   0   51.39   11.60
  15  -2   0   78.19   13.30
 -15  -2   0   55.79    6.90
  15  -2   0   59.29    7.10
 -15   2   0   49.80    4.90
 -15   2   0   48.40   13.20
  15   2   0   72.89   13.50
  15   2   0   52.79    6.80
 -16  -2   0  106.79   10.10
  16  -2   0  109.59   16.50
  16  -2   0  105.99   10.10
 -16  -2   0   96.79   17.10
  16   2   0   97.29    9.50
  16   2   0  106.39   16.80
 -16   2   0   59.49   15.00
  17  -2   0  105.19   10.30
 -17  -2   0   98.59   17.80
 -17  -2   0   95.59    9.90
 -17   2   0   89.09   17.40
  17   2   0   95.39   10.00
 -18  -2   0  150.48   22.40
  18  -2   0  186.88   14.40
  18  -2   0  178.68   21.80
 -18  -2   0  174.48   14.30
 -18   2   0  171.08   22.60
  18   2   0  169.88   14.00
  19  -2   0    3.80    5.10
 -19  -2   0    2.60    5.30
 -19  -2   0   21.60   20.10
  19  -2   0    6.00   10.60
  19   2   0    8.70    5.20
 -19   2   0   18.80   12.80
 -20  -2   0   28.00   14.20
  20  -2   0   34.50    6.50
 -20  -2   0   25.20    6.80
  20   2   0   26.10    6.00
 -20   2   0   16.00   12.50
  21  -2   0   26.70    6.60
 -21  -2   0   43.70   15.10
 -21   2   0   15.40   13.70
 -22  -2   0   -5.20    5.70
  22  -2   0   -4.40    5.10
 -22  -2   0   -7.20   12.70
 -22   2   0   -0.50   12.60
   0  -3   0 3673.63  222.28
   1  -3   0   50.49    4.40
  -1  -3   0   67.09    6.60
  -1  -3   0   61.09    5.00
  -1   3   0   55.99    4.60
   1   3   0   48.10    4.70
  -2  -3   0  156.98   10.70
  -2  -3   0  163.18   12.60
   2  -3   0  153.98   10.30
  -2   3   0  162.68   10.30
   2   3   0  164.78   10.90
  -3  -3   0  582.44   36.40
  -3  -3   0  585.14   37.80
   3  -3   0  566.24   35.90
   3   3   0  570.74   36.40
   3   3   0  655.23   38.00
  -3   3   0  575.94   35.90
   4  -3   0  359.36   25.80
  -4  -3   0  386.76   23.20
  -4  -3   0  367.86   25.10
   4  -3   0  340.67   22.40
   4   3   0  385.66   24.90
   4   3   0  358.56   23.10
  -5  -3   0   63.59    7.80
  -5  -3   0   55.59    5.20
   5  -3   0   69.49    9.00
   5  -3   0   52.39    3.90
   5   3   0   57.09    5.30
  -5   3   0   52.29    4.90
   6  -3   0  559.94   40.40
   6  -3   0  584.34   36.80
  -6  -3   0  608.34   38.00
  -6  -3   0  589.84   40.30
   6   3   0  653.33   38.00
   6   3   0  641.74   40.30
  -6   3   0  613.04   37.60
  -7  -3   0  126.29   13.50
  -7  -3   0  131.49    9.80
   7  -3   0  115.09   13.70
   7   3   0  141.29    9.90
   7   3   0  133.79   12.60
  -7   3   0  109.09   13.50
  -8  -3   0  424.56   26.80
  -8  -3   0  390.66   29.80
   8  -3   0  402.96   30.10
   8   3   0  452.35   30.20
   8   3   0  448.46   26.90
  -8   3   0  375.96   30.10
   9  -3   0  712.33   52.59
  -9  -3   0  771.42   47.90
  -9  -3   0  740.03   51.29
   9   3   0  833.82   51.29
   9   3   0  811.62   47.90
  -9   3   0  707.23   50.89
  10  -3   0  161.88   15.80
 -10  -3   0  140.39   11.00
 -10  -3   0  146.09   15.20
 -10   3   0  128.99   15.60
  10   3   0  141.99   11.50
  10   3   0  139.29   15.30
 -11  -3   0   98.29    9.10
  11  -3   0  126.79   14.80
 -11  -3   0  116.49   14.90
  11   3   0  115.29    9.70
 -11   3   0  107.79   14.50
  11   3   0  130.69   15.00
 -12  -3   0  232.28   22.60
  12  -3   0  228.38   16.80
 -12  -3   0  237.88   17.20
  12  -3   0  266.17   22.50
 -12   3   0  236.48   22.40
  12   3   0  254.87   17.20
  12   3   0  274.97   22.70
  13  -3   0    4.60    7.50
 -13  -3   0   -0.90    8.60
 -13  -3   0    1.50    3.90
  13  -3   0    8.80    3.80
  13   3   0    3.10    4.10
 -13   3   0   10.20    9.00
  13   3   0   -1.40    7.90
 -14  -3   0  -11.60    8.40
  14  -3   0   13.80    8.70
 -14  -3   0    4.60    4.10
  14  -3   0    2.50    3.80
 -14   3   0    2.60    9.20
  14   3   0    1.40    8.60
  14   3   0   -4.00    4.10
  15  -3   0   49.20    6.60
 -15  -3   0   42.10    6.60
 -15  -3   0   38.10   12.60
  15  -3   0   50.59   11.80
  15   3   0   55.19    6.90
  15   3   0   47.80   12.90
 -15   3   0   40.10   12.40
 -16  -3   0   66.49   14.70
  16  -3   0   84.19    8.40
  16  -3   0   61.89   14.00
 -16   3   0   55.49   13.90
  16   3   0   98.59   22.70
  16   3   0   67.99    8.10
  17  -3   0   52.19   13.30
  17  -3   0   52.19    7.20
 -17  -3   0   55.69    7.90
 -17  -3   0   50.09   13.80
 -17   3   0   54.39   15.00
  17   3   0   51.49    7.40
  18  -3   0  189.18   15.00
 -18  -3   0  186.38   15.60
  18  -3   0  184.38   22.50
 -18   3   0  174.68   23.50
  18   3   0  192.78   15.20
 -19  -3   0   18.30    6.00
  19  -3   0   29.90   11.40
 -19  -3   0   12.20   12.80
  19   3   0   10.10    5.80
 -19   3   0   27.20   14.20
 -20  -3   0   23.70   14.50
 -20  -3   0    8.40    6.30
  20   3   0   18.90    6.20
 -20   3   0   23.30   14.20
 -21  -3   0   15.20    6.60
 -21  -3   0   13.20   13.90
  21   3   0    9.00    5.80
 -21   3   0   18.00   14.50
 -22  -3   0   12.70   14.90
 -22   3   0    6.90   14.00
   1  -4   0  733.93   44.60
  -1  -4   0  734.63   44.80
   1   4   0  719.73   44.80
  -1   4   0  711.03   44.60
  -2  -4   0  237.18   15.50
  -2  -4   0  260.47   17.50
   2  -4   0  228.58   15.20
   2   4   0  223.68   15.50
  -2   4   0  241.08   15.20
  -3  -4   0   94.19    9.20
   3  -4   0   86.79    6.20
  -3  -4   0   83.29    9.00
   3   4   0   81.59    6.90
  -3   4   0   82.39    6.20
   4  -4   0   51.29    4.70
  -4  -4   0   61.59    6.00
  -4  -4   0   68.69    8.90
   4   4   0   64.59    5.90
   4   4   0   70.59    8.40
   5  -4   0   44.20    4.00
  -5  -4   0   50.99    8.30
  -5  -4   0   50.09    5.40
   5  -4   0   50.29    9.10
   5   4   0   55.79    8.00
   5   4   0   46.90    5.30
  -6  -4   0  115.29   12.20
   6  -4   0  110.19    7.40
   6  -4   0  110.49   13.30
  -6  -4   0  105.89    8.70
   6   4   0  112.09    8.90
   6   4   0  115.29   12.40
   7  -4   0   88.39   12.40
   7  -4   0   88.79    5.90
  -7  -4   0   80.19    7.70
  -7  -4   0   91.29   13.30
   7   4   0   91.89    8.30
   7   4   0   85.89   10.70
  -7   4   0   92.59    7.40
   8  -4   0  119.59   16.70
  -8  -4   0  135.39   14.30
  -8  -4   0  133.89   10.80
   8   4   0  165.08   14.30
  -8   4   0  133.39   10.20
   8   4   0  137.69   10.60
   9  -4   0  774.62   53.69
  -9  -4   0  747.63   53.09
  -9  -4   0  821.12   50.09
   9   4   0  848.42   53.49
   9   4   0  789.22   49.80
 -10  -4   0  100.79   13.50
  10  -4   0  111.19   14.20
 -10  -4   0  106.89    9.70
  10   4   0  112.39    9.90
  10   4   0  110.99   14.10
  11  -4   0  150.48   17.10
 -11  -4   0  139.49   17.50
 -11  -4   0  166.88   12.80
 -11   4   0  146.59   17.60
  11   4   0  163.98   12.80
  11   4   0  183.18   17.20
  12  -4   0  139.59   16.50
 -12  -4   0  140.59   11.80
 -12  -4   0  120.99   17.00
  12   4   0  148.39   12.00
 -12   4   0  124.09   19.30
  12   4   0  165.68   20.40
 -13  -4   0   -6.00    3.80
 -13  -4   0    1.30    8.90
  13  -4   0    3.50    8.00
 -13   4   0    0.20    8.80
  13   4   0    3.60    4.60
  13   4   0    4.90    9.00
 -14  -4   0   -0.90    4.40
 -14  -4   0    2.50    8.40
  14  -4   0   10.30    8.90
  14   4   0   -2.60    4.70
 -14   4   0   -2.10    9.30
  14   4   0    9.10    9.60
  15  -4   0   33.60   11.50
 -15  -4   0   35.20    6.50
 -15  -4   0   25.60   10.80
 -15   4   0   56.99   13.90
  15   4   0   40.80    6.90
  16  -4   0   -2.00    9.30
 -16  -4   0   16.00   11.00
 -16  -4   0   10.60    5.70
  16   4   0   31.80    6.50
 -16   4   0   21.40   12.40
 -17  -4   0   50.79    7.70
  17  -4   0   39.30   13.20
  17   4   0   42.10    7.40
 -17   4   0   46.30   14.60
  18  -4   0   86.19   17.00
 -18  -4   0   97.19   18.40
 -18  -4   0  108.29   11.50
 -18   4   0  111.89   19.10
  18   4   0  134.49   12.50
 -19  -4   0    5.30   12.60
  19  -4   0    6.70   11.30
 -19   4   0   15.70   13.50
  19   4   0   21.40    6.80
 -20  -4   0   15.20   13.70
  20   4   0   19.70    6.80
 -20   4   0   36.40   14.00
 -21  -4   0   13.30   13.60
  21   4   0   26.20    8.00
 -21   4   0    8.60   13.70
 -22  -4   0    7.10   13.80
 -22   4   0    3.70   25.20
   0   5   0   59.79    5.80
  -1  -5   0  187.18   14.40
   1  -5   0  161.08   11.60
  -1  -5   0  162.28   11.80
  -1   5   0  169.28   11.80
   1   5   0  175.88   12.20
  -2  -5   0  156.08   13.50
  -2  -5   0  147.29   10.90
   2  -5   0  159.58   10.50
  -2   5   0  144.49   10.50
   2   5   0  142.69   11.00
   3  -5   0  693.73   43.00
  -3  -5   0  708.53   45.70
  -3  -5   0  681.83   43.60
   3   5   0  717.13   43.60
  -3   5   0  688.63   43.00
  -4  -5   0   -1.10    2.90
  -4  -5   0   -4.20    4.80
   4  -5   0    3.20    2.30
   4   5   0    1.60    3.60
  -4   5   0    3.10    2.40
   5  -5   0   41.10    4.30
  -5  -5   0   41.00    5.20
  -5  -5   0   39.20    9.20
   6  -5   0  525.25   32.40
  -6  -5   0  509.15   33.50
  -6  -5   0  507.85   36.10
   6   5   0  571.04   36.30
   6   5   0  514.25   33.50
  -7  -5   0   78.99    7.90
  -7  -5   0   92.29   12.40
   7  -5   0   90.19   13.10
   7  -5   0   84.09    6.20
   7   5   0   98.59   12.10
   7   5   0   87.19    8.30
   8  -5   0  249.38   16.20
  -8  -5   0  239.18   17.90
  -8  -5   0  260.87   21.80
   8  -5   0  267.27   22.90
  -8   5   0  269.87   17.70
   8   5   0  258.27   18.10
   8   5   0  308.47   22.50
   9  -5   0  779.32   48.90
   9  -5   0  777.12   49.10
   9  -5   0  746.43   54.79
  -9  -5   0  765.02   54.09
  -9  -5   0  834.72   50.79
  -9   5   0  843.62   50.39
   9   5   0  832.12   50.79
   9   5   0  879.31   54.39
  10  -5   0  125.49   15.90
 -10  -5   0  108.39   10.20
 -10  -5   0  123.59   16.00
  10   5   0  114.39   10.30
  10   5   0  131.29   15.90
  11  -5   0   23.10    9.50
 -11  -5   0   10.70    9.20
 -11  -5   0   35.30    6.10
  11   5   0   29.70    5.50
  11   5   0   16.90    9.50
 -12  -5   0  128.59   17.80
  12  -5   0  162.98   19.20
  12   5   0  162.58   13.60
  12   5   0  179.98   18.50
  13  -5   0   11.40    9.60
 -13  -5   0   -4.40    8.10
 -13  -5   0    1.00    4.60
  13   5   0    6.40    9.50
  13   5   0    5.80    5.20
  14  -5   0   -1.00    9.20
 -14  -5   0   -0.60   10.10
 -14  -5   0   -0.80    4.80
  14   5   0    7.00    5.60
 -15  -5   0    6.40   11.20
 -15  -5   0    3.40    5.00
  15  -5   0    0.40    9.70
  15   5   0    5.80    5.50
 -16  -5   0   -1.60   11.10
  16  -5   0   -2.60    9.80
  16   5   0   13.90    6.00
  17  -5   0   49.30   18.20
 -17  -5   0   64.49   16.00
  17   5   0   47.70    8.20
 -18  -5   0  105.19   19.50
  18  -5   0   83.09   16.90
  18   5   0  102.49   11.10
  19  -5   0   -1.00   10.70
 -19  -5   0    6.20   12.60
  19   5   0    3.60    7.10
 -20  -5   0   20.70   14.10
  20   5   0   18.10    7.30
 -21  -5   0    3.60   13.70
  21   5   0   13.50    7.00
   0  -6   0 4475.45  275.77
   0   6   0 4622.14  275.77
  -1  -6   0  325.77   22.00
  -1  -6   0  374.86   25.10
   1  -6   0  337.47   21.90
  -1   6   0  333.57   22.00
   1   6   0  315.47   22.00
   2  -6   0  486.25   30.50
  -2  -6   0  471.15   30.80
  -2   6   0  484.55   30.50
  -3  -6   0  204.48   18.00
  -3  -6   0  203.58   14.20
   3   6   0  193.68   14.30
  -3   6   0  195.58   13.80
  -4  -6   0   56.69    9.10
  -4  -6   0   44.70    5.70
   4  -6   0   49.99    4.90
  -4   6   0   40.80    4.80
   4   6   0   39.90    5.70
   5  -6   0   -2.40    2.40
  -5  -6   0   -1.60    3.10
  -5  -6   0    2.30    6.00
   5   6   0   -0.20    3.50
  -6  -6   0   82.29    8.30
   6  -6   0   68.69    6.20
  -6  -6   0   66.19   11.40
   6   6   0   94.49    8.20
   7  -6   0   17.20    9.20
  -7  -6   0   25.50    4.90
   7  -6   0   25.40    3.30
  -7  -6   0   13.90    8.00
   7   6   0   22.10    5.10
  -8  -6   0  115.09    9.50
   8  -6   0   91.79    7.10
  -8  -6   0  109.49   13.80
   8  -6   0   99.59   15.10
   8   6   0   99.89   13.20
   8   6   0   86.69    9.30
   9  -6   0  575.14   35.80
   9  -6   0  622.54   43.30
  -9  -6   0  578.74   37.70
  -9  -6   0  554.64   42.00
   9   6   0  597.14   37.70
  -9   6   0  577.84   37.10
 -10  -6   0   72.19    8.30
  10  -6   0   66.19    4.80
 -10  -6   0   57.49   12.10
  10  -6   0   60.79    5.20
  10  -6   0   77.19   13.90
  10   6   0   50.09   11.10
 -10   6   0   62.29    7.10
  10   6   0   73.89    8.30
 -11  -6   0   54.69    7.20
  11  -6   0   46.80   12.40
 -11  -6   0   34.00   11.00
  11   6   0   35.80   10.70
  11   6   0   54.99    7.80
  12  -6   0  127.69   18.30
 -12  -6   0  124.89   11.50
 -12  -6   0   99.79   16.10
  12   6   0  118.69   11.50
  12   6   0  137.19   19.30
 -13  -6   0   35.10   12.20
  13  -6   0   21.50   11.50
 -13  -6   0   25.90    6.70
  13   6   0   28.80    6.50
  14  -6   0   11.80   11.10
 -14  -6   0    4.20    9.40
  14   6   0   16.40    6.70
 -15  -6   0   18.50   11.30
  15  -6   0   22.60   11.90
  15   6   0   38.60    7.30
 -16  -6   0    7.30   10.30
  16  -6   0   -2.10   10.20
  16   6   0    5.40    6.70
 -17  -6   0    3.90   11.40
  17  -6   0   44.70   14.80
  17   6   0   44.70    8.20
 -18  -6   0   41.40   14.80
  18  -6   0   69.59   15.50
  18   6   0   56.39    9.10
 -19  -6   0   17.10   14.20
  19  -6   0    0.10   10.90
  19   6   0    3.00    6.70
 -20  -6   0    9.70   15.20
  20   6   0    2.60    7.20
 -21  -6   0   -1.70   14.50
  21   6   0   12.80    7.50
   0  -7   0   42.50    5.70
   0   7   0   43.50    5.80
  -1  -7   0   62.19    9.70
  -1  -7   0   55.29    6.40
   1  -7   0   52.49    6.10
   1   7   0   74.39    7.40
   2  -7   0    0.50    3.10
  -2  -7   0   -5.10    5.90
  -2  -7   0   -0.70    3.40
   2   7   0    5.50    4.00
  -2   7   0    1.30    3.40
  -3  -7   0  307.87   24.30
  -3  -7   0  287.67   21.10
   3  -7   0  304.27   20.60
   3   7   0  322.07   21.30
  -3   7   0  342.87   20.80
  -4  -7   0    5.00    6.60
   4  -7   0   16.60    3.50
  -4  -7   0    5.60    3.90
  -4   7   0    8.10    3.40
   4   7   0   11.20    4.90
  -5  -7   0   48.90    9.70
  -5  -7   0   45.60    6.50
   5  -7   0   53.49    5.40
   5   7   0   53.59    6.70
  -6  -7   0  193.38   15.10
  -6  -7   0  192.28   18.70
   6   7   0  199.48   15.00
   7  -7   0    9.20    3.20
  -7  -7   0   10.90    7.90
   7  -7   0    5.70    8.50
   7   7   0   18.70    5.30
  -8  -7   0  204.88   16.00
   8  -7   0  192.88   22.20
  -8  -7   0  197.08   21.10
   8  -7   0  192.38   13.80
   8   7   0  246.98   16.60
   9  -7   0  200.08   23.00
  -9  -7   0  204.98   21.50
   9  -7   0  214.98   14.90
  -9  -7   0  235.48   17.30
  -9   7   0  236.98   16.60
   9   7   0  259.77   17.50
 -10  -7   0   38.20    6.80
  10  -7   0   36.60    3.90
  10  -7   0   47.60   12.90
 -10  -7   0   37.10   10.60
  10   7   0   49.10    7.90
 -10   7   0   39.80    6.10
  11  -7   0   27.30    2.80
 -11  -7   0   37.30   10.90
  11  -7   0   22.80   12.00
 -11  -7   0   34.20    7.80
  11   7   0   40.50    7.60
 -11   7   0   29.00    6.00
 -12  -7   0   70.79   14.50
  12  -7   0   61.59   15.10
  12   7   0   67.89    9.30
  13  -7   0   15.80   11.70
 -13  -7   0   21.60   12.70
  13   7   0   28.50    7.50
 -14  -7   0   11.10   10.60
  14  -7   0   11.50   12.10
 -15  -7   0   18.10   11.90
  15  -7   0   17.80   12.10
  15   7   0   13.20    6.50
 -16  -7   0    0.30   11.00
  16   7   0    5.60    6.90
 -17  -7   0   27.60   13.50
  17  -7   0   10.60   12.40
  17   7   0   24.90    7.20
 -18  -7   0   34.80   14.70
  18  -7   0   23.70   13.40
  18   7   0   44.40    8.80
  19  -7   0    9.60   12.60
 -19  -7   0    5.00   13.50
  19   7   0   -5.40    7.10
 -20  -7   0    1.90   13.80
  20   7   0    0.00    7.60
   0  -8   0 1785.12  111.79
   0   8   0 1856.01  111.79
  -1  -8   0  183.38   14.50
  -1  -8   0  200.28   18.60
   1  -8   0  217.28   14.70
  -1   8   0  191.58   14.70
   1   8   0  190.48   14.70
   2  -8   0   50.19    6.40
  -2  -8   0   48.50    7.00
  -2  -8   0   57.39   10.40
   2   8   0   62.49    7.70
  -2   8   0   69.19    7.00
  -3  -8   0    2.50    4.30
   3  -8   0   -1.80    3.30
  -3  -8   0    3.50    6.80
   3   8   0    0.60    4.20
  -3   8   0    5.50    3.90
  -4  -8   0   23.10    8.70
   4  -8   0   20.20    4.50
   4   8   0   29.10    5.80
   5  -8   0   84.79    8.40
  -5  -8   0   73.29   13.30
  -5  -8   0  107.19   10.20
   5   8   0   94.99    9.90
  -6  -8   0    8.70    7.80
   6  -8   0    8.00    3.60
  -6  -8   0    3.10    4.30
   6   8   0    6.70    5.50
   7  -8   0    9.60    3.50
  -7  -8   0   -0.80    4.50
  -7  -8   0   -2.20    7.20
   7   8   0    3.40    5.60
  -8  -8   0   16.50    5.90
   8  -8   0   19.30   10.90
  -8  -8   0   -1.10    8.70
   8  -8   0   13.50    4.00
   8   8   0   27.10    6.10
  -9  -8   0  101.99   16.50
   9  -8   0  132.29   10.10
   9  -8   0  144.19   20.20
   9   8   0  155.68   13.00
  10  -8   0   29.60    3.90
  10  -8   0   12.40   11.50
 -10  -8   0   10.60    9.90
 -10   8   0   24.90    5.70
  10   8   0   13.50    7.00
  11  -8   0   33.40    3.80
  11  -8   0   15.90   11.70
 -11   8   0   39.40    6.50
  11   8   0   21.80    6.90
 -12  -8   0    3.30   11.30
  12  -8   0   28.00   12.30
 -12   8   0   19.30    5.90
  12   8   0   12.20    6.40
  13  -8   0   -0.10   11.70
 -13  -8   0   15.80   11.90
  13   8   0   -1.50    5.90
 -14  -8   0    5.40   11.60
  14  -8   0   -0.50   12.40
  14   8   0    1.90    6.20
 -15  -8   0    7.30   12.50
  15  -8   0   12.70   12.10
  15   8   0   20.80    8.10
 -16  -8   0    6.40   13.20
  16  -8   0  -26.00    9.40
  16   8   0    0.60    7.10
 -17  -8   0   26.50   14.90
  17  -8   0    3.80   12.10
  17   8   0    9.00    7.70
  18  -8   0   16.10   13.80
 -18  -8   0   18.30   15.40
  18   8   0   26.50    9.10
 -19  -8   0   11.00   21.40
  19   8   0    5.60    8.10
   0  -9   0   12.20    4.80
   0  -9   0    2.00    7.60
   0   9   0    9.10    4.80
   1  -9   0   31.00    5.70
  -1   9   0   41.70    6.30
  -2  -9   0    3.20    4.70
  -2  -9   0    3.60    8.10
   2  -9   0   -0.50    4.50
  -2   9   0    2.70    4.80
   2   9   0   -2.70    4.90
  -3  -9   0   69.19   13.40
  -3  -9   0   90.99    9.50
   3  -9   0   87.59    8.80
   3   9   0   55.39    8.50
  -3   9   0   70.89    7.90
  -4  -9   0    5.80    8.50
   4  -9   0    9.80    4.60
  -4  -9   0   13.00    5.40
   4   9   0    8.00    6.30
  -4   9   0   17.60    4.90
   5  -9   0   16.40    4.80
  -5  -9   0    9.20    5.50
  -5  -9   0   20.60   10.50
   5   9   0   10.60    5.80
  -6  -9   0   45.80   12.30
   6  -9   0   73.29    7.40
   6   9   0   74.29    9.10
   7  -9   0   15.90    4.30
  -7  -9   0    9.70   10.00
   7   9   0    1.40    5.40
  -8  -9   0   30.90   11.80
   8  -9   0   35.10   13.80
   8  -9   0   42.00    5.70
   8   9   0   42.10    7.70
   9  -9   0   99.19    9.10
   9  -9   0   92.09   17.60
  10  -9   0   19.20   12.60
 -10  -9   0   15.60   11.10
 -10   9   0   30.80    7.50
  10   9   0   30.10    7.90
  11  -9   0   -3.20   13.00
 -11  -9   0    7.10   10.10
  11  -9   0    4.50    3.20
  11   9   0    0.70    6.10
 -11   9   0   -5.00    9.30
  12  -9   0    8.20    2.70
 -12  -9   0    7.00   10.40
  12  -9   0   12.50   14.00
 -12   9   0    2.80    5.60
  12   9   0    7.20    6.70
 -13  -9   0    2.50   10.40
  13  -9   0  -17.00   10.00
  13   9   0  -10.00    6.00
 -13   9   0   11.60    6.10
 -14  -9   0    0.70   10.60
  14  -9   0    3.60   11.40
  14   9   0    1.80    6.60
  15  -9   0   29.30   14.00
 -15  -9   0    0.50   11.20
  15   9   0    8.30    7.10
 -16  -9   0   -8.50   11.00
  16  -9   0    2.50   12.40
  16   9   0    7.00    7.20
 -17  -9   0  -17.40   11.90
  17   9   0    1.80    8.10
 -18  -9   0   18.30   17.50
  18   9   0   12.50    8.50
   0 -10   0  473.85   37.00
   0 -10   0  431.76   31.50
   0  10   0  507.55   31.90
   1 -10   0   34.90    7.10
  -1 -10   0   60.49   12.80
  -1 -10   0   57.19    8.10
   1 -10   0   53.39   11.50
  -1  10   0   44.50    7.30
   1  10   0   39.70    7.30
  -2 -10   0    9.60   10.00
   2 -10   0    6.10    5.70
  -2 -10   0   16.70    5.70
  -2  10   0    8.50    5.60
   2  10   0   14.70    6.60
  -3 -10   0   13.20    9.40
   3 -10   0    5.10    4.90
  -3  10   0   10.70    5.30
   3  10   0   10.50    6.40
  -4 -10   0   16.40    9.70
   4 -10   0   15.30    5.30
   4  10   0   28.60    6.90
  -5 -10   0    0.50    9.20
   5 -10   0    5.00    4.70
   5  10   0   -4.00    6.20
   6 -10   0    9.70    4.90
  -6 -10   0    2.20   11.00
   7 -10   0    2.10    4.50
  -7 -10   0   -1.40   10.80
   7  10   0    8.80    6.30
  -8 -10   0   16.10   11.90
   8 -10   0    4.10   11.20
   8 -10   0    9.40    4.70
   8  10   0   18.70    6.90
  -9 -10   0   36.70   13.70
   9 -10   0   50.69    6.40
   9 -10   0   36.70   14.30
   9  10   0   48.80    8.80
 -10 -10   0   11.00   12.40
  10 -10   0    8.30   12.10
  10 -10   0   16.80    4.50
  10  10   0   13.70    7.20
 -11 -10   0   -0.40   11.30
  11 -10   0   20.80   12.70
  11 -10   0    2.90    3.90
 -11  10   0    1.10    5.20
  11  10   0   -9.80    6.00
 -12 -10   0    6.00   12.00
  12 -10   0   23.60   14.00
  12 -10   0   11.00    3.50
  12  10   0    7.10    7.10
 -12  10   0   18.70    6.20
 -13 -10   0   -0.10   10.90
  13 -10   0    3.30    2.10
  13 -10   0    2.90   12.70
  13  10   0    3.50    8.00
 -13  10   0   -1.20    5.30
  14 -10   0    3.70   12.70
 -14 -10   0   23.60   13.70
 -14  10   0    0.00    5.90
  14  10   0    2.60    8.20
 -15 -10   0   20.60   14.90
  15  10   0   20.20    9.20
 -16 -10   0    4.70   21.10
  16  10   0    0.20    8.40
 -17 -10   0   10.90   15.00
   0 -11   0   22.70   11.60
   0  11   0   10.20    6.60
   1 -11   0    6.50    5.10
   1 -11   0    1.50   10.40
  -1 -11   0   10.80   10.90
  -1  11   0   11.50    6.50
   1  11   0   10.00    6.40
   2 -11   0    1.30    5.30
   2 -11   0   -9.00    9.20
  -2 -11   0  -10.30    9.30
  -2  11   0   -0.10    5.60
   2  11   0    0.80    5.60
   3 -11   0   28.80    6.40
   4 -11   0    9.30    5.60
  -4 -11   0   22.90   10.90
   4  11   0   28.30    7.80
  -5 -11   0   -9.60    9.10
   5 -11   0    3.80    5.30
   5  11   0    4.90    6.30
  -6 -11   0    6.00   11.10
   6 -11   0   26.50    6.40
   6  11   0   43.60    8.70
   7 -11   0    2.40    5.00
  -7 -11   0  -13.70   11.30
   7  11   0   -1.60    7.30
   8 -11   0   31.60    6.40
  -8 -11   0   40.10   14.10
   8  11   0   25.60    8.50
  -9 -11   0   19.40   13.00
   9 -11   0   36.10    6.20
   9  11   0   39.90    9.30
 -10 -11   0    3.10   11.60
  10 -11   0    9.80    4.60
  10  11   0    3.10    6.90
  11 -11   0   -2.10    3.80
 -11 -11   0    4.40   11.30
  11  11   0    4.80    7.20
  12 -11   0   13.00    4.60
 -12 -11   0   -1.80   11.60
  12  11   0    7.70    7.70
 -13 -11   0   -3.40   13.30
  13 -11   0    4.50    3.10
  13  11   0   10.40    8.60
 -14 -11   0   24.60   13.40
  14  11   0   -4.30    8.10
 -15 -11   0   14.70   13.70
 -16 -11   0    2.90   14.50
  16  11   0   -0.10    8.00
   0 -12   0  172.88   22.50
   0  12   0  185.38   17.80
  -1 -12   0   25.30   13.30
   1 -12   0    2.90   11.90
  -1  12   0   23.10    7.30
   1  12   0   24.30    8.20
   2 -12   0    2.60   13.00
  -2 -12   0    8.20   10.80
   2  12   0    7.10    7.30
  -2  12   0    7.50    6.80
  -3 -12   0    0.60   11.40
   3  12   0    7.30    7.50
  -4 -12   0   12.60   12.90
   4  12   0    8.70    7.20
  -5 -12   0    4.60   11.50
   5 -12   0    9.30    6.20
   5  12   0    6.50    8.10
   6 -12   0    8.20    5.60
  -6 -12   0   18.30   13.50
   6  12   0    1.60    7.10
   7 -12   0   10.00    5.80
  -7 -12   0   -3.50   12.70
   7  12   0    4.10    7.10
  -8 -12   0   -7.90   10.80
   8  12   0    4.40    7.40
   9 -12   0   13.80    5.70
  -9 -12   0   26.70   14.70
   9  12   0   16.30    7.90
  10 -12   0    7.60    5.30
 -10 -12   0    7.80   13.10
  10  12   0   -3.10    7.30
 -11 -12   0   15.90   13.60
  11 -12   0   -2.80    4.40
  11  12   0   -0.90    8.40
  12 -12   0   -2.70    4.10
 -12 -12   0   -4.40   21.40
  12  12   0    3.30    8.50
 -13 -12   0   12.80   13.80
  13  12   0   -7.40    8.70
 -14 -12   0   -5.30   12.60
  14  12   0   -5.30    8.00
   0 -13   0    0.60   11.50
   0  13   0    9.40    7.70
  -1 -13   0   13.80   13.20
   1 -13   0   10.90   12.40
   1  13   0    5.90    7.10
   2 -13   0   -1.30   12.60
  -2 -13   0   18.60   12.80
   2  13   0  -10.30    6.70
   3 -13   0    6.40   12.90
  -3 -13   0   10.40   13.60
   3  13   0    2.90    7.20
   4 -13   0   -5.50   12.30
  -4 -13   0    5.10   12.30
   4  13   0   11.10    8.50
  -5 -13   0   -7.60   11.60
   5 -13   0   18.70   12.30
   5  13   0    7.10    7.60
  -6 -13   0   -5.20   14.00
   6  13   0   -5.80    8.00
  -7 -13   0    5.80   12.40
   7  13   0    6.90    8.10
  -8 -13   0   15.40   14.80
   8 -13   0    8.40    6.10
   8  13   0    2.50    7.80
   9 -13   0    5.30    5.90
  -9 -13   0   12.20   13.50
   9  13   0   15.50    8.40
 -10 -13   0   22.90   24.50
  10  13   0   13.30    9.20
  11 -13   0   -1.30    8.00
 -11 -13   0  -11.00   11.40
  11  13   0  -10.40    8.80
 -12 -13   0   33.30   16.40
  12  13   0  -10.20    8.00
   0 -14   0   60.39   17.40
   1 -14   0  -11.60   12.20
  -1 -14   0    6.40   14.30
   1  14   0   -2.10    8.10
   2 -14   0   -7.30   12.70
  -2 -14   0   -4.40   11.80
   2  14   0    6.30    8.70
   3 -14   0    8.20   13.30
  -3 -14   0    7.00   12.80
   3  14   0   -3.30    8.20
   4 -14   0  -11.70   12.90
  -4 -14   0   -2.10   13.80
   4  14   0    1.70    7.90
  -5 -14   0   11.00   14.90
   5 -14   0   -4.00   12.80
   5  14   0    2.70    7.80
  -6 -14   0  -10.50   12.60
   6 -14   0   -1.00   12.40
   6  14   0   -4.80    7.60
   7 -14   0    0.50   12.10
  -7 -14   0    1.70   15.60
   7  14   0    4.80   10.30
  -8 -14   0    5.50   15.80
   8  14   0   -4.00    8.90
  -9 -14   0   20.60   14.40
   9  14   0    2.90    9.90
   0 -15   0    5.80   13.00
  -1 -15   0   54.29   15.80
   1 -15   0  -11.50   12.70
   2 -15   0   11.00   15.00
  -3 -15   0   16.60   16.30
   3 -15   0   -5.40   13.80
   4 -15   0  -14.20   13.20
  -4 -15   0   10.10   14.30
   4  15   0   -6.80    9.10
  -5 -15   0   -7.90   14.40
   5 -15   0   14.50   15.10
   5  15   0   -4.60    8.60
 -23   0   1   29.20   15.40
  23   0  -1   24.70    8.70
 -22   0   1   76.69    8.30
 -22   0   1   39.50   15.50
 -21   0   1   14.50   15.00
 -21   0   1    5.40    4.80
 -20   0   1   95.99   18.80
 -20   0   1   79.49    8.80
  19   0  -1   81.09   15.40
 -19   0   1   77.29   16.80
 -19   0   1   79.29    8.40
  19   0  -1   76.69    7.70
 -18   0   1   45.00   14.40
  18   0  -1   32.20   12.00
 -18   0   1   42.70    6.20
  18   0  -1   40.00    5.60
  17   0  -1  173.98   22.60
 -17   0   1  149.09   12.60
 -17   0   1  139.59   20.40
  17   0  -1  166.78   12.10
  16   0  -1  151.08   11.60
  16   0  -1  199.98   20.40
 -16   0   1  139.99   12.10
 -16   0   1  148.19   20.20
 -15   0   1   31.00   10.60
  15   0  -1   20.80    4.10
  15   0  -1   20.90    8.90
 -15   0   1   22.60    4.60
  14   0  -1  267.87   22.10
  14   0  -1  244.88   16.30
 -14   0   1  210.88   22.40
  13   0  -1  192.68   17.60
 -13   0   1  155.08   17.80
 -13   0   1  153.88   12.00
  13   0  -1  173.48   11.70
  12   0  -1    2.20    6.00
  12   0  -1    0.90    2.60
 -12   0   1    1.90    2.80
 -12   0   1    1.40    7.20
 -11   0   1 2152.68  132.99
  11   0  -1 2327.37  136.29
  11   0  -1 2229.88  132.79
 -11   0   1 2027.00  136.49
 -10   0   1  149.29   10.90
  10   0  -1  168.88   14.80
 -10   0   1  134.99   14.90
  10   0  -1  161.68   10.80
   9   0  -1  257.57   19.20
   9   0  -1  250.17   15.90
  -9   0   1  238.18   16.00
  -9   0   1  237.78   19.90
   8   0  -1   44.10    7.10
   8   0  -1   41.60    4.10
  -8   0   1   47.70    4.40
  -8   0   1   36.60    7.40
   7   0  -1    4.40    1.90
   7   0  -1    8.60    4.40
  -7   0   1    6.40    2.20
  -7   0   1    4.60    4.40
  -6   0   1  171.68   13.80
   6   0  -1  179.48   11.50
  -6   0   1  180.78   11.60
   6   0  -1  177.28   13.60
  -5   0   1 8360.86  506.15
   4   0  -1 1228.48   74.69
   4   0  -1 1215.58   73.79
  -4   0   1 1220.08   73.89
  -4   0   1 1200.88   74.79
   3   0  -1  101.99    7.00
   3   0  -1  108.49    7.70
  -3   0   1  103.89    7.90
  -3   0   1  109.09    7.00
  -2   0  -1  368.16   26.20
  -2   0  -1  445.76   25.00
   3   0   1 1510.75   94.29
  -3   0  -1 1363.06   94.19
   3   0   1 1643.94   92.79
  -3   0  -1 1597.84   92.79
   4   0   1 8032.40  475.05
  -4   0  -1 7643.54  475.05
  -5   0  -1 5941.41  376.66
   5   0   1 6459.65  376.76
  -6   0  -1 1950.60  117.29
   6   0   1 2031.10  117.29
   6   0   1 1957.90  119.99
  -6   0  -1 1790.22  119.89
  -7   0  -1  618.14   38.00
   7   0   1  624.84   38.00
   7   0   1  638.24   41.30
  -7   0  -1  595.04   41.50
   8   0   1  129.19    8.80
   8   0   1  140.49   16.10
  -8   0  -1  126.79    8.90
  -8   0  -1  137.69   14.10
   9   0   1  367.66   22.10
  -9   0  -1  340.87   26.50
  -9   0  -1  323.97   22.10
   9   0   1  381.06   26.60
 -10   0  -1  477.35   30.70
  10   0   1  490.15   30.60
  10   0   1  529.15   35.30
 -10   0  -1  484.75   35.70
  11   0   1  192.98   18.20
  11   0   1  183.08   12.40
 -11   0  -1  158.68   18.60
 -11   0  -1  189.08   12.50
  12   0   1  250.27   21.10
 -12   0  -1  202.98   21.50
 -12   0  -1  220.58   15.00
  12   0   1  221.78   14.70
 -13   0  -1  396.16   34.00
  13   0   1  483.45   34.00
 -13   0  -1  419.26   27.70
  13   0   1  447.46   27.50
 -14   0  -1  259.97   25.80
 -14   0  -1  256.57   18.10
  14   0   1  286.27   25.20
  14   0   1  280.87   17.90
 -15   0  -1   -4.30    9.60
  15   0   1    1.70    9.10
 -16   0  -1 1002.00   72.39
  16   0   1 1152.18   72.09
 -16   0  -1  999.70   64.59
 -17   0  -1   23.90    4.70
  17   0   1   15.40   11.00
 -17   0  -1   -4.00   10.70
 -18   0  -1    9.70   12.30
 -18   0  -1   10.20    4.30
 -19   0  -1   65.19   16.20
 -19   0  -1   40.50    6.10
 -20   0  -1   -2.40    4.00
 -20   0  -1  -20.00   10.90
 -21   0  -1   -2.50   12.60
 -21   0  -1    6.30    4.20
 -22   0  -1   40.70    6.60
 -22   0  -1   60.99   17.10
 -23  -1   1   44.80   16.70
  23  -1  -1   16.40    6.60
 -23   1   1   28.70   15.30
 -22  -1   1   29.70    7.20
  22  -1  -1   57.49    8.00
 -22  -1   1   54.19   16.70
 -22   1   1   41.70    5.30
 -22   1   1   53.49   16.40
 -21  -1   1    9.30   12.30
 -21  -1   1    6.20    5.50
  21  -1  -1   10.30    5.50
  21   1  -1   -0.70    4.80
 -21   1   1    7.40    3.80
 -21   1   1   11.20   12.10
  20  -1  -1   95.49   10.00
 -20  -1   1   73.19   16.90
 -20  -1   1  102.49   10.10
  20   1  -1   97.29    9.80
 -20   1   1   79.79   17.50
 -20   1   1   87.29    8.60
 -19  -1   1   66.29   15.00
  19  -1  -1   56.89    7.80
 -19  -1   1   57.49    7.60
  19  -1  -1   60.69   13.30
  19   1  -1   41.10    6.60
 -19   1   1   73.79   16.00
 -19   1   1   49.99    6.30
 -18  -1   1    5.90    4.90
 -18  -1   1   -7.10    9.80
  18  -1  -1   20.30   10.40
  18  -1  -1    9.40    3.40
  18   1  -1    8.60    4.60
  18   1  -1   21.80   11.40
 -18   1   1    4.70    3.80
 -18   1   1  -11.80    9.60
  17  -1  -1   50.29    5.40
 -17  -1   1   47.40   13.70
 -17  -1   1   50.59    6.90
  17  -1  -1   47.20   12.20
  17   1  -1   62.09    6.90
  17   1  -1   40.00   12.40
 -17   1   1   54.89   14.10
 -17   1   1   43.40    5.80
  16  -1  -1   56.39   11.80
  16  -1  -1   50.59    5.00
 -16  -1   1   53.49   13.00
 -16  -1   1   41.00    6.40
 -16   1   1   44.80    5.70
 -16   1   1   51.59   13.50
  16   1  -1   35.80    6.40
  15  -1  -1   18.20    9.20
 -15  -1   1    9.50    9.50
 -15  -1   1   19.20    4.80
  15  -1  -1   28.30    3.80
 -15   1   1   19.10    4.10
  15   1  -1   30.50   10.10
  15   1  -1   20.50    4.60
 -15   1   1   38.10   11.60
  14  -1  -1  343.07   21.90
  14  -1  -1  355.16   27.70
 -14  -1   1  359.76   22.90
 -14  -1   1  304.87   28.10
 -14   1   1  328.87   22.30
 -14   1   1  340.87   28.70
  14   1  -1  339.27   22.60
  14   1  -1  378.26   28.00
 -13  -1   1  330.07   28.20
  13  -1  -1  382.16   27.40
 -13  -1   1  338.87   23.10
  13  -1  -1  354.16   22.20
  13   1  -1  354.46   22.90
 -13   1   1  318.27   22.50
  13   1  -1  404.96   28.10
 -12  -1   1   11.00    7.50
  12  -1  -1    5.00    6.60
  12  -1  -1    4.30    2.30
 -12  -1   1   14.70    3.80
  12   1  -1    2.90    3.10
  12   1  -1   14.50    6.90
 -12   1   1   -0.90    6.90
 -12   1   1    4.20    2.80
  11  -1  -1  973.50   58.49
 -11  -1   1  944.01   59.89
  11  -1  -1  991.80   62.29
 -11  -1   1  875.31   62.59
 -11   1   1  897.71   62.89
 -11   1   1  939.21   58.79
  11   1  -1 1032.00   62.49
  11   1  -1  993.60   58.99
  10  -1  -1  115.79   13.60
  10  -1  -1   97.49    7.10
 -10  -1   1  106.29   12.80
 -10  -1   1   88.09    7.90
  10   1  -1  100.09    8.00
  10   1  -1  108.39   11.90
 -10   1   1  108.59   13.00
 -10   1   1   95.79    7.40
   9  -1  -1   -0.80    5.10
   9  -1  -1    3.60    1.90
  -9  -1   1    0.70    5.60
  -9  -1   1    4.30    2.60
  -9   1   1    0.20    5.50
   9   1  -1   -3.50    4.80
  -9   1   1    3.30    2.20
   9   1  -1    2.00    2.60
  -8  -1   1    7.70    2.70
   8  -1  -1    7.90    4.90
   8  -1  -1    8.80    1.90
  -8  -1   1   -0.40    4.80
   8   1  -1    5.00    4.70
   8   1  -1   13.20    2.80
  -8   1   1    7.20    5.30
  -8   1   1    8.20    2.20
  -7  -1   1  146.49   13.10
   7  -1  -1  153.58   12.70
  -7  -1   1  155.88   10.40
   7  -1  -1  151.18    9.80
  -7   1   1  146.89   10.00
   7   1  -1  148.69   12.50
   7   1  -1  154.28   10.30
  -7   1   1  141.89   13.10
   6  -1  -1   35.40    5.50
  -6  -1   1   38.30    5.60
   6  -1  -1   28.10    3.00
  -6  -1   1   35.70    3.70
   6   1  -1   29.40    5.40
  -6   1   1   33.00    3.30
   6   1  -1   36.90    3.70
  -6   1   1   48.80    6.50
  -5  -1   1 3320.07  204.68
   5  -1  -1 3300.47  205.58
  -5  -1   1 3395.66  205.88
   5  -1  -1 3346.77  204.28
  -5   1   1 3235.98  205.78
  -5   1   1 3295.47  204.38
   5   1  -1 3633.04  205.88
   5   1  -1 3520.45  204.68
  -4  -1   1 2354.66  141.69
   4  -1  -1 2326.27  141.39
  -4  -1   1 2261.17  142.49
   4  -1  -1 2239.38  141.29
   4  -1  -1 2411.16  142.39
   4   1  -1 2625.74  142.59
   4   1  -1 2438.66  141.69
  -4   1   1 2173.08  142.39
  -4   1   1 2214.98  141.39
   3  -1  -1 1076.69   68.39
  -3  -1   1 1229.38   69.39
  -3  -1   1 1168.98   68.59
   3  -1  -1 1083.29   68.99
  -3   1   1 1067.09   68.99
   3   1  -1 1143.69   68.59
  -1  -1   1   -0.10    0.50
   0  -1   1   -0.40    0.30
   0   1   1   -0.10    0.80
  -1   1  -1   70.79    4.50
   2  -1   1   34.70    5.10
  -2  -1  -1   48.20    5.20
   2  -1   1   45.20    3.20
   2  -1   1   32.70    2.70
  -2  -1  -1   42.00    3.40
  -2   1  -1   54.19    6.00
  -2   1  -1   42.10    3.40
   2   1   1   41.50    3.30
   2   1   1   55.99    5.20
  -3  -1  -1    4.60    3.80
   3  -1   1    8.70    4.60
  -3  -1  -1    5.90    1.90
   3  -1   1    8.20    2.00
   3   1   1    5.20    3.80
  -3   1  -1    7.40    4.60
   3   1   1    4.60    1.90
   4  -1   1  358.66   25.30
  -4  -1  -1  417.96   25.30
   4  -1   1  373.16   27.40
  -4  -1  -1  445.36   27.50
   4   1   1  396.56   25.30
   4   1   1  489.05   27.60
  -4   1  -1  343.97   27.30
  -4   1  -1  447.26   24.80
   5  -1   1 2521.35  161.38
  -5  -1  -1 2586.04  159.28
  -5  -1  -1 2696.23  161.48
  -5   1  -1 2830.62  158.88
   5   1   1 2505.25  159.28
  -5   1  -1 2346.47  161.28
   5   1   1 2919.21  161.58
  -6  -1  -1  698.73   43.30
  -6  -1  -1  643.64   40.30
   6  -1   1  622.24   42.90
  -6   1  -1  593.14   43.00
   6   1   1  636.54   40.20
  -6   1  -1  662.53   39.80
   6   1   1  738.53   43.20
  -7  -1  -1 1566.24   99.19
   7  -1   1 1587.44   99.09
   7  -1   1 1581.14   95.69
  -7  -1  -1 1586.04   96.19
   7   1   1 1575.74   99.99
  -7   1  -1 1594.14   95.69
  -7   1  -1 1512.25   99.19
   7   1   1 1629.44   96.19
   8  -1   1  295.57   23.70
  -8  -1  -1  285.87   23.50
  -8  -1  -1  312.67   20.10
   8  -1   1  315.87   19.40
   8   1   1  324.87   20.10
  -8   1  -1  318.17   24.40
  -8   1  -1  317.07   19.50
   8   1   1  329.67   23.50
   9  -1   1   88.29    6.30
   9  -1   1   87.99   11.80
  -9  -1  -1   85.99    7.30
  -9  -1  -1   99.39   12.80
   9   1   1   98.49    7.40
  -9   1  -1   86.59   12.80
   9   1   1   86.49   11.30
  -9   1  -1   94.99    6.50
 -10  -1  -1  171.08   12.00
  10  -1   1  178.78   17.00
  10  -1   1  167.68   11.10
 -10   1  -1  168.98   11.30
  10   1   1  184.68   16.40
  10   1   1  179.98   11.90
 -10   1  -1  161.08   17.50
  11  -1   1    4.60    7.20
 -11  -1  -1    8.50    8.20
 -11  -1  -1   14.40    3.90
 -11   1  -1   12.00    8.10
 -11   1  -1   16.20    2.70
  11   1   1   13.50    7.70
  11   1   1   15.50    3.40
 -12  -1  -1  141.89   11.10
 -12  -1  -1  147.89   17.80
  12  -1   1  142.39   16.80
 -12   1  -1  159.08   10.50
  12   1   1  158.68   11.20
  12   1   1  152.38   17.40
 -12   1  -1  162.08   18.30
 -13  -1  -1  323.87   27.30
 -13  -1  -1  314.97   20.50
  13  -1   1  343.97   26.70
  13   1   1  269.97   25.00
 -13   1  -1  305.87   19.70
  13   1   1  320.97   20.30
 -13   1  -1  254.77   26.60
 -14  -1  -1  117.09    9.80
 -14  -1  -1  109.29   16.40
  14  -1   1  120.59   16.20
  14   1   1  110.69    9.70
 -14   1  -1  146.09   18.70
  14   1   1  132.89   17.10
 -14   1  -1  109.69    8.80
 -15  -1  -1   36.00    5.40
 -15  -1  -1   24.60   11.00
  15  -1   1   51.49   12.50
  15   1   1   36.00    5.30
 -15   1  -1   44.90   12.80
  15   1   1   31.80   11.10
 -15   1  -1   36.70    4.60
 -16  -1  -1  554.24   35.50
 -16  -1  -1  468.25   42.80
  16  -1   1  628.24   43.30
 -16   1  -1  533.35   34.70
  16   1   1  676.63   43.60
 -16   1  -1  507.65   43.90
  16   1   1  537.05   37.50
  17  -1   1   26.40   12.00
 -17  -1  -1   17.90   12.00
 -17  -1  -1   10.70    4.70
 -17   1  -1   19.00    3.90
 -17   1  -1   18.60   12.60
  17   1   1    4.40   11.60
 -18  -1  -1    8.60   12.00
  18  -1   1   10.30    5.80
  18  -1   1   35.00   13.00
 -18  -1  -1   25.60    5.50
 -18   1  -1   18.20    3.90
 -18   1  -1   13.40   12.40
  19  -1   1   42.80    7.30
 -19  -1  -1   34.10    6.10
 -19   1  -1   30.30    4.50
 -19   1  -1   22.80   13.00
  20  -1   1   -2.10    5.20
 -20  -1  -1   -9.60   10.60
 -20  -1  -1   -4.90    4.40
 -20   1  -1    0.90    3.00
 -20   1  -1   -1.20   13.30
  21  -1   1   -0.10    5.50
 -21  -1  -1    6.30    4.80
 -21  -1  -1    2.10   13.00
 -21   1  -1    2.90    2.70
 -21   1  -1   -1.50   11.90
 -22  -1  -1   43.20    7.20
  22  -1   1   32.30    7.50
 -22  -1  -1   21.60   15.60
 -22   1  -1   55.19   17.20
 -22  -2   1   20.40    7.00
 -22  -2   1   48.40   15.80
  22  -2  -1   44.00    7.10
 -22   2   1   35.70   15.50
  22   2  -1   37.80    6.80
 -21  -2   1   12.30    6.20
 -21  -2   1  -14.70   10.80
  21  -2  -1    9.30    5.60
  21   2  -1    5.50    5.20
 -21   2   1   -2.70   11.40
  20  -2  -1  115.09   10.80
  20  -2  -1   94.09   16.60
 -20  -2   1   77.29   17.60
 -20  -2   1   96.49   12.10
 -20   2   1   75.09   17.30
  20   2  -1  114.59   10.90
  19  -2  -1   29.10   11.90
 -19  -2   1   22.00    5.80
 -19  -2   1   30.90   13.30
  19  -2  -1   35.80    6.30
  19   2  -1   22.10    5.90
 -19   2   1   16.90   12.40
  18  -2  -1   10.40    5.00
 -18  -2   1    8.40    5.20
 -18  -2   1  -17.30    9.40
 -18   2   1   -3.80    9.70
  18   2  -1    7.40    5.00
  17  -2  -1   -1.00    4.20
  17  -2  -1   -1.20    8.80
 -17  -2   1   -1.90    9.70
 -17  -2   1    3.30    4.80
 -17   2   1  -12.40    9.10
  17   2  -1   13.50   10.70
  17   2  -1    4.10    4.50
 -16  -2   1    8.10    4.70
 -16  -2   1  -11.30    8.10
  16  -2  -1   -2.90    3.80
  16  -2  -1    5.80    8.70
 -16   2   1  -11.20    8.60
  16   2  -1   10.00   10.00
 -16   2   1   -1.10    2.50
  16   2  -1    6.30    4.60
  15  -2  -1   26.40    5.00
  15  -2  -1   20.50    9.30
 -15  -2   1   25.00    5.40
 -15  -2   1   17.20    9.90
  15  -2  -1   23.80    3.00
  15   2  -1   22.20    5.20
 -15   2   1   12.90    9.40
 -15   2   1   20.20    3.40
 -14  -2   1  319.07   21.70
  14  -2  -1  333.07   26.40
  14  -2  -1  334.97   21.50
  14  -2  -1  307.37   20.00
 -14  -2   1  297.77   27.10
  14   2  -1  333.27   21.70
 -14   2   1  279.67   27.10
  14   2  -1  367.16   27.30
 -14   2   1  308.97   20.30
  13  -2  -1  178.88   11.90
  13  -2  -1  196.78   18.30
 -13  -2   1  187.98   13.70
  13  -2  -1  178.78   13.30
 -13  -2   1  188.58   18.50
 -13   2   1  183.28   12.30
 -13   2   1  158.78   18.40
  13   2  -1  204.38   19.20
  13   2  -1  190.58   13.60
  12  -2  -1   70.79    5.60
  12  -2  -1   90.49   12.00
 -12  -2   1   95.79   13.20
  12  -2  -1   80.99    7.30
 -12  -2   1   81.39    7.90
 -12   2   1   87.89   12.50
  12   2  -1   85.79   11.90
 -12   2   1   71.69    6.10
  12   2  -1   75.19    7.40
  11  -2  -1  947.91   60.89
  11  -2  -1  935.51   56.69
 -11  -2   1  934.31   57.89
  11  -2  -1  945.11   57.59
 -11  -2   1  889.81   61.49
 -11   2   1  885.71   56.89
  11   2  -1  989.80   61.29
  11   2  -1  962.60   57.69
 -11   2   1  895.21   61.39
 -10  -2   1  535.95   38.20
  10  -2  -1  533.55   34.20
 -10  -2   1  553.24   34.60
  10  -2  -1  565.94   37.50
  10  -2  -1  552.34   33.40
 -10   2   1  514.25   33.60
  10   2  -1  604.94   38.00
 -10   2   1  510.25   37.80
  10   2  -1  561.24   34.50
   9  -2  -1    7.80    1.70
  -9  -2   1    7.30    6.10
   9  -2  -1    8.70    5.50
  -9  -2   1    6.80    3.10
   9  -2  -1   12.10    2.90
   9   2  -1    5.90    3.10
  -9   2   1    5.40    2.00
   9   2  -1    8.30    5.80
  -9   2   1    1.70    6.10
   8  -2  -1   16.30    1.90
  -8  -2   1   16.10    6.40
  -8  -2   1   11.20    3.70
   8  -2  -1   13.70    5.60
   8  -2  -1   12.00    2.60
   8   2  -1   17.00    3.40
  -8   2   1   18.40    6.30
   8   2  -1    8.30    5.70
   7  -2  -1    9.40    2.20
  -7  -2   1    6.40    2.90
  -7  -2   1    5.70    5.10
   7  -2  -1    5.60    1.40
   7  -2  -1    8.40    4.70
  -7   2   1    6.50    4.90
   7   2  -1    6.00    2.80
   7   2  -1   14.90    5.70
  -6  -2   1  189.98   12.20
  -6  -2   1  181.28   14.50
   6  -2  -1  180.38   11.30
   6  -2  -1  161.48   13.70
  -6   2   1  156.98   14.10
   6   2  -1  180.48   13.90
   6   2  -1  189.28   12.20
  -5  -2   1  513.65   32.80
   5  -2  -1  471.75   30.60
  -5  -2   1  519.95   31.20
   5  -2  -1  483.65   32.40
   5   2  -1  514.85   31.10
  -5   2   1  473.75   32.40
  -5   2   1  482.95   30.70
   5   2  -1  541.15   32.60
   4  -2  -1   17.50    4.20
  -4  -2   1   10.00    4.00
  -4  -2   1   15.80    2.60
   4   2  -1   13.90    2.60
  -4   2   1   14.20    2.00
   4   2  -1   13.20    4.20
  -3  -2   1   17.80    3.90
  -3  -2   1   11.60    2.70
   3   2  -1   16.20    2.60
   3   2  -1   17.20    3.90
  -2  -2   1  111.39    8.00
  -2  -2   1  120.49    9.50
   2   2  -1  110.59    7.90
  -1  -2   1 2090.19  125.49
   1  -2  -1 1983.70  125.39
   1   2  -1 2140.49  125.49
   0  -2   1   49.70    4.20
   0  -2  -1   57.49    5.10
   0  -2  -1   46.40    4.10
   0   2  -1   53.09    4.20
   0   2   1   48.80    4.10
  -1  -2  -1  348.97   22.70
   1  -2   1  339.37   21.50
  -1  -2  -1  348.27   21.70
   1   2   1  355.16   22.60
   1   2   1  375.26   21.80
  -1   2  -1  329.07   21.50
  -2  -2  -1  174.88   11.50
   2  -2   1  168.68   11.10
  -2  -2  -1  174.48   12.90
   2   2   1  193.38   13.10
   2   2   1  187.58   11.70
  -2   2  -1  173.68   11.10
   3  -2   1  957.00   59.79
  -3  -2  -1  982.50   61.69
   3  -2   1  975.60   62.39
  -3  -2  -1  950.60   60.19
   3   2   1 1091.99   61.79
  -3   2  -1  943.81   59.69
   3   2   1 1021.40   60.29
  -4  -2  -1 1832.72  112.09
  -4  -2  -1 1787.02  110.39
   4  -2   1 1770.82  112.49
   4   2   1 1913.91  112.09
  -4   2  -1 1778.22  110.29
  -4   2  -1 1729.73  112.39
   4   2   1 1899.71  110.39
  -5  -2  -1   44.90    4.60
   5  -2   1   49.40    4.40
  -5  -2  -1   49.90    7.20
   5  -2   1   44.60    7.60
  -5   2  -1   35.30    7.30
   5   2   1   59.19    7.70
   5   2   1   47.00    4.70
  -6  -2  -1  276.77   20.50
   6  -2   1  240.28   20.10
  -6  -2  -1  268.07   17.20
   6  -2   1  267.87   17.10
  -6   2  -1  243.48   20.50
   6   2   1  288.17   21.10
   6   2   1  271.57   17.20
  -7  -2  -1  890.81   60.29
   7  -2   1  918.31   57.39
  -7  -2  -1  962.30   57.49
   7  -2   1  940.21   60.59
  -7   2  -1  844.52   60.39
   7   2   1  975.30   57.49
   7   2   1  993.60   60.29
   8  -2   1  323.37   21.90
  -8  -2  -1  347.47   22.50
   8  -2   1  331.97   25.70
  -8  -2  -1  299.67   25.10
   8   2   1  362.26   21.90
  -8   2  -1  338.77   26.00
   8   2   1  372.56   25.70
  -9  -2  -1   64.29    6.20
   9  -2   1   61.69    6.50
  -9  -2  -1   65.39   12.60
   9  -2   1   85.49   11.30
   9   2   1   56.79    6.20
   9   2   1   87.79   11.30
  -9   2  -1   61.49   11.00
 -10  -2  -1  200.38   13.30
 -10  -2  -1  182.48   18.50
  10  -2   1  184.78   13.50
  10  -2   1  182.38   17.80
  10   2   1  189.58   13.30
  10   2   1  203.48   17.50
 -10   2  -1  179.68   18.30
  11  -2   1   78.39   12.10
 -11  -2  -1   60.19    6.40
 -11  -2  -1   41.50   10.50
  11  -2   1   71.69    6.90
  11   2   1   74.99   11.80
 -11   2  -1   55.79   11.40
  11   2   1   68.99    6.50
 -12  -2  -1  105.99   14.30
 -12  -2  -1  100.69    8.90
  12  -2   1   95.89    9.30
  12  -2   1  104.09   14.60
 -12   2  -1  137.89   16.80
  12   2   1  119.79   15.00
  12   2   1  100.59    9.00
  13  -2   1  202.48   21.40
 -13  -2  -1  190.08   21.60
  13  -2   1  196.78   15.20
 -13  -2  -1  226.28   15.10
 -13   2  -1  201.08   21.50
  13   2   1  220.68   20.50
 -14  -2  -1   47.00    6.40
  14  -2   1   52.69   12.50
 -14  -2  -1   33.10   11.80
  14  -2   1   48.50    6.60
  14   2   1   56.29   13.60
  14   2   1   57.29    6.50
 -14   2  -1   52.09   12.70
 -15  -2  -1  187.48   14.70
  15  -2   1  200.68   14.90
 -15  -2  -1  184.28   23.10
  15  -2   1  190.68   21.50
  15   2   1  197.88   14.70
 -15   2  -1  187.38   23.20
  15   2   1  226.38   22.70
 -16  -2  -1   93.69   17.50
  16  -2   1  145.09   26.70
  16  -2   1  142.59   11.90
 -16  -2  -1  133.09   11.40
 -16   2  -1   89.89   18.00
  16   2   1  155.78   20.00
  16   2   1  125.89   11.30
  17  -2   1   28.10    6.20
  17  -2   1   31.00   12.50
 -17  -2  -1   37.40    6.00
 -17  -2  -1   14.10   12.40
  17   2   1   29.60    5.70
 -17   2  -1   15.40   11.60
 -18  -2  -1    2.50    4.70
  18  -2   1    3.40    5.00
  18  -2   1    7.40   10.60
 -18  -2  -1    6.60   11.50
  18   2   1   -1.70    4.60
 -18   2  -1   11.30   12.10
 -19  -2  -1   -3.60    4.70
  19  -2   1    1.80    5.20
 -19  -2  -1   20.10   13.00
 -19   2  -1   11.20   11.90
 -20  -2  -1   11.10   12.50
 -20  -2  -1   -3.30    5.10
  20  -2   1   -0.10    4.90
 -20   2  -1    7.60   12.60
 -21  -2  -1    6.20   12.50
  21  -2   1    1.00    5.50
 -21   2  -1    7.00   13.30
 -22  -2  -1   25.40    7.70
 -22  -2  -1   15.10   15.00
 -22   2  -1   19.30   15.50
 -22  -3   1   19.70   14.10
 -22   3   1   16.30   14.50
  22   3  -1   24.60    7.00
 -21  -3   1    0.30   12.00
 -21  -3   1    6.50    7.20
 -21   3   1    1.70   12.30
  21   3  -1    5.30    5.70
  20  -3  -1   58.09   14.20
 -20  -3   1   74.99    9.50
 -20  -3   1   52.19   15.90
  20   3  -1   67.09    8.80
 -20   3   1   76.29   17.10
  19  -3  -1   50.39   13.20
 -19  -3   1   17.40   12.60
 -19  -3   1   31.40    7.30
 -19   3   1   15.80   12.50
  19   3  -1   24.90    6.30
 -18  -3   1   14.10    5.80
 -18  -3   1   11.20   11.60
  18  -3  -1   10.60    9.40
 -18   3   1    4.30   11.20
  18   3  -1   15.80    5.70
  17  -3  -1    5.30    9.50
 -17  -3   1   -2.30    7.20
 -17  -3   1   -0.10    9.90
 -17   3   1  -16.70    9.30
  17   3  -1   18.90    5.70
  16  -3  -1    0.10    7.90
 -16  -3   1    0.60    9.40
 -16  -3   1    1.60    4.60
 -16   3   1   -0.10    9.30
  16   3  -1    1.00    4.70
  16   3  -1   -6.00    9.30
 -15  -3   1   52.89    7.00
  15  -3  -1   44.00    6.60
 -15  -3   1   44.80   12.30
  15  -3  -1   55.49   11.40
  15   3  -1   40.30    6.50
  15   3  -1   53.29   11.90
 -15   3   1   30.90   11.50
 -14  -3   1  254.57   26.00
  14  -3  -1  348.77   25.70
 -14  -3   1  290.37   20.50
 -14   3   1  262.87   26.00
  14   3  -1  300.57   20.60
 -13  -3   1  215.48   16.30
 -13  -3   1  204.78   21.00
  13  -3  -1  244.38   21.10
  13   3  -1  243.28   21.80
  13   3  -1  222.08   16.20
 -13   3   1  223.98   22.20
 -12  -3   1   82.19    8.80
  12  -3  -1   86.09   12.30
 -12  -3   1  106.19   14.60
  12   3  -1   86.89   12.90
 -12   3   1  116.99   14.60
  12   3  -1   91.89    8.90
 -11  -3   1  490.55   32.90
 -11  -3   1  461.05   36.90
  11  -3  -1  515.75   36.30
 -11   3   1  485.65   36.70
  11   3  -1  568.74   37.00
  11   3  -1  557.64   33.10
 -10  -3   1  143.89   16.00
  10  -3  -1  136.19    8.70
 -10  -3   1  155.08   11.00
  10  -3  -1  124.39   14.00
 -10   3   1  132.79   15.10
  10   3  -1  140.19   14.00
   9  -3  -1    2.60    5.70
  -9  -3   1    4.60    3.30
   9  -3  -1    5.10    1.20
   9   3  -1    7.80    5.60
  -9   3   1    7.10    6.00
   9   3  -1    9.70    3.60
   8  -3  -1   96.19    6.40
  -8  -3   1   96.69   11.80
   8  -3  -1   76.99   10.70
  -8  -3   1   91.49    8.20
   8   3  -1   98.69    8.00
  -8   3   1  111.59   11.90
   8   3  -1  102.99   11.60
   7  -3  -1   98.49   11.00
  -7  -3   1   92.89    7.70
   7  -3  -1   86.29    6.50
  -7  -3   1   87.69   10.70
   7   3  -1  103.09   10.40
   7   3  -1  107.09    8.20
  -6  -3   1   11.10    3.00
  -6  -3   1    6.90    5.20
   6  -3  -1    7.40    5.00
  -6   3   1    6.40    2.10
   6   3  -1    8.10    4.60
   6   3  -1    8.60    3.20
   5  -3  -1  749.62   47.20
  -5  -3   1  797.52   48.10
   5  -3  -1  788.92   49.99
  -5  -3   1  749.03   49.60
   5   3  -1  806.22   49.70
   5   3  -1  775.22   48.00
   4  -3  -1 1917.91  125.79
  -4  -3   1 1945.61  126.29
  -4  -3   1 2091.79  127.79
   4   3  -1 2186.98  126.49
   4   3  -1 2264.37  127.89
  -3  -3   1  620.74   38.30
   3  -3  -1  610.64   37.80
  -3  -3   1  627.24   39.60
   3   3  -1  612.74   38.30
   2  -3  -1 2494.15  153.38
  -2  -3   1 2568.64  153.68
   2   3  -1 2538.65  153.68
  -1  -3   1 1353.76   80.99
   1  -3  -1 1279.97   80.79
  -1   3   1 1265.47   80.79
   1   3  -1 1420.16   80.99
   0  -3  -1  395.96   23.90
   0  -3   1  337.87   22.60
   0  -3  -1  336.17   22.60
   0   3   1  374.76   22.70
   0   3  -1  372.46   22.70
  -1  -3  -1  662.83   38.70
  -1  -3  -1  642.74   37.50
   1  -3   1  553.24   37.20
  -1   3  -1  550.54   37.20
   1   3   1  635.34   37.50
   2  -3   1   15.60    2.10
  -2  -3  -1   20.00    4.50
  -2  -3  -1   16.70    2.70
   2   3   1   17.90    3.10
  -2   3  -1   15.30    2.10
   2   3   1   19.50    4.50
  -3  -3  -1  213.48   13.10
   3  -3   1  193.88   12.40
  -3  -3  -1  196.38   14.90
  -3   3  -1  188.48   12.40
   3   3   1  198.58   14.80
   3   3   1  192.18   13.00
  -4  -3  -1  326.77   23.90
   4  -3   1  353.16   21.30
   4  -3   1  345.77   25.50
  -4  -3  -1  328.37   22.00
  -4   3  -1  339.17   21.30
   4   3   1  365.56   22.20
   4   3   1  375.46   24.30
  -5  -3  -1  255.27   20.30
  -5  -3  -1  278.57   17.70
   5  -3   1  261.07   21.30
   5  -3   1  265.07   16.70
   5   3   1  266.67   17.70
   5   3   1  287.97   20.20
  -5   3  -1  282.67   17.60
  -6  -3  -1  154.98   14.70
  -6  -3  -1  165.18   10.90
   6  -3   1  147.29   15.00
  -6   3  -1  148.59   10.70
  -6   3  -1  138.19   14.50
   6   3   1  154.28   10.90
   6   3   1  157.58   13.80
   7  -3   1 1270.97   83.89
  -7  -3  -1 1358.86   80.59
  -7  -3  -1 1283.97   83.39
   7   3   1 1411.36   83.39
   7   3   1 1317.87   80.49
  -7   3  -1 1224.68   83.59
   8  -3   1  318.97   30.80
  -8  -3  -1  301.77   20.70
   8   3   1  329.67   20.80
   8   3   1  340.57   24.20
  -8   3  -1  284.47   24.90
   9  -3   1   42.60    9.70
  -9  -3  -1   52.69   10.10
  -9  -3  -1   67.29    6.50
  -9   3  -1   49.99   10.50
   9   3   1   63.79    6.50
   9   3   1   73.69   11.00
 -10  -3  -1    5.90    7.40
  10  -3   1    2.30    6.90
 -10  -3  -1    8.30    3.30
  10   3   1   -1.10    6.00
 -10   3  -1    9.50    8.00
 -11  -3  -1    1.10    6.80
  11  -3   1    1.30    7.10
  11  -3   1    8.00    3.70
 -11  -3  -1    5.90    3.50
 -11   3  -1  -11.80    7.00
  11   3   1    3.10    6.60
  11   3   1    6.80    3.80
 -12  -3  -1   87.69   14.00
  12  -3   1  104.69   14.70
 -12  -3  -1   88.69    9.00
 -12   3  -1   88.09   14.80
  12   3   1  115.69   14.40
  12   3   1  111.99    9.20
  13  -3   1  163.38   18.90
 -13  -3  -1  174.68   13.10
 -13  -3  -1  143.49   19.00
  13  -3   1  154.68   12.90
  13   3   1  184.88   13.40
 -13   3  -1  163.78   20.10
  13   3   1  184.18   23.50
  14  -3   1   39.90   11.80
 -14  -3  -1   36.50   12.10
  14  -3   1   47.20    6.50
 -14  -3  -1   57.39    6.90
  14   3   1   46.60    6.60
  14   3   1   41.90   12.20
 -14   3  -1   38.30   12.50
 -15  -3  -1  159.78   21.40
 -15  -3  -1  168.18   13.80
  15  -3   1  217.68   22.60
  15  -3   1  171.78   13.70
  15   3   1  231.88   21.80
 -15   3  -1  131.69   20.70
  15   3   1  166.88   13.80
  16  -3   1  133.69   18.50
 -16  -3  -1   98.09   10.60
  16  -3   1   96.19   10.10
 -16  -3  -1  104.89   17.00
  16   3   1  101.29   10.20
 -16   3  -1  112.19   18.40
 -17  -3  -1    6.40   11.50
  17  -3   1   18.60   11.60
 -17  -3  -1   11.10    5.40
  17  -3   1   11.70    5.30
  17   3   1   12.90    5.60
 -17   3  -1   26.60   12.70
  18  -3   1   -5.70    4.40
 -18  -3  -1   14.60   12.00
 -18  -3  -1   -4.00    4.40
  18  -3   1   10.40   10.50
  18   3   1   -2.70    4.90
 -18   3  -1  -10.80   10.90
 -19  -3  -1    7.30    5.60
  19  -3   1   12.10    5.30
 -19  -3  -1    8.10   12.20
 -19   3  -1   11.00   13.00
  19   3   1    7.40    5.30
 -20  -3  -1   -2.90    5.20
 -20  -3  -1    7.20   12.40
 -20   3  -1   -4.30   12.00
 -21  -3  -1    8.80    6.40
 -21  -3  -1   16.10   14.20
 -21   3  -1   -4.30   12.90
 -22  -3  -1    6.70   14.50
 -22   3  -1   18.70   15.10
 -22  -4   1   25.40   15.00
 -22   4   1   21.80   14.80
  22   4  -1   19.60    7.20
 -21  -4   1  -12.90   11.50
  21  -4  -1   16.10   12.80
  21   4  -1   15.90   12.60
 -21   4   1   10.50   12.80
 -20  -4   1   15.90   13.50
  20  -4  -1   31.90   11.90
  20   4  -1   50.49    8.30
 -20   4   1   74.49   16.40
 -19  -4   1   17.20   13.60
  19  -4  -1   35.10   12.60
  19   4  -1   35.90    7.40
 -19   4   1   34.80   14.00
 -18  -4   1   -9.90    9.80
 -18  -4   1   -8.00    4.40
  18  -4  -1   -5.80    8.30
 -18   4   1    3.40   11.70
  18   4  -1    0.70    5.50
 -17  -4   1  -12.70    9.30
  17  -4  -1    5.20    9.40
 -17  -4   1   -6.40    4.70
  17   4  -1    0.90    5.50
 -17   4   1  -10.20    9.80
 -16  -4   1    5.80    5.30
  16  -4  -1   16.90    9.40
 -16  -4   1    7.40   10.60
  16   4  -1   15.40    6.00
 -16   4   1   -7.10   10.40
 -15  -4   1   27.40   10.70
  15  -4  -1   27.40   10.40
 -15  -4   1   16.50    6.00
  15   4  -1   25.20    5.70
  15   4  -1   25.20   11.00
 -15   4   1   17.50   11.00
  14  -4  -1  221.98   20.70
 -14  -4   1  175.28   21.90
 -14  -4   1  197.68   15.90
  14   4  -1  206.98   15.80
  14   4  -1  240.58   22.60
 -14   4   1  196.08   22.00
  13  -4  -1   88.29   12.90
 -13  -4   1   60.79   12.90
 -13  -4   1   79.69    8.80
  13   4  -1   90.29   14.10
  13   4  -1   77.49    8.50
 -13   4   1   80.59   13.20
 -12  -4   1   96.29    9.10
 -12  -4   1   93.09   14.40
  12  -4  -1   57.19   11.40
 -12   4   1   58.89   11.70
  12   4  -1   86.39   13.20
  12   4  -1   94.19    8.90
 -11  -4   1  630.44   44.50
 -11  -4   1  585.54   40.10
  11  -4  -1  623.64   43.80
  11   4  -1  658.73   40.30
  11   4  -1  660.83   44.20
  10  -4  -1  206.08   19.90
 -10  -4   1  161.68   18.00
 -10  -4   1  187.78   13.80
  10   4  -1  202.18   18.10
  10   4  -1  184.18   13.70
   9  -4  -1  101.89   12.40
  -9  -4   1   76.09    7.60
   9  -4  -1   75.69    5.50
  -9  -4   1   77.19   11.50
   9  -4  -1   78.99    5.30
   9   4  -1  102.69   12.20
   9   4  -1   82.79    8.20
   8  -4  -1   83.09   10.80
  -8  -4   1   58.99    6.30
  -8  -4   1   68.09    9.90
   8  -4  -1   53.69    4.70
   8  -4  -1   52.69    4.20
   8   4  -1   59.99    6.40
   8   4  -1   56.69    9.40
  -8   4   1   62.09    5.80
   7  -4  -1  153.28    9.90
  -7  -4   1  140.29   16.60
  -7  -4   1  150.78   11.30
   7  -4  -1  137.79   14.90
   7   4  -1  170.88   14.30
  -7   4   1  153.58   10.70
   7   4  -1  151.18   11.40
   6  -4  -1   -0.40    1.70
  -6  -4   1    0.80    2.90
  -6  -4   1    5.80    5.50
   6  -4  -1    2.10    5.80
   6   4  -1    6.20    5.10
   6   4  -1    2.60    3.10
  -5  -4   1  635.84   40.90
   5  -4  -1  571.24   37.80
  -5  -4   1  608.24   38.70
   5   4  -1  664.63   38.80
   4  -4  -1  175.88   11.60
  -4  -4   1  189.78   14.60
  -4  -4   1  178.48   12.30
   4   4  -1  167.28   12.30
   3  -4  -1   86.89    6.50
  -3  -4   1   97.39    9.30
   3   4  -1   83.19    7.10
  -2  -4   1 1144.79   66.49
   2  -4  -1 1032.40   66.09
  -2   4   1 1051.39   66.09
   2   4  -1 1106.99   66.49
  -1  -4   1  481.45   31.50
   1  -4  -1  488.65   31.40
  -1   4   1  523.65   31.40
   1   4  -1  527.35   31.60
   0  -4  -1   70.69    7.80
   0  -4   1   69.59    5.90
   0  -4  -1   75.39    6.10
   0   4   1   70.69    5.90
   0   4  -1   77.29    6.10
  -1  -4  -1   33.90    3.80
   1  -4   1   34.50    3.70
  -1  -4  -1   37.40    5.70
  -1   4  -1   33.70    3.60
   1   4   1   31.30    3.90
  -2  -4  -1    2.40    2.20
   2  -4   1    7.20    2.10
  -2  -4  -1    2.60    3.90
   2   4   1    4.60    2.60
  -2   4  -1    1.60    1.90
  -3  -4  -1  250.07   17.10
   3  -4   1  254.67   16.60
  -3  -4  -1  272.57   19.60
   3   4   1  258.07   17.20
  -3   4  -1  256.07   16.60
   3   4   1  306.07   20.40
   4  -4   1 1283.97   80.79
  -4  -4  -1 1273.67   83.29
  -4  -4  -1 1386.06   81.49
   4   4   1 1249.97   81.39
  -4   4  -1 1296.07   80.69
   4   4   1 1508.55   83.79
   5  -4   1  234.98   20.40
  -5  -4  -1  224.38   15.50
   5  -4   1  231.58   14.40
  -5  -4  -1  222.28   18.10
   5   4   1  242.38   18.10
  -5   4  -1  218.88   14.30
   5   4   1  235.08   15.50
  -6  -4  -1  194.88   14.50
   6  -4   1  202.08   13.20
   6  -4   1  211.88   19.40
  -6  -4  -1  202.38   17.70
   6   4   1  239.38   18.30
   6   4   1  228.08   14.90
  -6   4  -1  215.38   14.40
   7  -4   1  551.84   39.80
  -7  -4  -1  599.94   35.50
   7  -4   1  540.15   33.90
  -7  -4  -1  506.85   38.10
  -7   4  -1  531.35   35.60
   7   4   1  559.04   35.40
   7   4   1  621.84   38.80
   8  -4   1  136.89   16.60
  -8  -4  -1  146.39   15.50
  -8  -4  -1  167.68   11.90
   8   4   1  174.08   15.70
   8   4   1  173.38   12.40
  -8   4  -1  161.08   11.80
   9  -4   1   52.79   10.70
  -9  -4  -1   52.49   10.00
  -9  -4  -1   49.50    6.10
   9   4   1   56.49    6.20
   9   4   1   74.89   10.80
 -10  -4  -1   65.89   12.50
 -10  -4  -1   88.99    8.10
  10  -4   1   58.29   12.10
  10   4   1   61.39    7.10
 -10   4  -1   95.29   13.40
  10   4   1   76.59   11.70
 -11  -4  -1   -8.90    6.50
  11  -4   1   -5.50    7.50
 -11  -4  -1    4.60    4.10
 -11   4  -1    0.60    9.00
  11   4   1    3.30    3.80
  11   4   1    6.30    7.70
 -12  -4  -1    7.70    8.10
 -12  -4  -1   13.10    4.70
  12  -4   1    2.20    8.80
  12   4   1   16.40    4.90
 -12   4  -1    6.00    9.50
  12   4   1    7.20    8.90
 -13  -4  -1  169.78   14.00
 -13  -4  -1  124.19   18.70
  13  -4   1  163.08   20.10
  13   4   1  201.18   21.40
 -13   4  -1  198.08   22.00
  13   4   1  206.48   14.30
  14  -4   1   53.59   12.60
 -14  -4  -1   38.60    6.60
 -14  -4  -1   50.79   12.20
  14   4   1   48.60   12.10
  14   4   1   57.49    7.50
 -14   4  -1   37.50   13.20
 -15  -4  -1   92.99   10.20
  15  -4   1  103.09   17.00
 -15  -4  -1   96.89   16.40
  15   4   1  100.39   10.20
 -15   4  -1  106.49   17.80
 -16  -4  -1  162.68   23.10
  16  -4   1  209.58   27.40
 -16  -4  -1  225.18   16.80
 -16   4  -1  197.78   24.80
  16   4   1  213.28   16.80
  17  -4   1   61.49   15.00
 -17  -4  -1   59.09   15.00
 -17  -4  -1   45.70    7.70
  17   4   1   47.80    7.80
 -17   4  -1   62.59   16.10
 -18  -4  -1    3.00    5.40
 -18  -4  -1   13.90   12.70
  18  -4   1   -3.20   10.90
  18   4   1   -0.60    5.50
 -18   4  -1   15.90   11.90
 -19  -4  -1   35.80   14.00
 -19   4  -1   -8.00   12.20
  19   4   1    3.00    5.60
 -20  -4  -1  -11.30   12.40
 -20   4  -1    7.00   13.30
  20   4   1    0.80    5.50
 -21  -4  -1    2.20   13.20
 -21   4  -1   -9.30   13.90
  21  -5  -1   14.50   10.10
 -21  -5   1    3.40   13.10
  21   5  -1   11.50    7.30
 -20  -5   1   25.00   13.80
  20  -5  -1   49.60   14.10
  20   5  -1   57.99    9.00
 -19  -5   1   19.00   12.90
  19  -5  -1   27.50   11.20
  19   5  -1   44.10    8.20
  18  -5  -1    5.80   10.20
 -18  -5   1    0.00    9.80
  18   5  -1    0.20    6.10
 -17  -5   1    4.10   10.30
  17  -5  -1   14.20   10.20
  17   5  -1   -9.90    5.40
 -16  -5   1   24.60   13.70
  16  -5  -1   13.10   10.60
  16   5  -1    1.20    5.70
 -15  -5   1   21.40   12.20
  15  -5  -1   11.90    9.00
 -15  -5   1   12.00    5.30
  15   5  -1    9.90    6.00
  14  -5  -1  144.89   17.50
 -14  -5   1   79.59   15.60
 -14  -5   1  128.89   12.10
  14   5  -1  130.59   12.30
  14   5  -1  142.89   19.60
 -13  -5   1  101.29   10.50
  13  -5  -1   90.09   14.80
 -13  -5   1   78.09   15.00
  13   5  -1  117.39   16.20
  13   5  -1   99.89   10.40
  12  -5  -1   22.90    9.40
 -12  -5   1    7.10    8.10
  12   5  -1   25.00    5.70
  12   5  -1   21.70    9.20
 -11  -5   1  261.37   25.30
  11  -5  -1  269.17   24.70
 -11  -5   1  304.17   20.60
  11   5  -1  317.07   20.90
  10  -5  -1   44.00    3.70
 -10  -5   1   38.80   10.10
  10  -5  -1   37.80    3.30
 -10  -5   1   34.50    5.70
  10  -5  -1   39.00   10.10
  10   5  -1   54.59   10.00
  10   5  -1   47.80    6.60
  -9  -5   1    8.40    6.80
  -9  -5   1    5.00    3.80
   9  -5  -1    0.00    1.60
   9  -5  -1    3.10    7.10
   9  -5  -1    1.80    2.30
   9   5  -1   -2.60    3.50
   9   5  -1   -1.00    7.20
  -9   5   1    0.90    3.10
  -8  -5   1   24.40    5.00
  -8  -5   1   18.40    7.20
   8  -5  -1   21.10    2.60
   8   5  -1   21.30    4.80
   8   5  -1   22.40    7.80
   7  -5  -1    9.10    2.20
   7  -5  -1   14.50    7.40
  -7  -5   1   11.80    3.80
  -7  -5   1   10.30    6.40
   7   5  -1    3.10    4.10
  -6  -5   1   97.49   11.70
  -6  -5   1   89.89    8.30
   6  -5  -1  105.79   12.90
   6  -5  -1   93.29    6.90
   6   5  -1   88.29    8.40
   5  -5  -1  346.57   21.30
  -5  -5   1  321.77   22.10
   4  -5  -1  483.25   30.20
  -4  -5   1  495.95   30.90
  -4  -5   1  494.35   33.20
   4   5  -1  464.35   30.90
  -3  -5   1  619.44   39.50
  -3  -5   1  631.74   41.60
   3  -5  -1  596.04   38.90
   3   5  -1  674.43   39.70
  -2  -5   1 1894.51  115.99
   2  -5  -1 1878.51  115.69
   2   5  -1 1957.90  115.99
  -2   5   1 1873.41  115.69
   1  -5  -1  335.87   21.60
  -1  -5   1  347.37   21.80
  -1   5   1  340.97   21.60
   1   5  -1  319.37   21.70
   0  -5  -1   17.20    5.80
   0  -5  -1   16.80    3.30
   0   5  -1   20.20    3.40
   0   5   1   17.90    3.70
  -1  -5  -1   47.10    7.70
   1  -5   1   54.69    5.30
  -1  -5  -1   59.69    5.70
  -1   5  -1   57.39    5.60
   1   5   1   48.00    5.40
  -2  -5  -1    1.30    5.10
  -2  -5  -1   -3.80    2.80
   2  -5   1    1.40    2.20
  -2   5  -1   -1.10    2.50
   2   5   1   -3.50    2.90
   3  -5   1    6.50    2.60
  -3  -5  -1   -1.80    2.80
  -3  -5  -1    6.30    5.30
   3   5   1    5.20    3.70
  -3   5  -1    3.70    2.50
  -4  -5  -1  358.06   22.60
  -4  -5  -1  331.97   25.00
   4  -5   1  316.37   21.60
  -4   5  -1  339.07   21.60
   4   5   1  387.06   25.10
   4   5   1  339.67   22.50
  -5  -5  -1  289.17   24.10
  -5  -5  -1  335.07   21.70
   5  -5   1  327.77   20.50
  -5   5  -1  329.57   20.40
   5   5   1  349.37   24.70
   5   5   1  311.77   21.60
  -6  -5  -1  139.49   10.70
  -6  -5  -1  128.19   15.10
   6  -5   1  127.19    9.20
   6  -5   1  139.39   16.70
   6   5   1  138.29   10.80
   6   5   1  162.98   14.20
  -7  -5  -1 1267.17   78.09
  -7  -5  -1 1192.28   81.09
   7  -5   1 1207.88   76.79
   7  -5   1 1219.48   82.69
  -7   5  -1 1262.47   77.69
   7   5   1 1324.17   78.09
   7   5   1 1377.86   81.39
  -8  -5  -1  115.79   14.60
   8  -5   1  119.29    7.60
   8  -5   1  118.09   15.60
  -8  -5  -1  102.69   10.00
   8   5   1  120.29   13.80
   8   5   1  126.19   10.50
  -8   5  -1  105.49    9.40
   9  -5   1    0.20    7.80
  -9  -5  -1   11.50    4.10
  -9  -5  -1    4.80    6.90
   9   5   1   20.50    8.60
   9   5   1   11.10    4.30
  -9   5  -1    8.00    3.80
  10  -5   1    6.10    9.20
 -10  -5  -1   34.80    9.60
 -10  -5  -1   33.30    5.50
  10   5   1   33.80    6.00
  10   5   1   47.70   10.90
 -11  -5  -1   23.00    5.60
  11  -5   1   15.30   10.10
 -11  -5  -1   13.20    8.80
  11   5   1   41.70    6.40
  11   5   1   28.90    9.40
  12  -5   1    5.50    9.30
 -12  -5  -1   16.40   10.40
  12   5   1    3.60    8.90
  12   5   1   11.60    5.20
  13  -5   1  136.09   18.80
 -13  -5  -1  152.38   20.00
 -13  -5  -1  143.59   12.10
  13   5   1  121.89   11.90
  13   5   1  145.19   18.30
 -14  -5  -1   59.09    8.10
 -14  -5  -1   39.00   13.40
  14  -5   1   37.60   12.50
  14   5   1   62.19    8.30
  15  -5   1   85.29   16.00
 -15  -5  -1   73.39   16.20
 -15  -5  -1   47.20    7.90
  15   5   1   57.09    7.90
 -16  -5  -1  196.78   26.00
  16   5   1  247.88   18.50
 -17  -5  -1   29.20   14.30
  17  -5   1   51.89   15.00
  17   5   1   50.39    8.20
  18  -5   1   24.60   12.70
 -18  -5  -1    4.30   11.10
  18   5   1   17.70    6.90
 -19  -5  -1   13.30   13.80
  19   5   1   32.70    7.60
 -20  -5  -1   -0.50   13.50
  20   5   1    2.90    6.20
 -21  -5  -1   11.10   14.00
 -21  -6   1  -11.70   13.10
  21   6  -1    2.50    7.00
  20  -6  -1   31.30   12.00
 -20  -6   1   13.70   14.30
  20   6  -1   42.60    9.00
  19  -6  -1   30.00   12.60
 -19  -6   1   41.90   15.80
  19   6  -1    9.10    6.90
  18  -6  -1   -3.90   16.00
 -18  -6   1   -2.00   11.60
  18   6  -1    1.40    6.30
  17  -6  -1    6.60   10.40
 -17  -6   1    6.40   12.10
  17   6  -1    1.80    5.70
  16  -6  -1   -2.00    9.30
 -16  -6   1   -2.20   11.00
  16   6  -1    1.80    6.40
 -15  -6   1  -13.10    9.50
  15  -6  -1   14.10   10.30
  15   6  -1   -7.50    6.00
  14  -6  -1   42.00   12.60
 -14  -6   1   46.30   13.50
  14   6  -1   38.10    7.20
 -13  -6   1   17.40   10.90
 -13  -6   1   40.40    6.70
  13  -6  -1   32.60   11.00
  13   6  -1   37.80    7.60
 -12  -6   1    8.20    8.80
 -12  -6   1   21.00    5.80
  12  -6  -1   15.00   10.20
  12   6  -1   30.90   10.40
  12   6  -1   23.20    6.00
 -11  -6   1  355.66   25.80
 -11  -6   1  333.97   29.90
  11  -6  -1  369.16   23.10
  11  -6  -1  428.16   31.60
  11   6  -1  422.06   30.70
  11   6  -1  387.06   25.90
  10  -6  -1  167.68   20.10
 -10  -6   1  182.88   15.30
  10  -6  -1  198.38   13.00
  10  -6  -1  187.28   12.40
 -10  -6   1  201.48   19.70
  10   6  -1  184.58   15.00
 -10   6   1  189.28   14.10
  10   6  -1  239.68   19.70
  -9  -6   1    7.90    4.80
   9  -6  -1   -3.60    7.30
  -9  -6   1   -1.40    7.40
   9  -6  -1   -0.50    2.10
  -9   6   1   -0.60    3.30
   9   6  -1    6.80    4.60
   8  -6  -1   -2.00    2.20
   8  -6  -1    5.60    7.10
  -8  -6   1    0.80    6.30
  -8  -6   1    0.30    3.80
   8   6  -1    3.50    4.40
  -7  -6   1   94.29    9.10
   7  -6  -1  103.19   13.70
  -7  -6   1   74.69   11.70
   7  -6  -1   77.49    6.70
   7   6  -1   84.99    8.60
   6  -6  -1  138.39    9.90
  -6  -6   1  147.69   11.30
  -6  -6   1  117.69   14.40
   6   6  -1  143.99   11.40
   5  -6  -1  256.37   17.10
  -5  -6   1  264.37   22.00
  -5  -6   1  254.97   18.10
   5   6  -1  278.27   18.30
  -4  -6   1   24.30    4.80
   4  -6  -1   16.70    3.90
  -4  -6   1   24.40    7.70
   4   6  -1   24.10    4.70
  -3  -6   1   68.69   10.50
  -3  -6   1   64.69    6.90
   3  -6  -1   64.29    6.00
  -3   6   1   54.59    5.80
   3   6  -1   57.39    6.60
  -2  -6   1  453.65   30.70
   2  -6  -1  388.76   25.90
  -2  -6   1  387.46   26.20
  -2   6   1  409.36   26.00
  -1  -6   1  513.65   33.90
   1  -6  -1  556.64   33.90
  -1   6   1  535.25   33.80
   1   6  -1  532.85   33.90
   0  -6  -1    8.10    5.90
   0  -6  -1   14.10    4.00
   0  -6   1    4.90    3.20
   0   6  -1   15.40    4.10
   0   6   1    7.20    3.60
  -1  -6  -1  177.88   15.80
  -1  -6  -1  167.08   12.00
   1  -6   1  150.78   11.60
  -1   6  -1  162.88   11.70
   1   6   1  164.18   12.10
   2  -6   1    1.30    3.00
  -2  -6  -1    4.70    3.50
   2   6   1    0.60    3.50
  -2   6  -1    7.10    3.30
   3  -6   1  293.47   20.60
  -3  -6  -1  288.67   20.50
  -3  -6  -1  335.67   24.20
   3   6   1  307.87   20.60
  -3   6  -1  316.47   20.00
  -4  -6  -1 1203.68   78.79
  -4  -6  -1 1348.17   76.49
   4  -6   1 1240.98   75.69
  -4   6  -1 1181.78   75.49
   4   6   1 1206.08   76.29
   5  -6   1   58.39    5.60
  -5  -6  -1   61.09    6.70
  -5  -6  -1   57.89   10.50
   5   6   1   67.69    7.10
  -5   6  -1   56.99    5.70
  -6  -6  -1  253.37   18.00
   6  -6   1  243.88   23.50
   6  -6   1  245.28   16.70
  -6  -6  -1  263.07   22.30
   6   6   1  292.47   18.60
   6   6   1  257.27   21.10
   7  -6   1  533.15   35.10
   7  -6   1  552.94   42.30
  -7  -6  -1  539.95   40.30
  -7  -6  -1  547.65   36.50
   7   6   1  630.44   40.60
   7   6   1  623.04   36.90
   8  -6   1  147.69   18.60
   8  -6   1  135.09    9.50
  -8  -6  -1  135.59   11.50
  -8  -6  -1  116.09   15.50
  -8   6  -1  145.99   11.40
   8   6   1  153.78   15.70
   8   6   1  148.99   11.80
   9  -6   1   26.70    3.10
  -9  -6  -1   51.69   10.90
  -9  -6  -1   23.90    5.40
   9  -6   1   23.80   11.10
  -9   6  -1   46.90    5.70
   9   6   1   36.50    6.00
   9   6   1   55.89   10.70
 -10  -6  -1   99.49   10.60
  10  -6   1  125.19   17.50
 -10  -6  -1   83.49   14.40
 -10   6  -1  118.49   10.40
  10   6   1  138.69   16.00
  10   6   1  106.19   10.60
 -11  -6  -1    3.60    9.60
 -11  -6  -1   -1.60    4.70
  11  -6   1   -0.50    9.70
  11   6   1   -4.40    5.00
  11   6   1   -1.10    9.20
 -12  -6  -1   10.60    5.20
 -12  -6  -1   15.80   10.00
  12  -6   1   14.10   10.50
  12   6   1   25.20    6.40
 -13  -6  -1  127.49   12.50
 -13  -6  -1  100.89   17.10
  13  -6   1  122.69   19.10
  13   6   1  133.49   12.80
  14  -6   1   49.90   14.80
 -14  -6  -1   51.19   24.30
  14   6   1   64.59    8.50
  15  -6   1   27.90   13.40
 -15  -6  -1   28.90   12.40
  15   6   1   42.80    8.00
  16  -6   1  187.08   23.00
 -16  -6  -1   95.29   19.70
  16   6   1  115.59   13.30
 -17  -6  -1   48.50   16.10
  17  -6   1   20.80   13.50
  17   6   1   43.10    8.40
 -18  -6  -1   16.60   13.70
  18  -6   1   10.30   11.90
  18   6   1    4.80    6.70
 -19  -6  -1   -0.30   11.00
  19   6   1    3.90    6.80
 -20  -6  -1   21.60   15.00
  20   6   1   -4.60    6.50
 -20  -7   1   23.50   15.80
  20  -7  -1   41.50   12.90
  20   7  -1   32.80    9.00
 -19  -7   1    1.40   13.60
  19  -7  -1   -0.10   10.50
  19   7  -1    8.80    7.70
 -18  -7   1    4.70   13.20
  18  -7  -1  -10.30    9.80
  18   7  -1   -3.20    6.60
 -17  -7   1   -3.40   12.10
  17  -7  -1   -3.20   10.20
  17   7  -1    3.90    7.00
 -16  -7   1    8.20   12.50
  16  -7  -1   15.40   11.10
  16   7  -1   -2.30    6.90
  15  -7  -1   17.80   10.60
 -15  -7   1    2.80   10.30
  15   7  -1    2.70    6.00
 -14  -7   1   68.99   14.70
  14  -7  -1   71.69   15.20
  13  -7  -1   88.59   15.90
 -13  -7   1  127.19   26.60
  13   7  -1   91.39   11.20
  12  -7  -1    9.20   10.20
 -12  -7   1   -3.90    9.00
  12   7  -1   -6.10    5.10
 -11  -7   1   74.39   14.90
  11  -7  -1   92.39   16.40
  11  -7  -1   96.09    7.20
  11  -7  -1  103.79    8.10
 -11  -7   1   89.79   11.40
  11   7  -1  117.49   11.10
 -11   7   1  102.89    9.80
 -10  -7   1   77.29   13.70
  10  -7  -1   84.79   14.80
 -10  -7   1   82.89    9.60
  10  -7  -1   92.69    7.20
  10   7  -1   83.99    9.80
 -10   7   1  109.19    9.30
   9  -7  -1    5.60    2.80
  -9  -7   1   16.30    5.70
  -9  -7   1    7.30    8.70
   9  -7  -1   -4.90    8.30
   9   7  -1    7.90    5.20
  -8  -7   1    5.80    4.60
  -8  -7   1    3.60    8.50
   8  -7  -1    5.50    8.40
   8  -7  -1   15.70    3.30
   8   7  -1   24.70    5.70
   7  -7  -1   71.99    7.00
  -7  -7   1   80.09   13.10
   7   7  -1   90.09    9.00
  -6  -7   1  108.59   10.00
   6  -7  -1  105.49    8.80
  -6  -7   1  126.69   14.90
   6   7  -1  109.19   10.40
  -5  -7   1  334.57   27.00
  -5  -7   1  362.46   23.90
   5  -7  -1  340.57   22.80
   5   7  -1  374.86   24.00
  -4  -7   1  246.38   17.70
   4  -7  -1  247.68   16.90
  -4  -7   1  257.47   21.20
   4   7  -1  256.87   17.90
   3  -7  -1  141.79   11.10
  -3  -7   1  148.69   15.40
  -3  -7   1  147.09   12.00
  -3   7   1  141.79   11.10
   3   7  -1  157.28   12.40
  -2  -7   1  542.85   37.60
  -2  -7   1  647.24   41.50
   2  -7  -1  580.24   37.40
  -2   7   1  555.24   37.30
   2   7  -1  653.83   38.00
   1  -7  -1   28.20    4.60
  -1  -7   1   25.20    4.80
  -1   7   1   16.70    4.10
   1   7  -1   29.30    5.20
   0  -7   1   17.10    3.70
   0  -7  -1    8.20    6.60
   0  -7  -1    8.60    3.60
   0   7   1   16.80    4.50
   0   7  -1   10.00    3.80
  -1  -7  -1   -4.50    3.00
   1  -7   1    3.30    3.30
  -1  -7  -1    3.20    5.70
  -1   7  -1    1.40    6.00
   1   7   1    1.30    3.90
  -2  -7  -1   -1.90    6.50
  -2  -7  -1   -0.10    3.40
   2  -7   1    0.00    2.90
  -2   7  -1   -2.80    3.20
   2   7   1    1.10    3.70
  -3  -7  -1   -7.20    6.00
   3  -7   1   -2.80    2.70
  -3  -7  -1    3.70    3.50
  -3   7  -1   -3.50    3.00
   3   7   1   -3.40    3.50
   4  -7   1   10.30    3.30
  -4  -7  -1   10.70    7.10
  -4  -7  -1   13.80    4.50
   4   7   1   16.10    4.60
  -4   7  -1   11.70    3.60
   5  -7   1  104.29    8.50
  -5  -7  -1  119.19    9.70
  -5  -7  -1   96.99   13.60
   5   7   1  111.79   10.50
  -5   7  -1  105.29    8.50
  -6  -7  -1  106.39    9.70
  -6  -7  -1   78.59   13.10
   6  -7   1   77.49    7.40
   6   7   1   93.19    9.30
  -7  -7  -1  444.66   30.20
   7  -7   1  421.06   35.50
  -7  -7  -1  436.06   33.40
   7  -7   1  434.56   28.10
   7   7   1  482.05   29.80
   8  -7   1  104.79   16.90
  -8  -7  -1  129.79   11.20
  -8  -7  -1  100.79   15.00
   8  -7   1  118.19    8.90
   8   7   1  134.09   11.40
   8   7   1  119.09   15.50
   9  -7   1   -3.20    9.50
   9  -7   1   -0.70    2.30
  -9  -7  -1    1.50    8.10
  -9  -7  -1    2.40    4.40
  -9   7  -1    1.90    4.10
   9   7   1   -2.20    8.50
   9   7   1    5.90    5.00
 -10  -7  -1   10.30    9.70
  10  -7   1    2.90    2.10
  10  -7   1    0.90    9.90
 -10  -7  -1    8.10    4.80
  10   7   1   -3.30    4.80
 -10   7  -1    3.10    4.60
  10   7   1    9.50   11.20
 -11  -7  -1   17.90   10.30
  11  -7   1   24.60   12.80
 -11   7  -1   16.70    5.60
  11   7   1    2.20    5.40
  12  -7   1   30.50   13.30
 -12  -7  -1   42.90   11.80
  12   7   1   42.70    7.60
 -13  -7  -1   35.30   12.50
  13  -7   1   26.10   12.90
  13   7   1   60.69    8.50
 -14  -7  -1   15.10   11.10
  14  -7   1   14.80   14.80
 -15  -7  -1   31.70   12.80
  15  -7   1   27.90   13.40
  15   7   1   12.10    7.10
  16  -7   1   57.49   15.90
 -16  -7  -1   68.29   17.70
  16   7   1   68.49   10.20
 -17  -7  -1   20.80   14.60
  17  -7   1    7.70   12.50
  17   7   1   16.30    7.00
 -18  -7  -1   10.20   13.70
  18   7   1    8.00    7.30
 -19  -7  -1   13.90   12.50
  19   7   1   -0.80    6.90
  20   7   1   -7.80    6.90
 -19  -8   1   -1.10   11.60
  19  -8  -1   -3.70   10.70
  19   8  -1   18.00    8.70
  18  -8  -1   13.50   11.50
 -18  -8   1   -8.00   11.50
  18   8  -1   10.50    7.30
  17  -8  -1    0.20   10.40
 -17  -8   1    1.40   11.40
  17   8  -1   -1.50    7.30
 -16  -8   1   -9.80   10.50
  16  -8  -1  -22.10   10.30
  16   8  -1   -3.50    6.20
 -15  -8   1    1.80   10.20
  15  -8  -1    5.60   11.40
  15   8  -1   14.10    7.70
 -14  -8   1   55.69   14.40
  14  -8  -1   49.00   14.30
  14   8  -1   69.39   10.40
  13  -8  -1   39.10   13.80
 -13  -8   1   56.79   15.10
  13   8  -1   61.09    9.30
  12  -8  -1   19.00    3.60
  12  -8  -1   21.90   12.00
 -12  -8   1   26.80   12.60
  12  -8  -1   24.20    3.20
  12   8  -1   26.50    7.50
 -12   8   1   22.80    5.70
  11  -8  -1  111.89    8.90
 -11  -8   1   89.39   17.80
  11  -8  -1  121.89   18.50
  11   8  -1  140.89   12.90
 -11   8   1  124.39   11.30
  10  -8  -1  107.09    8.60
 -10  -8   1  103.39   17.00
  10  -8  -1   95.29   16.60
  10   8  -1  114.39   11.90
 -10   8   1  104.49   10.40
  -9  -8   1   -8.20    7.40
   9  -8  -1    0.90    9.50
   9   8  -1   -3.20    5.10
  -8  -8   1   25.50    6.30
   8  -8  -1   13.60    3.80
  -8  -8   1   24.90   10.60
   8  -8  -1   14.90    9.50
   8   8  -1   18.70    5.90
  -7  -8   1    4.70    4.60
   7  -8  -1    6.90    3.60
  -7  -8   1    4.70    7.60
   7   8  -1    4.30    5.10
  -6  -8   1   10.10    8.30
   6  -8  -1   23.20    4.20
  -6  -8   1    8.60    5.00
   6   8  -1   18.50    5.70
  -5  -8   1  185.98   14.60
   5  -8  -1  180.88   13.30
  -5  -8   1  195.08   18.80
   5   8  -1  179.08   14.60
   4  -8  -1   16.60    4.10
  -4  -8   1   11.20    5.20
  -4  -8   1    6.00    7.20
   4   8  -1   17.40    5.20
   3  -8  -1    8.50    4.00
  -3  -8   1    9.10    4.60
  -3  -8   1   -4.90    6.50
   3   8  -1   16.50    4.90
   2  -8  -1   81.49    8.40
  -2  -8   1   83.09    8.60
  -2  -8   1   69.19   11.70
  -2   8   1   85.59    8.20
   2   8  -1   98.89    9.50
  -1  -8   1   99.19    9.60
   1   8  -1  127.49   10.70
   0  -8   1    0.70    3.90
   0  -8  -1   -0.30    6.50
   0  -8  -1    4.90    3.90
   0   8  -1    5.80    4.40
   0   8   1    1.70    4.10
   1  -8   1    6.50    3.70
  -1  -8  -1   13.10    7.20
  -1  -8  -1    6.20    4.40
  -1   8  -1    4.20    4.20
   1   8   1    4.70    4.30
   2  -8   1   -1.10    3.70
  -2  -8  -1    7.30    6.70
  -2  -8  -1    4.40    4.40
  -2   8  -1   -3.10    3.80
   2   8   1    5.40    4.30
   3  -8   1  126.59   10.20
  -3  -8  -1  122.29   11.30
  -3  -8  -1  137.59   16.20
   3   8   1  119.99   10.80
  -3   8  -1  105.79   10.20
  -4  -8  -1  219.28   18.10
   4  -8   1  232.28   16.30
  -4  -8  -1  232.68   22.00
  -4   8  -1  222.68   16.90
   4   8   1  256.77   17.40
   5  -8   1   52.69    5.80
  -5  -8  -1   45.20   10.50
  -5  -8  -1   42.00    6.50
  -5   8  -1   43.70    5.60
   5   8   1   39.50    6.70
  -6  -8  -1   41.40    6.70
  -6  -8  -1   47.90   11.90
   6  -8   1   53.69    5.70
   6   8   1   43.40    7.00
  -7  -8  -1   66.09   12.50
   7  -8   1   59.59   14.90
  -7  -8  -1   85.19    9.10
   7  -8   1   79.89    7.70
   7   8   1   88.59    9.20
   8  -8   1   36.40   12.40
  -8  -8  -1   35.60    7.30
   8  -8   1   36.10    5.10
  -8  -8  -1   28.80   10.10
   8   8   1   39.50    7.10
   9  -8   1    2.30   10.50
  -9  -8  -1  -12.30    8.70
   9  -8   1    1.70    2.90
   9   8   1   -3.00    5.10
  10  -8   1    8.80    2.90
 -10  -8  -1   13.70   10.70
  10  -8   1   14.20   12.10
 -10   8  -1    8.30    5.00
  10   8   1    2.90    5.60
  11  -8   1   11.10   12.20
  11  -8   1   22.60    3.00
 -11  -8  -1   10.50   10.20
 -11   8  -1   25.20    6.10
  11   8   1   28.50    7.70
  12  -8   1   13.50   12.30
 -12  -8  -1   23.20   11.30
  12   8   1   18.40    6.80
 -12   8  -1   21.50    6.30
 -13  -8  -1   12.30   12.80
  13  -8   1   35.70   14.70
  13   8   1   15.60    6.80
  14  -8   1   -1.90   11.70
 -14  -8  -1   -1.90   11.30
  14   8   1   -5.10    5.80
 -15  -8  -1   26.00   14.00
  15  -8   1   10.40   13.00
  15   8   1   16.40    7.80
  16  -8   1   20.00   14.10
 -16  -8  -1   37.80   15.60
  16   8   1   48.60    9.60
 -17  -8  -1    4.80   12.00
  17   8   1   17.40    8.10
 -18  -8  -1   -9.80   11.90
  18   8   1    6.00    8.00
 -19  -8  -1   17.30   23.40
  19   8   1    1.20    7.40
  18  -9  -1   10.80   11.40
  18   9  -1   -5.20    8.10
 -17  -9   1   -7.40   13.40
  17  -9  -1   -8.10   11.20
  17   9  -1    9.40    7.60
  16  -9  -1   22.10   13.00
 -16  -9   1    3.90   12.50
  16   9  -1   -7.50    7.40
  15  -9  -1   -5.00   11.00
 -15  -9   1   -2.00   12.40
  15   9  -1    6.50    8.00
 -14  -9   1   33.20   14.00
  14   9  -1   32.10    8.10
 -13  -9   1   30.30   12.60
  13  -9  -1   22.20   12.50
  13   9  -1   19.90    7.70
 -13   9   1   22.80    6.40
  12  -9  -1   20.30    3.60
 -12  -9   1   28.80   12.10
  12  -9  -1   37.80   13.30
 -12   9   1   21.10    6.10
  12   9  -1   18.00    7.40
  11  -9  -1   40.40   13.70
  11  -9  -1   46.60    5.40
 -11  -9   1   24.20   12.00
 -11   9   1   47.70    7.20
  11   9  -1   72.99    9.90
  10  -9  -1    9.00   10.30
  10  -9  -1    8.50    3.90
 -10  -9   1   24.90   11.40
  10   9  -1   23.00    7.10
   9  -9  -1    4.90    3.80
   9  -9  -1   -0.70    9.80
   9   9  -1   19.30   12.80
   8  -9  -1    7.40    4.00
  -8  -9   1    8.00    9.70
   8   9  -1    8.10    5.90
  -7  -9   1    1.40    9.40
   7  -9  -1   10.50    4.30
   7   9  -1   11.90    6.00
  -6  -9   1    9.50    9.20
   6  -9  -1    4.60    4.10
   6   9  -1   16.50    6.70
  -5  -9   1  163.98   19.30
   5  -9  -1  141.79   12.20
  -5  -9   1  153.38   13.30
   5   9  -1  140.49   13.40
  -4  -9   1  175.78   19.70
  -4  -9   1  195.88   16.00
   4  -9  -1  194.18   14.50
   4   9  -1  191.58   15.60
   3  -9  -1  121.69   10.90
  -3  -9   1  134.79   16.80
  -3  -9   1   94.99   10.70
   3   9  -1  109.49   11.50
  -2  -9   1  438.06   35.20
  -2  -9   1  472.55   31.40
   2  -9  -1  452.05   30.80
   2   9  -1  503.45   31.50
  -2   9   1  460.65   30.80
   1  -9  -1   47.70   10.50
  -1  -9   1   45.00   11.00
   1  -9  -1   58.19    7.50
  -1   9   1   47.60    7.20
   1   9  -1   51.99    7.60
   0  -9   1    7.50    4.90
   0  -9  -1    4.60    4.50
   0  -9  -1   -5.60    7.70
   0   9  -1    0.80    4.90
   0   9   1   -0.40    5.00
   1  -9   1    1.60    4.60
  -1  -9  -1   -2.10    7.30
  -1  -9  -1    6.00    5.20
   1   9   1   -1.40    4.50
  -1   9  -1    6.20    4.50
  -2  -9  -1    1.40    4.70
   2  -9   1    7.00    4.80
  -2  -9  -1   16.70    9.30
   2   9   1    9.30    5.70
  -2   9  -1   13.00    5.20
   3  -9   1   10.50    4.40
  -3  -9  -1    1.00    4.70
  -3  -9  -1    0.10    7.70
   3   9   1    9.70    5.80
  -3   9  -1    4.40    4.40
  -4  -9  -1    2.40    9.20
   4  -9   1   13.90    4.60
  -4  -9  -1    6.00    5.00
  -4   9  -1    5.10    4.50
   4   9   1    1.80    5.30
   5  -9   1   49.00    6.70
  -5  -9  -1   46.40    7.60
  -5  -9  -1   82.29   14.20
  -5   9  -1   70.89    7.00
   5   9   1   55.19    8.20
   6  -9   1   23.70    4.80
  -6  -9  -1   18.00    9.80
   6   9   1    9.00    5.90
   7  -9   1  169.28   13.50
  -7  -9  -1  165.88   20.20
   7   9   1  196.68   15.40
  -8  -9  -1   18.60   10.70
   8  -9   1   29.00    4.80
   8  -9   1   37.00   16.10
   8   9   1   17.50    6.70
   9  -9   1    0.90    3.50
  -9  -9  -1    3.80    9.40
   9   9   1   -8.70    6.10
 -10  -9  -1    2.00    9.80
  10  -9   1   -2.50   10.40
  10  -9   1   -1.70    3.10
  10   9   1   10.70    7.10
 -10   9  -1  -11.50    4.60
  11  -9   1   -4.00    2.70
  11  -9   1   -2.80   11.70
 -11  -9  -1    2.80   10.10
 -11   9  -1   -3.30    4.70
  11   9   1    2.90    6.20
  12  -9   1   14.20   12.90
 -12  -9  -1    4.00   10.00
  12   9   1    8.00    7.20
 -12   9  -1   17.80    6.10
  13  -9   1   26.00   13.50
 -13  -9  -1    9.60   11.20
 -13   9  -1   22.00    6.90
  13   9   1    9.60    7.80
  14  -9   1    8.40   12.60
 -14  -9  -1    5.10   11.40
  14   9   1    9.80    7.70
  15  -9   1   -3.70   14.00
 -15  -9  -1    1.60   13.50
  15   9   1   13.80    8.20
 -16  -9  -1   18.00   14.90
  16   9   1   15.90    8.70
 -17  -9  -1    0.10   12.20
  17   9   1   -4.40    7.70
 -18  -9  -1  -11.50   12.00
  18   9   1    2.40    8.00
 -17 -10   1    6.00   13.10
  17 -10  -1   13.70   14.70
  17  10  -1   10.30   13.70
 -16 -10   1   -3.70   12.00
  16 -10  -1   18.10   13.10
  16  10  -1  -18.90    7.60
  15 -10  -1  -15.70   10.60
 -15 -10   1    5.40   12.20
  15  10  -1   14.50    8.00
  14 -10  -1   23.80   13.80
 -14 -10   1    2.00   13.20
  14  10  -1   11.30    7.60
 -14  10   1   13.70    6.20
 -13 -10   1   -2.00   11.80
  13 -10  -1   -0.80    3.30
  13 -10  -1    3.60    2.80
  13 -10  -1   15.00   12.20
 -13  10   1    1.70    5.60
  13  10  -1    8.50    7.60
  12 -10  -1   -1.20   11.70
 -12 -10   1   -3.50   11.70
  12  10  -1    2.80    7.60
 -12  10   1    2.90    5.30
  11 -10  -1   67.89    6.80
 -11 -10   1   71.69   16.60
  11 -10  -1   34.80   13.70
  11  10  -1   55.19    9.80
 -11  10   1   68.89    8.40
 -10 -10   1   29.10   13.00
  10 -10  -1    5.90   11.50
  10 -10  -1   16.50    4.70
  10  10  -1   23.30    7.50
   9 -10  -1    5.00    4.30
  -9 -10   1   -6.20    9.10
   9 -10  -1   -6.60   10.30
   9  10  -1    3.70    6.50
  -8 -10   1   -0.50    9.50
   8 -10  -1    2.70    4.30
   8  10  -1   -2.60    6.80
  -7 -10   1   -2.40    9.40
   7 -10  -1    2.80    4.20
   7  10  -1   -5.10    5.70
   6 -10  -1    6.40    4.90
  -6 -10   1    9.50   11.20
   6  10  -1   11.90    7.70
   5 -10  -1   30.60    6.00
  -5 -10   1   11.50   11.00
   5  10  -1   31.90    7.80
   4 -10  -1    2.50    4.80
  -4 -10   1   13.70    9.50
   4  10  -1    5.40    5.80
  -3 -10   1   -4.90    8.40
   3 -10  -1   -3.30    4.60
   3  10  -1    2.50    6.10
   2 -10  -1   60.99   12.60
  -2 -10   1   57.49   13.50
   2 -10  -1   50.19    7.50
  -2 -10   1   57.99    8.10
  -2  10   1   34.30    7.20
   2  10  -1   43.30    8.10
  -1 -10   1   76.39    9.80
  -1 -10   1  119.59   16.90
   1  10  -1  104.49   10.90
   0 -10  -1    0.00    5.30
   0 -10   1    3.80    5.40
   0 -10   1    4.80    8.80
   0 -10  -1    5.40    9.70
   0  10   1    3.50    6.00
   0  10  -1    9.10    5.30
  -1 -10  -1   14.00    5.50
  -1 -10  -1   19.80   10.30
   1 -10   1    8.20    5.40
   1  10   1    6.00    5.40
  -1  10  -1    4.20    5.40
  -2 -10  -1   10.70   10.10
  -2 -10  -1   10.40    6.00
   2  10   1    7.80    6.10
  -2  10  -1    1.70    4.50
  -3 -10  -1   35.40   11.20
   3 -10   1   49.70    6.90
  -3  10  -1   32.80    6.60
   3  10   1   43.10    8.00
   4 -10   1  129.79   11.90
  -4 -10  -1  112.79   16.70
  -4  10  -1  158.18   12.30
   4  10   1  125.89   13.10
  -5 -10  -1  -11.50    8.20
   5 -10   1    6.20    4.70
   5  10   1    0.00    5.70
   6 -10   1   27.20    5.60
   7 -10   1   45.30    6.30
  -7 -10  -1   27.90   11.50
   7  10   1   31.70    7.50
   8 -10   1   21.40    5.00
  -8 -10  -1   14.30   10.80
   8 -10   1   11.00   11.90
   8  10   1   24.20    7.20
   9 -10   1   -8.70   10.90
  -9 -10  -1  -10.20   10.20
   9 -10   1   -0.10    3.90
   9  10   1    0.00    6.20
 -10 -10  -1   38.20   13.60
  10 -10   1  -15.90   10.00
  10 -10   1    3.60    3.90
  10  10   1    5.90    6.50
 -10  10  -1    1.60    5.20
 -11 -10  -1   -5.60   11.00
  11 -10   1    3.10   12.30
 -11  10  -1    1.50    5.40
  11  10   1   -0.70    6.40
  12 -10   1    2.50    2.90
  12 -10   1   25.00   17.60
 -12 -10  -1   -3.40   10.60
  12  10   1    3.50    6.90
 -13 -10  -1   18.40   12.90
  13  10   1    9.90    7.50
 -14 -10  -1    4.20   13.40
  14  10   1    1.60    7.10
 -15 -10  -1    6.60   14.30
  15  10   1    7.20    7.50
 -16 -10  -1  -20.60   21.20
  16  10   1   16.20    8.20
 -17 -10  -1    3.50   14.60
 -16 -11   1   -5.10   13.00
  16  11  -1   -2.90    7.80
 -15 -11   1   -3.20   13.80
 -14 -11   1    9.40   14.70
  14  11  -1    5.60    7.90
  13 -11  -1   13.80   23.00
 -13 -11   1   -0.90   11.60
  13  11  -1    5.20    8.40
 -12 -11   1   -7.10   10.40
  12 -11  -1    0.30   11.10
  12 -11  -1    2.30    4.00
  12  11  -1    1.10    8.20
 -11 -11   1    4.00   11.60
  11 -11  -1   -8.50   11.20
  11 -11  -1   10.40    4.40
  11  11  -1    2.90    7.30
  10 -11  -1    9.50    4.80
 -10 -11   1   11.90   11.60
  10 -11  -1    3.20   11.40
  10  11  -1    8.90    8.00
  -9 -11   1    6.50   11.90
   9 -11  -1    5.80   12.10
   9 -11  -1   -2.60    4.50
   9  11  -1    5.50    6.80
   8 -11  -1   -2.60    4.80
  -8 -11   1   14.80   12.50
   8  11  -1   -6.40    6.20
  -7 -11   1   27.00   13.80
   7 -11  -1    6.00    5.30
   7  11  -1    5.90    6.70
  -6 -11   1   15.40   12.30
   6  11  -1   15.80    7.20
  -5 -11   1    7.60   11.60
   5 -11  -1   18.20    6.00
   5  11  -1   31.60    8.30
  -4 -11   1   20.80   12.00
   4 -11  -1   20.70    6.20
   4  11  -1   29.10    7.30
   3 -11  -1    8.70   10.30
   3 -11  -1   12.40    5.70
  -3 -11   1    9.00   13.20
   3  11  -1    4.30   10.30
   2 -11  -1   44.00    7.80
  -2 -11   1   49.00   15.30
   2 -11  -1   46.50   12.50
   2  11  -1   53.99    8.90
  -1 -11   1   12.10   11.20
   1 -11  -1   10.10   10.10
  -1  11   1    6.80    6.10
   1  11  -1    4.40    6.50
   0 -11   1   11.20   11.20
   0 -11  -1    0.80    9.60
   0  11  -1   -4.70    5.10
   0  11   1   -6.20    5.80
   1 -11   1   -0.40    5.50
   1 -11   1    1.10    8.90
  -1 -11  -1    3.10    9.10
   1  11   1   -3.70    5.20
  -1  11  -1   -2.60    5.80
  -2 -11  -1   -2.70    8.90
   2 -11   1    2.10    5.30
   2  11   1   -0.40    5.60
  -2  11  -1   -2.50    5.40
   3 -11   1    6.00    5.10
  -3  11  -1    3.90    5.60
   3  11   1    7.10    6.80
  -4 -11  -1    7.40   10.70
   4 -11   1   17.60    5.70
  -4  11  -1    4.30    5.50
   4  11   1   11.40    6.50
   5 -11   1    2.20   10.00
  -5 -11  -1   11.10   11.50
   5  11   1   -7.80    6.70
  -6 -11  -1    6.60   10.70
   6 -11   1   -0.20    5.00
   6  11   1   -2.90    6.10
  -7 -11  -1   31.60   13.00
   7 -11   1   46.20    7.00
   7  11   1   51.99    9.10
   8 -11   1   28.50    5.90
  -8 -11  -1   19.20   13.20
   8  11   1   24.70    7.80
  -9 -11  -1   -3.90   11.50
   9 -11   1    3.10    4.60
   9  11   1    1.10    6.80
 -10 -11  -1   -7.00   10.20
  10 -11   1    4.10    4.10
  10  11   1    4.80    6.90
 -11 -11  -1   -3.90   10.50
  11 -11   1    4.30    4.00
  11  11   1    1.90    8.00
 -12 -11  -1   10.80   14.00
  12  11   1   12.10    8.00
 -13 -11  -1   15.00   13.30
  13  11   1    9.10    8.80
  14  11   1   -1.90    8.40
 -15 -11  -1  -10.90   13.30
  15  11   1   15.60   10.10
 -14 -12   1   -9.20   13.10
  14 -12  -1   -1.40    3.70
  14  12  -1    8.10    9.40
 -13 -12   1   -0.80   14.00
  13 -12  -1    3.80    5.20
  13  12  -1  -10.70    8.50
  12 -12  -1    7.30    4.60
 -12 -12   1    7.40   12.50
  12  12  -1   -1.80    7.50
 -11 -12   1   -0.30   12.10
  11 -12  -1   16.10    5.30
  11  12  -1   11.50    9.30
 -10 -12   1   12.70   14.20
  10 -12  -1   13.10    5.60
  10  12  -1    8.00    7.90
   9 -12  -1   -3.90    5.40
  -9 -12   1    1.20   12.40
   9  12  -1    1.50    7.10
  -8 -12   1  -10.90   11.10
   8 -12  -1   -4.70    5.00
   8  12  -1    4.10    8.40
  -7 -12   1   12.00   14.10
   7 -12  -1   -6.00    5.40
   7  12  -1   -1.80    7.70
   6 -12  -1   -1.70    5.80
  -6 -12   1  -13.20   11.40
   6  12  -1    7.30    7.10
   5 -12  -1    6.40    6.10
  -5 -12   1    7.60   11.70
   5 -12  -1   10.90   11.80
   5  12  -1   10.40    7.20
   4 -12  -1  -14.50   10.30
  -4 -12   1    2.50   10.70
   4  12  -1   -0.10    7.60
   3 -12  -1   -1.90    9.90
  -3 -12   1    2.90   12.20
   3  12  -1   -1.70    6.30
  -2 -12   1    2.00   12.10
   2  12  -1    8.30    6.70
   1 -12  -1   14.10   11.20
  -1 -12   1   27.00   12.30
   1  12  -1   26.50    7.90
   0 -12   1   -0.30   12.10
   0 -12  -1    7.00   11.70
   0  12   1   11.40    7.50
   1 -12   1    5.20   12.20
  -1 -12  -1   -1.20    9.70
  -1  12  -1   -5.00    6.20
   1  12   1   -5.00    6.30
   2 -12   1    5.30   11.50
  -2 -12  -1   -2.00   11.30
   2  12   1    4.60    6.70
  -2  12  -1    5.30    6.50
  -3 -12  -1   36.30   13.40
   3  12   1   20.60    8.00
  -3  12  -1   37.90    7.90
  -4 -12  -1   63.59   16.40
   4 -12   1   58.99   10.50
   4  12   1   56.29    9.70
   5 -12   1    8.20    6.10
  -5 -12  -1    5.20   11.70
   5  12   1   15.40    8.20
   6 -12   1    4.50    5.80
  -6 -12  -1   23.70   12.60
   6  12   1   15.20    7.50
  -7 -12  -1   -3.70   12.70
   7 -12   1   10.80    5.80
   7  12   1    8.80    7.60
  -8 -12  -1   15.50   12.80
   8 -12   1   36.80    7.40
   8  12   1    6.70    7.70
  -9 -12  -1   10.00   13.90
   9 -12   1    3.00    5.10
   9  12   1    2.80    7.60
 -10 -12  -1   12.80   13.20
  10 -12   1    1.40    4.80
  10  12   1   13.30    8.10
  11 -12   1    2.90    4.50
 -11 -12  -1   -3.80   13.20
  11  12   1    5.30    8.80
  12 -12   1    2.80    3.90
  12  12   1    7.20   14.60
 -13 -12  -1   14.20   15.30
  13  12   1    7.60    9.20
 -14 -12  -1  -13.10   12.00
  14  12   1    7.90    8.60
 -12 -13   1   13.40   14.00
  12  13  -1   -5.80    7.90
  11 -13  -1   -1.70    5.30
 -11 -13   1  -16.10   13.10
  11  13  -1    3.50    8.30
 -10 -13   1   11.70   25.00
  10 -13  -1    2.30    5.30
  10  13  -1   27.80   15.60
   9 -13  -1    3.70    6.00
  -9 -13   1   17.00   15.50
   9  13  -1    5.60    7.90
   8 -13  -1    5.60    6.20
  -8 -13   1  -10.70   11.20
   8  13  -1    1.00    7.60
  -7 -13   1   12.20   15.00
   7  13  -1    5.90    7.90
  -6 -13   1   -4.10   11.30
   6 -13  -1   -2.30   11.40
   6  13  -1    2.30    8.50
  -5 -13   1   33.10   15.30
   5 -13  -1   25.70   13.60
   5  13  -1   16.40    8.20
  -4 -13   1   -8.10   11.40
   4 -13  -1    1.50   11.80
   4  13  -1   15.60    8.70
   3 -13  -1   -6.10   10.90
  -3 -13   1  -13.20   11.80
   3  13  -1   10.40    7.70
  -2 -13   1   35.90   13.90
   2 -13  -1   15.90   11.90
   2  13  -1   30.00    8.30
  -1 -13   1   21.70   14.20
   1 -13  -1   10.90   13.00
   1  13  -1    2.10    6.80
   0 -13  -1    0.20   12.20
   0 -13   1   -1.20   10.80
   0  13  -1   -1.50    7.40
  -1 -13  -1    2.30   12.40
   1 -13   1   -4.60   12.80
  -1  13  -1    5.00    6.60
  -2 -13  -1    1.50   11.50
   2 -13   1    2.50   12.80
  -2  13  -1   -4.80    6.70
   2  13   1    0.50    6.80
  -3 -13  -1   -9.80   12.40
   3 -13   1    4.70   11.40
   3  13   1   -4.40    6.80
  -4 -13  -1  -11.60   10.60
   4  13   1   -6.10    7.90
  -5 -13  -1   -7.20   13.10
   5  13   1    8.20    7.60
  -6 -13  -1    8.70   13.50
   6  13   1    3.60    8.40
   7 -13   1    6.60    6.20
  -7 -13  -1    9.80   12.60
   7  13   1    4.30    8.10
   8 -13   1    4.30    6.10
  -8 -13  -1    6.80   14.50
   8  13   1   -0.50    7.80
   9 -13   1   -3.90    5.30
  -9 -13  -1   15.00   14.10
   9  13   1   15.80    8.60
 -10 -13  -1    8.50   14.50
  10 -13   1   -2.60    5.50
  10  13   1   -1.70    7.70
 -11 -13  -1  -11.60   11.40
  11  13   1  -10.90    8.90
 -12 -13  -1    7.90   13.70
  12  13   1    1.20    8.40
   9 -14  -1    1.10   12.00
  -9 -14   1  -11.20   14.80
   9  14  -1    2.90    8.30
   8 -14  -1   -6.30   12.70
  -8 -14   1    0.80   13.30
   8  14  -1    1.40    9.30
  -7 -14   1   -5.20   16.00
   7 -14  -1   11.80   13.40
   7  14  -1    7.30    9.60
   6 -14  -1   -6.10   12.50
  -6 -14   1  -11.60   13.90
   6  14  -1   -2.80    7.90
   5 -14  -1    0.40   12.30
  -5 -14   1    2.40   13.20
   5  14  -1    4.40    9.00
   4 -14  -1   -4.40   12.10
  -4 -14   1   20.10   15.40
   4  14  -1  -13.10    7.10
   3 -14  -1    1.90   12.60
  -3 -14   1    7.50   14.00
   3  14  -1   -1.30    8.10
  -2 -14   1    6.90   13.30
   2 -14  -1   27.20   14.10
   2  14  -1    4.80    8.60
   1 -14  -1   19.00   14.40
  -1 -14   1   -6.60   14.00
   1  14  -1    5.90    8.20
   0 -14  -1   -5.50   12.80
   0 -14   1   19.40   14.80
   0  14  -1   -0.10    6.90
  -1 -14  -1    2.90   13.20
   1 -14   1   12.30   13.40
  -1  14  -1    1.00    7.90
   2 -14   1    4.10   14.40
  -2 -14  -1    1.00   13.40
  -3 -14  -1  -14.90   10.10
   3 -14   1    3.10   14.20
   4 -14   1   15.70   15.50
  -4 -14  -1    7.10   14.80
   4  14   1   20.60    9.60
   5 -14   1    3.00   13.60
  -5 -14  -1  -25.50   12.30
   5  14   1    3.80    8.40
  -6 -14  -1   -6.20   13.60
   6  14   1   -8.70    9.20
  -7 -14  -1    4.30   14.60
   7  14   1   18.30    9.80
  -8 -14  -1   -5.20   14.00
   8  14   1    8.30    8.50
  -9 -14  -1  -10.70   14.40
   9  14   1   11.80    8.90
   5 -15  -1   -0.30   13.60
  -5 -15   1   26.80   16.50
   5  15  -1   17.80    9.40
  -4 -15   1    9.10   16.60
   4 -15  -1   21.50   14.80
   4  15  -1  -11.20    8.50
  -3 -15   1   -7.40   14.00
   3 -15  -1   12.20   15.20
   3  15  -1   -4.70   13.00
   2 -15  -1   15.10   14.80
   2  15  -1   28.00   10.20
   1 -15  -1   -6.00   11.80
  -1 -15   1  -18.40   12.20
   1  15  -1   10.50    9.30
   0 -15   1   -1.60   13.10
   0 -15  -1   -3.90   11.70
  -1 -15  -1   -6.70   14.30
   1 -15   1   -6.80   13.90
   2 -15   1  -20.70   13.30
  -2 -15  -1   -4.10   15.50
  -3 -15  -1    5.80   24.60
   3 -15   1    7.10   15.20
  -4 -15  -1    9.50   14.30
   4 -15   1   -5.50   14.20
  23   0  -2    9.40    5.90
 -23   0   2   13.50   12.70
 -22   0   2   39.30    6.80
 -22   0   2   28.40   16.60
 -21   0   2   26.20    5.90
  21   0  -2   22.70    5.10
 -21   0   2    5.60   12.20
 -20   0   2   -8.00    4.30
 -20   0   2  -14.50    9.90
  20   0  -2    1.50    4.60
 -19   0   2   19.40    5.50
  19   0  -2   35.80   12.00
 -19   0   2   31.80   12.30
  18   0  -2  132.59   17.20
  18   0  -2   99.19    9.50
 -18   0   2   87.49   16.60
 -18   0   2  101.09   10.00
 -17   0   2   32.70    5.60
  17   0  -2   14.70    9.90
  17   0  -2   25.80    4.80
 -17   0   2   19.00   11.40
  16   0  -2  496.75   30.40
 -16   0   2  442.86   30.80
 -16   0   2  430.96   37.30
  16   0  -2  521.35   36.10
  15   0  -2  322.47   25.00
 -15   0   2  261.07   19.20
 -15   0   2  279.17   25.20
  15   0  -2  277.17   18.70
  14   0  -2   85.59   11.90
 -14   0   2   55.69   11.90
  14   0  -2   78.99    7.20
 -14   0   2   70.79    7.30
  13   0  -2  375.66   29.20
  13   0  -2  419.06   25.80
 -12   0   2  145.19   11.30
  12   0  -2  152.98   11.00
  12   0  -2  169.78   15.30
 -12   0   2  153.78   16.30
 -11   0   2  323.67   24.80
  11   0  -2  354.06   24.40
  11   0  -2  320.47   21.00
 -11   0   2  313.07   21.20
 -10   0   2   10.90    3.10
  10   0  -2    5.80    5.10
  10   0  -2    5.20    2.60
 -10   0   2    5.30    5.80
   9   0  -2   23.50    6.00
  -9   0   2   29.00    3.90
  -9   0   2   28.40    6.70
   9   0  -2   25.40    3.50
  -8   0   2    6.60    5.00
  -8   0   2    6.10    2.60
   8   0  -2    1.30    2.30
   8   0  -2    6.60    4.50
   7   0  -2 2450.15  147.39
  -7   0   2 2386.36  147.49
   7   0  -2 2525.05  148.69
  -7   0   2 2357.66  148.89
   6   0  -2 4586.34  269.57
  -6   0   2 4305.27  269.77
  -6   0   2 4434.66  268.77
  -5   0   2 2304.67  144.89
   5   0  -2 2418.46  144.19
   5   0  -2 2399.06  144.69
  -5   0   2 2391.26  144.19
   4   0  -2  217.38   14.70
  -4   0   2  223.28   14.40
  -4   0   2  218.68   14.80
   4   0  -2  235.98   14.30
  -3   0   2   16.40    2.30
  -3   0   2   12.40    2.30
   3   0  -2    9.90    2.20
   3   0  -2   13.10    2.20
  -2   0   2  692.33   41.20
   2   0  -2  655.83   41.20
  -1   0   2   10.70    1.80
   0   0   2    0.00    0.50
   0   0   2    0.50    1.40
   2   0   2 3110.69  189.48
   3   0   2 3788.62  224.88
  -3   0  -2 3590.54  224.88
   4   0   2 3620.24  213.18
  -4   0  -2 3353.06  213.08
  -5   0  -2 9999.00  564.64
   5   0   2 8610.14  563.94
  -6   0  -2  508.05   36.30
  -6   0  -2  534.75   32.70
   6   0   2  551.84   36.30
  -7   0  -2   11.00    2.10
  -7   0  -2    2.50    6.10
   8   0   2  201.28   17.40
  -8   0  -2  191.08   12.20
  -8   0  -2  161.48   17.50
   9   0   2  541.95   37.30
  -9   0  -2  504.95   37.60
  -9   0  -2  521.75   32.40
  10   0   2   21.10    8.30
 -10   0  -2   28.70    3.50
 -11   0  -2  753.22   55.69
  11   0   2  861.41   55.59
 -11   0  -2  817.52   49.99
 -12   0  -2  200.68   13.50
  12   0   2  211.58   20.40
 -12   0  -2  175.58   20.50
 -13   0  -2  256.77   17.90
 -13   0  -2  260.17   25.60
  13   0   2  327.37   26.00
  14   0   2  571.84   41.10
 -14   0  -2  528.35   33.50
 -14   0  -2  499.05   41.30
  15   0   2   -1.70    9.40
 -15   0  -2   -2.00    9.70
  16   0   2   20.60   12.00
 -16   0  -2   27.00    5.00
 -16   0  -2    3.20   11.30
 -17   0  -2    5.40    3.90
 -17   0  -2   20.50   13.00
 -18   0  -2   24.20   13.30
 -18   0  -2   23.60    4.90
 -19   0  -2   29.60    5.20
 -19   0  -2    3.70   20.80
 -20   0  -2  102.69   20.20
 -20   0  -2   94.79    9.20
 -21   0  -2   37.60    5.60
 -21   0  -2   56.89   18.20
 -22   0  -2   20.70   15.10
  22   0   2   46.10    8.50
  23  -1  -2   -7.20    5.10
 -23  -1   2    0.90   12.90
 -23   1   2  -10.30   12.00
 -22  -1   2   44.90    7.40
  22  -1  -2   45.10    7.60
 -22  -1   2   41.10   15.30
  22   1  -2   41.90    6.70
 -22   1   2   65.39   16.10
  21  -1  -2   14.70    5.70
 -21  -1   2    5.50    5.70
  21   1  -2   11.50    5.20
 -21   1   2   10.70   11.60
  20  -1  -2   -3.90    3.30
 -20  -1   2   17.40   11.70
  20  -1  -2    5.70    9.80
 -20  -1   2   -6.90    4.60
  20  -1  -2    4.20    4.90
 -20   1   2  -17.10    9.60
  20   1  -2   -0.80    4.70
  19  -1  -2   -6.40    9.00
  19  -1  -2    7.40    3.70
 -19  -1   2    2.20    4.90
 -19  -1   2   11.70   11.50
  19  -1  -2   11.40    5.20
  19   1  -2    0.60    4.70
 -19   1   2    7.80   10.90
  19   1  -2   20.30   11.40
  18  -1  -2   75.29   13.60
  18  -1  -2   51.89    5.90
 -18  -1   2   49.70    7.40
 -18  -1   2   57.89   14.50
  18   1  -2   68.49   13.70
  18   1  -2   66.39    7.40
 -18   1   2   77.59   15.20
  17  -1  -2   14.10    3.90
  17  -1  -2   19.50    9.90
 -17  -1   2    4.60    4.70
 -17  -1   2   13.40   10.70
  17   1  -2   20.10    4.90
 -17   1   2   14.40   11.30
  17   1  -2   18.70   10.00
 -16  -1   2  352.96   33.70
  16  -1  -2  468.65   33.30
  16  -1  -2  454.35   27.10
 -16  -1   2  409.56   28.20
 -16   1   2  384.36   34.40
  16   1  -2  424.06   27.80
  16   1  -2  505.55   34.10
 -16   1   2  396.96   27.60
 -15  -1   2  302.27   21.80
  15  -1  -2  320.67   20.80
  15  -1  -2  331.67   26.30
 -15  -1   2  278.37   27.10
 -15   1   2  307.57   27.80
 -15   1   2  327.17   21.40
  15   1  -2  383.26   27.30
 -14  -1   2   27.30    5.00
  14  -1  -2   18.30    3.50
 -14  -1   2   15.20    8.90
  14  -1  -2   12.30    7.60
  14   1  -2   30.00    9.00
 -14   1   2   17.90    4.20
  14   1  -2   19.90    4.30
 -14   1   2   22.20   10.90
 -13  -1   2  344.67   28.60
 -13  -1   2  381.76   24.60
  13  -1  -2  392.56   23.60
  13  -1  -2  387.86   28.00
 -13   1   2  300.67   28.00
  13   1  -2  371.86   24.20
 -13   1   2  375.26   24.00
  13   1  -2  379.36   28.20
 -12  -1   2  199.08   13.80
 -12  -1   2  146.39   19.20
  12  -1  -2  203.88   17.20
  12  -1  -2  192.28   12.80
  12   1  -2  200.18   17.40
 -12   1   2  190.08   18.40
  12   1  -2  196.08   13.60
 -12   1   2  183.18   13.30
  11  -1  -2   60.99    5.60
 -11  -1   2   62.19   10.20
 -11  -1   2   68.59    6.70
  11   1  -2   64.39    6.60
  11   1  -2   55.19    9.20
 -11   1   2   60.99   10.20
 -11   1   2   59.09    5.90
 -10  -1   2   77.49    8.10
  10  -1  -2   79.59    6.50
 -10  -1   2   81.99   10.90
  10  -1  -2   97.69   10.50
  10   1  -2   74.89    7.00
 -10   1   2   92.49   11.30
 -10   1   2   77.89    6.80
  10   1  -2   99.19   10.70
  -9  -1   2  227.28   15.50
   9  -1  -2  242.98   14.80
  -9  -1   2  232.68   18.30
   9  -1  -2  246.38   17.60
   9   1  -2  229.18   19.20
  -9   1   2  224.78   18.30
   9   1  -2  219.38   15.30
  -9   1   2  207.48   15.00
   8  -1  -2   97.69    9.60
   8  -1  -2   97.59    7.10
  -8  -1   2   96.69   10.60
  -8  -1   2  105.89    8.00
   8   1  -2   95.99   10.00
  -8   1   2   93.49    7.30
   8   1  -2   97.89    7.60
  -8   1   2   91.69   10.40
   7  -1  -2 1150.08   71.29
  -7  -1   2 1154.78   70.29
  -7  -1   2 1146.89   71.79
   7  -1  -2 1141.09   69.89
   7   1  -2 1202.28   70.29
   7   1  -2 1156.98   71.59
  -7   1   2 1136.19   70.09
  -7   1   2 1088.19   71.59
   6  -1  -2 1068.99   66.99
   6  -1  -2 1065.69   65.99
  -6  -1   2 1083.49   66.29
  -6  -1   2 1066.39   67.49
  -6   1   2 1039.30   67.29
  -6   1   2 1049.30   66.09
   6   1  -2 1119.19   66.29
   6   1  -2 1177.18   67.49
  -5  -1   2  147.89   11.80
  -5  -1   2  156.18   10.60
   5  -1  -2  160.38   11.10
   5  -1  -2  159.08   10.20
  -5   1   2  151.88   10.30
   5   1  -2  158.18   10.60
  -5   1   2  142.29   11.40
   5   1  -2  168.58   11.70
  -4  -1   2 2084.99  122.89
  -4  -1   2 2053.39  122.29
   4  -1  -2 1936.21  121.69
   4  -1  -2 1937.01  122.09
   4  -1  -2 2021.00  122.29
   4   1  -2 2239.58  122.89
  -4   1   2 1926.41  122.39
  -4   1   2 1981.70  122.09
   4   1  -2 1957.60  122.19
   3  -1  -2 2680.93  163.28
  -3  -1   2 2784.92  163.58
   3  -1  -2 2565.94  163.38
   3   1  -2 2768.22  163.58
  -2  -1   2  207.68   12.90
   2   1  -2  196.18   12.90
   1   1  -2   16.30    1.90
  -1   1   2   14.90    1.90
   0  -1  -2 1931.51  121.49
   0   1  -2 1976.60  121.09
   0   1   2 2089.49  121.49
  -1  -1  -2 1073.79   67.29
  -1   1  -2 1027.40   66.19
  -1   1  -2 1235.28   66.39
   1   1   2 1027.20   67.19
  -2  -1  -2 1719.53  115.79
   2  -1   2 2021.70  117.89
  -2  -1  -2 1755.52  117.09
   2  -1   2 1980.40  115.99
   2  -1   2 1964.20  115.79
  -2   1  -2 2091.99  117.89
  -2   1  -2 1959.40  115.79
   2   1   2 1823.22  117.09
  -2   1  -2 1911.81  115.99
   3  -1   2   27.10    3.00
  -3  -1  -2   27.60    2.80
   3  -1   2   26.10    5.70
  -3  -1  -2   20.30    5.20
   3   1   2   33.90    5.70
  -3   1  -2   37.00    6.70
  -3   1  -2   31.70    2.60
   4  -1   2  155.78   10.50
  -4  -1  -2  142.39   10.20
   4  -1   2  167.18   13.80
  -4  -1  -2  172.88   13.80
   4   1   2  189.08   13.50
   4   1   2  142.59   10.20
  -4   1  -2  157.18   13.80
  -5  -1  -2 2712.13  153.58
  -5  -1  -2 2462.45  150.68
   5  -1   2 2404.46  153.28
   5   1   2 2469.95  150.68
  -5   1  -2 2520.75  150.28
  -5   1  -2 2355.36  153.38
  -6  -1  -2  337.07   25.20
  -6  -1  -2  332.17   22.00
   6  -1   2  342.77   25.60
  -6   1  -2  308.27   25.60
   6   1   2  391.96   25.80
  -6   1  -2  371.06   21.60
   6   1   2  365.96   22.10
   7  -1   2   14.70    6.70
  -7  -1  -2   19.20    3.00
  -7  -1  -2   25.10    7.00
   7   1   2   23.30    6.50
   7   1   2   18.80    3.00
  -7   1  -2   24.50    7.90
  -7   1  -2   20.20    2.10
  -8  -1  -2   43.70    8.80
   8  -1   2   30.50    8.50
  -8  -1  -2   49.10    4.60
   8   1   2   44.70    8.70
   8   1   2   36.60    4.30
  -8   1  -2   49.00    3.70
  -8   1  -2   43.70    9.50
  -9  -1  -2  137.39    9.80
   9  -1   2  132.89   15.30
  -9  -1  -2  133.29   15.80
  -9   1  -2  137.59    9.10
   9   1   2  147.09    9.90
   9   1   2  119.69   15.10
  -9   1  -2  138.59   16.60
 -10  -1  -2   39.70    4.40
  10  -1   2   20.40    7.80
 -10  -1  -2   36.80    9.80
  10   1   2   34.90    4.30
  10   1   2   43.30    9.20
 -10   1  -2   30.60   10.00
 -10   1  -2   36.90    3.50
 -11  -1  -2 1025.30   71.69
  11  -1   2 1133.39   71.69
 -11   1  -2 1030.40   71.99
  11   1   2 1174.48   71.79
  11   1   2 1097.59   66.39
 -11   1  -2 1042.50   65.99
 -12  -1  -2  220.58   22.50
 -12  -1  -2  217.68   15.50
  12  -1   2  261.97   22.60
  12   1   2  216.68   21.00
 -12   1  -2  224.88   14.80
  12   1   2  234.88   15.60
 -12   1  -2  230.58   23.00
 -13  -1  -2  128.49   10.00
 -13  -1  -2  122.49   17.80
  13  -1   2  152.78   17.90
  13   1   2  126.69   10.00
  13   1   2  172.28   19.00
 -13   1  -2  109.29   16.90
 -13   1  -2  122.99    9.10
  14  -1   2  454.65   35.30
 -14  -1  -2  443.56   36.30
 -14  -1  -2  442.16   28.30
 -14   1  -2  435.66   27.60
 -14   1  -2  422.86   36.10
 -15  -1  -2   47.90    6.30
 -15  -1  -2   59.89   14.50
  15   1   2   61.69   12.60
 -15   1  -2   60.19    5.60
 -15   1  -2   69.39   14.90
  16  -1   2    3.50   11.30
 -16  -1  -2   22.50   12.40
 -16  -1  -2    9.00    4.40
 -16   1  -2    2.90   11.20
  16   1   2    6.70   10.80
 -16   1  -2   11.90    3.30
 -17  -1  -2   12.40   12.10
  17  -1   2   -1.10    9.80
 -17  -1  -2   -3.00    3.90
 -17   1  -2    3.80    3.10
 -17   1  -2   -9.10   10.50
 -18  -1  -2    3.50   11.20
 -18  -1  -2   11.60    4.80
  18  -1   2    2.70    5.40
 -18   1  -2    4.20   12.00
 -18   1  -2    6.10    3.20
  19  -1   2    6.80    6.20
 -19  -1  -2   21.50    5.40
 -19  -1  -2   21.00   13.80
 -19   1  -2    4.20   12.10
 -19   1  -2   19.60    3.60
  20  -1   2   82.19    9.80
 -20  -1  -2   46.20   16.70
 -20  -1  -2   84.79    8.30
 -20   1  -2   57.59    6.20
 -20   1  -2   82.59   19.00
 -21  -1  -2   30.50   15.10
 -21  -1  -2   35.10    6.30
  21  -1   2   36.80    7.90
 -21   1  -2   15.40   13.80
 -22  -1  -2   22.10   16.80
  22  -1   2   36.00    8.00
 -22   1  -2   22.00   15.60
  23  -2  -2   -2.90    4.70
 -23  -2   2   -7.20   12.20
  23   2  -2   -9.30    5.10
 -23   2   2   17.60   14.00
  22  -2  -2   33.70    6.50
 -22  -2   2   46.00    8.10
 -22  -2   2   11.30   12.90
  22   2  -2   19.90    6.50
 -22   2   2   23.60   14.50
  21  -2  -2   33.40   11.70
 -21  -2   2   16.80    6.30
  21  -2  -2   11.80    5.20
 -21  -2   2   -6.50   11.20
  21   2  -2    1.40    5.20
 -21   2   2    7.10   11.80
 -20  -2   2  -11.20    9.90
  20  -2  -2   -0.30    9.30
  20  -2  -2   -8.10    4.30
 -20  -2   2  -18.30   14.60
  20   2  -2   -5.60    4.60
 -20   2   2   16.40   12.10
 -19  -2   2    2.80   11.10
  19  -2  -2    6.80    4.60
 -19  -2   2   13.00    5.70
 -19   2   2    2.30   10.50
  19   2  -2    8.70    5.40
  18  -2  -2   15.90    3.20
  18  -2  -2   25.30   10.00
  18  -2  -2   11.80    5.00
 -18  -2   2   29.80   12.40
 -18  -2   2   10.30    5.60
  18   2  -2    5.80    5.20
  18   2  -2   10.70   10.40
 -18   2   2    9.20   10.80
  17  -2  -2    4.70    8.30
  17  -2  -2    1.80    4.20
 -17  -2   2   -3.40    4.50
 -17  -2   2   -9.60    8.60
  17  -2  -2   -0.90    2.60
  17   2  -2  -15.40    8.30
 -17   2   2   -0.50    2.90
 -17   2   2    1.60    9.20
  17   2  -2   -6.80    4.40
 -16  -2   2  190.28   23.80
 -16  -2   2  243.78   18.20
  16  -2  -2  252.87   16.10
  16  -2  -2  288.77   23.30
  16  -2  -2  244.38   20.30
 -16   2   2  229.08   16.50
  16   2  -2  319.87   24.70
  16   2  -2  260.27   18.00
 -16   2   2  222.78   24.30
  15  -2  -2  268.47   21.90
 -15  -2   2  215.38   22.80
 -15  -2   2  221.98   17.30
  15  -2  -2  233.78   15.30
  15  -2  -2  224.18   16.50
  15   2  -2  280.77   23.60
 -15   2   2  218.38   15.70
 -15   2   2  211.58   22.60
  15   2  -2  267.27   17.30
 -14  -2   2   11.20    8.70
  14  -2  -2    3.70    2.40
 -14  -2   2    8.90    4.50
  14  -2  -2    2.80    3.40
  14  -2  -2    5.00    7.10
 -14   2   2    7.40    8.10
 -14   2   2    5.10    3.00
  14   2  -2   16.00    8.60
  14   2  -2    5.70    4.20
  13  -2  -2  261.47   16.20
 -13  -2   2  246.18   17.70
  13  -2  -2  250.17   16.90
 -13  -2   2  220.68   22.30
  13  -2  -2  282.47   21.40
  13   2  -2  236.18   17.40
 -13   2   2  250.17   16.60
  13   2  -2  274.37   22.10
 -13   2   2  244.08   22.10
 -12  -2   2  133.39   11.40
  12  -2  -2  175.78   15.00
 -12  -2   2  137.99   16.20
  12  -2  -2  141.59    9.90
  12  -2  -2  150.48   10.80
  12   2  -2  147.49   11.50
 -12   2   2  149.49   10.40
  12   2  -2  154.88   15.70
 -12   2   2  144.29   15.70
  11  -2  -2   78.89   10.30
 -11  -2   2   78.19    7.70
  11  -2  -2   82.99    6.20
 -11  -2   2   87.89   13.60
  11  -2  -2   83.99    6.90
  11   2  -2   93.19   11.20
 -11   2   2   75.99   11.10
 -11   2   2   74.59    6.60
  11   2  -2   83.99    7.70
 -10  -2   2   83.49    8.00
  10  -2  -2   87.79    7.10
 -10  -2   2   99.89   12.00
  10  -2  -2   83.59    6.50
  10  -2  -2  105.39   11.10
 -10   2   2   92.09   11.30
  10   2  -2  113.59   12.00
  10   2  -2   86.49    7.90
 -10   2   2   87.59    6.90
   9  -2  -2   46.90    4.60
  -9  -2   2   48.50    5.50
   9  -2  -2   52.89    7.40
   9  -2  -2   40.60    4.20
  -9  -2   2   53.89    8.60
  -9   2   2   44.00    4.50
   9   2  -2   50.29    7.70
  -9   2   2   44.70    8.10
   9   2  -2   45.50    5.10
  -8  -2   2   49.00    5.90
   8  -2  -2   51.79    7.20
   8  -2  -2   54.39    4.70
  -8  -2   2   48.80    7.60
   8  -2  -2   57.09    4.60
   8   2  -2   53.69    7.30
  -8   2   2   48.50    7.70
   8   2  -2   61.09    6.00
   7  -2  -2 1799.22  116.09
   7  -2  -2 1863.91  114.59
  -7  -2   2 1938.41  115.19
  -7  -2   2 1822.12  116.69
  -7   2   2 1776.12  116.19
   7   2  -2 2016.50  116.79
   7   2  -2 2003.40  115.19
  -6  -2   2  797.02   50.09
   6  -2  -2  750.32   49.30
   6  -2  -2  750.72   48.10
  -6  -2   2  829.52   48.70
   6   2  -2  776.42   48.50
  -6   2   2  737.13   49.40
   6   2  -2  874.31   50.09
  -5  -2   2  136.59    9.90
   5  -2  -2  161.08   10.90
  -5  -2   2  131.99   11.50
   5  -2  -2  130.59    9.40
   5   2  -2  146.99   11.40
  -5   2   2  139.89    9.10
   5   2  -2  153.08   10.10
  -4  -2   2  638.14   39.60
   4  -2  -2  623.74   40.10
  -4  -2   2  663.03   40.70
   4   2  -2  636.24   39.60
  -3  -2   2   32.50    4.60
  -3  -2   2   34.80    3.70
   3   2  -2   30.20    3.60
  -2  -2   2  358.46   22.40
   2   2  -2  352.46   22.30
   1  -2  -2  323.97   21.20
  -1  -2   2  337.87   21.00
   1   2  -2  340.07   21.00
   0  -2   2   15.00    2.30
   0  -2  -2   14.80    3.30
   0   2   2   20.30    3.60
   0   2  -2   17.00    2.30
  -1  -2  -2  614.04   40.50
  -1  -2  -2  691.13   39.60
   1  -2   2  644.84   39.40
  -1   2  -2  633.54   39.40
   1   2   2  636.14   40.50
  -2  -2  -2  670.83   42.40
   2  -2   2  698.63   43.50
   2  -2   2  657.63   40.50
  -2  -2  -2  646.04   40.80
   2   2   2  689.23   42.20
  -2   2  -2  679.23   40.50
   2   2   2  621.34   40.80
  -3  -2  -2 2150.38  132.69
  -3  -2  -2 2094.79  134.29
   3  -2   2 2153.48  132.29
   3  -2   2 2159.28  135.19
   3   2   2 2289.17  134.39
  -3   2  -2 2146.89  132.29
   3   2   2 2186.88  132.69
  -3   2  -2 2241.38  135.09
  -3   2  -2 2270.17  132.79
  -4  -2  -2  180.48   11.50
  -4  -2  -2  185.48   14.40
   4  -2   2  175.98   10.80
   4  -2   2  166.28   15.10
   4   2   2  210.28   14.30
  -4   2  -2  180.18   11.50
   4   2   2  174.78   11.40
  -4   2  -2  147.09   10.60
  -4   2  -2  156.38   14.40
   5  -2   2  724.43   46.40
  -5  -2  -2  754.72   49.00
  -5  -2  -2  746.93   46.40
   5  -2   2  721.33   49.50
  -5   2  -2  702.93   49.20
   5   2   2  787.82   46.50
   5   2   2  840.82   49.20
   6  -2   2  467.25   34.40
   6  -2   2  504.45   31.00
  -6  -2  -2  487.95   33.90
  -6  -2  -2  493.35   30.90
   6   2   2  555.54   34.20
  -6   2  -2  442.96   34.30
   6   2   2  503.95   31.00
   7  -2   2   45.60   10.30
  -7  -2  -2   70.29   10.30
   7  -2   2   52.79    5.80
  -7  -2  -2   63.59    5.80
  -7   2  -2   63.89   10.40
   7   2   2   67.59    5.90
   7   2   2   73.69   10.10
  -8  -2  -2   53.19   10.00
   8  -2   2   85.29   11.40
   8  -2   2   64.39    6.50
   8   2   2   86.09   11.30
   8   2   2   68.69    6.50
  -8   2  -2   73.19   11.40
  -9  -2  -2    3.40    2.90
  -9  -2  -2    3.00    6.40
   9  -2   2    1.50    6.50
   9  -2   2    3.50    3.10
   9   2   2    1.90    5.80
   9   2   2    3.60    2.90
  -9   2  -2    3.80    7.30
  10  -2   2   91.69    8.60
  10  -2   2  110.89   14.30
 -10  -2  -2  101.19   14.10
 -10  -2  -2   95.09    8.10
  10   2   2  113.19   14.10
  10   2   2   90.59    8.00
 -10   2  -2   93.79   14.00
  11  -2   2  361.76   29.50
 -11  -2  -2  339.07   29.10
 -11  -2  -2  394.66   24.40
  11   2   2  388.46   29.70
  11   2   2  387.46   24.20
 -11   2  -2  341.17   29.90
 -12  -2  -2  133.39   11.40
  12  -2   2  170.38   18.30
  12  -2   2  144.39   11.80
 -12  -2  -2  164.38   19.30
  12   2   2  155.68   11.60
 -12   2  -2  151.48   19.10
  12   2   2  150.58   18.00
 -13  -2  -2  169.08   20.40
 -13  -2  -2  167.98   12.70
  13  -2   2  194.18   20.30
  13  -2   2  146.89   13.00
 -13   2  -2  131.49   19.90
  13   2   2  167.58   13.40
  13   2   2  209.68   24.20
 -14  -2  -2  286.67   20.60
  14  -2   2  319.57   28.00
 -14  -2  -2  260.87   26.80
  14  -2   2  319.07   21.40
  14   2   2  315.27   20.60
 -14   2  -2  264.77   27.80
  14   2   2  346.47   28.30
  15  -2   2  254.07   27.30
 -15  -2  -2  224.48   16.50
 -15  -2  -2  173.88   23.90
  15  -2   2  217.08   17.00
  15   2   2  302.27   24.60
 -15   2  -2  230.88   25.30
  15   2   2  227.68   16.50
  16  -2   2  -10.30    8.90
 -16  -2  -2   -4.30   10.50
  16  -2   2    0.70    4.60
 -16  -2  -2    1.70    4.10
 -16   2  -2   11.40   11.90
 -17  -2  -2    6.30   11.70
  17  -2   2   -0.30    9.50
  17  -2   2    6.70    5.20
 -17  -2  -2   -1.90    4.20
 -17   2  -2    9.60   11.50
 -18  -2  -2   18.00   11.70
  18  -2   2   12.40    5.60
 -18  -2  -2    5.90    4.70
 -18   2  -2    4.00   12.20
 -19  -2  -2   12.00   12.00
 -19  -2  -2    4.90    5.00
  19  -2   2    5.70    5.70
 -19   2  -2   15.50   13.40
  20  -2   2   45.40    8.00
 -20  -2  -2   27.00   14.70
 -20  -2  -2   58.99    8.00
 -20   2  -2   52.49   17.10
 -21  -2  -2    0.40   13.60
  21  -2   2   23.10   11.50
 -21  -2  -2   32.70   10.70
 -21   2  -2    6.70   13.00
  22  -2   2    0.30    6.10
 -22  -2  -2   -1.80   13.60
 -22   2  -2   28.60   15.70
 -22  -3   2   23.70   14.20
  22   3  -2   32.40    7.30
 -22   3   2   25.30   13.60
  21  -3  -2   19.20   11.00
 -21  -3   2    1.00   12.30
  21   3  -2    3.30    5.80
 -21   3   2    0.60   12.00
 -20  -3   2   -7.30    5.10
 -20  -3   2    2.40   11.50
  20  -3  -2   -1.70    8.80
  20   3  -2    6.70    5.80
 -20   3   2    1.00   11.30
 -19  -3   2    1.30    5.30
  19  -3  -2   13.00    9.50
  19   3  -2    9.00    5.80
 -19   3   2    4.70   11.00
 -18  -3   2    4.60   11.10
 -18  -3   2   -0.80    5.60
  18  -3  -2    9.50    9.00
  18   3  -2    4.00    5.50
 -18   3   2    1.90   10.60
  17  -3  -2   -1.60    8.00
 -17  -3   2   -5.30    9.00
 -17  -3   2   -3.10    9.20
 -17   3   2    2.10    9.60
  17   3  -2    1.10    4.70
  17   3  -2    9.90   11.00
 -16  -3   2  135.29   18.20
 -16  -3   2  108.99   12.70
  16  -3  -2  154.28   17.30
  16   3  -2  162.58   12.80
  16   3  -2  155.58   18.70
 -16   3   2  127.29   17.90
  15  -3  -2  162.08   10.50
 -15  -3   2  157.68   13.70
  15  -3  -2  190.88   18.30
 -15  -3   2  149.09   20.00
  15   3  -2  159.38   13.40
 -15   3   2  169.08   20.00
  15   3  -2  180.38   19.60
  14  -3  -2   18.80    2.30
 -14  -3   2   18.80    5.30
 -14  -3   2   12.30    8.50
  14  -3  -2   26.20    8.60
 -14   3   2   13.30    9.00
  14   3  -2   18.40    5.00
  14   3  -2   14.70    8.50
  13  -3  -2  271.37   17.30
  13  -3  -2  315.57   23.30
 -13  -3   2  287.17   19.60
 -13  -3   2  239.68   24.20
  13   3  -2  284.17   19.40
 -13   3   2  244.78   23.70
  13   3  -2  301.47   24.10
  12  -3  -2  106.09   12.50
  12  -3  -2  106.09    7.10
 -12  -3   2   98.19    9.50
 -12  -3   2   88.99   13.80
  12   3  -2  108.69    9.60
  12   3  -2  107.99   13.80
 -12   3   2  101.29   13.40
  11  -3  -2   -1.70    5.20
  11  -3  -2    1.70    1.60
 -11  -3   2    7.30    6.50
 -11  -3   2   -2.60    2.90
  11   3  -2   -2.70    5.90
  11   3  -2    6.60    3.90
 -11   3   2    4.40    6.30
  10  -3  -2   95.29   10.90
 -10  -3   2   88.09   12.20
 -10  -3   2   81.19    7.80
  10  -3  -2   79.59    6.20
  10   3  -2   95.99   11.70
  10   3  -2   95.99    9.30
 -10   3   2   94.69   11.20
   9  -3  -2  215.48   17.70
  -9  -3   2  219.88   18.80
  -9  -3   2  217.08   15.60
   9  -3  -2  212.68   14.20
   9   3  -2  238.48   15.60
   9   3  -2  262.17   18.70
  -9   3   2  195.38   17.90
  -8  -3   2   49.50    5.90
   8  -3  -2   43.00    4.40
   8  -3  -2   41.70    7.20
  -8  -3   2   54.49    8.70
   8   3  -2   45.10    8.20
   8   3  -2   51.89    5.70
   7  -3  -2 1284.17   80.79
  -7  -3   2 1280.67   81.39
  -7  -3   2 1278.07   83.29
   7  -3  -2 1290.17   82.79
   7   3  -2 1434.86   83.39
   7   3  -2 1395.56   81.49
   6  -3  -2  505.05   32.00
   6  -3  -2  487.75   33.90
  -6  -3   2  502.15   34.20
  -6  -3   2  496.55   32.50
  -6   3   2  513.55   31.80
   6   3  -2  576.54   34.60
   6   3  -2  538.15   32.60
  -5  -3   2   51.99    5.30
   5  -3  -2   57.89    7.00
  -5  -3   2   46.50    7.10
   5   3  -2   50.69    5.20
  -4  -3   2 1703.63  110.69
  -4  -3   2 1853.71  111.99
   4   3  -2 1895.31  110.79
  -3  -3   2 2833.12  166.88
   3   3  -2 2663.53  166.78
  -2  -3   2  926.11   52.69
   2  -3  -2  782.02   52.19
   2   3  -2  865.61   52.59
   1  -3  -2  810.82   49.20
   1  -3  -2  750.72   48.40
  -1  -3   2  794.92   48.60
   1   3  -2  807.62   48.60
   0  -3   2 1779.52  112.19
   0  -3  -2 1894.71  112.19
   0  -3  -2 1784.92  113.09
   0   3  -2 1771.42  112.19
   0   3   2 2010.20  113.19
   1  -3   2  558.54   37.20
  -1  -3  -2  589.84   37.40
  -1  -3  -2  611.44   38.60
  -1   3  -2  613.24   37.20
   1   3   2  685.83   38.90
   1   3   2  585.64   37.40
  -2  -3  -2 1746.43  107.79
  -2  -3  -2 1790.92  106.39
   2  -3   2 1742.23  106.09
  -2   3  -2 1692.93  105.99
   2   3   2 1800.52  107.79
   2   3   2 1724.63  106.39
   3  -3   2 1063.89   66.49
  -3  -3  -2 1097.19   63.29
   3  -3   2  980.40   62.79
  -3  -3  -2  988.30   64.99
   3   3   2 1115.69   65.09
   3   3   2  972.00   63.19
  -3   3  -2 1026.30   62.79
   4  -3   2  162.38   11.30
  -4  -3  -2  186.98   12.30
   4  -3   2  180.28   16.70
  -4  -3  -2  193.18   15.20
  -4   3  -2  184.88   12.10
   4   3   2  186.78   14.60
   4   3   2  179.58   12.30
  -4   3  -2  176.68   11.20
   5  -3   2 1306.27   81.59
   5  -3   2 1305.17   85.89
  -5  -3  -2 1256.47   84.59
  -5   3  -2 1326.57   81.49
  -5   3  -2 1363.06   82.39
   5   3   2 1502.15   85.09
   5   3   2 1380.36   82.49
  -6  -3  -2  524.35   32.10
  -6  -3  -2  478.45   34.80
   6  -3   2  486.55   36.10
  -6   3  -2  499.05   35.90
   6   3   2  550.34   35.00
  -6   3  -2  519.75   32.00
   6   3   2  492.15   31.90
   7  -3   2    3.80    7.20
  -7  -3  -2    5.00    2.80
  -7  -3  -2    2.60    6.30
  -7   3  -2    3.40    6.80
   7   3   2    0.20    3.20
   7   3   2    0.40    6.00
   8  -3   2   10.20    7.20
  -8  -3  -2    4.90    6.10
  -8  -3  -2    1.80    3.00
  -8   3  -2    6.40    7.20
   8   3   2   -2.20    5.50
   8   3   2    3.10    3.20
  -9  -3  -2    9.60    3.50
  -9  -3  -2   12.90    7.20
   9  -3   2   10.50    7.60
   9   3   2    4.60    6.30
   9   3   2   15.10    3.80
  -9   3  -2    6.10    7.50
 -10  -3  -2   24.40    8.50
  10  -3   2   29.10    4.70
 -10  -3  -2   31.60    4.80
  10  -3   2   42.40   10.30
 -10   3  -2   30.50   11.20
  10   3   2   28.90    8.50
  11  -3   2  545.85   39.50
 -11  -3  -2  531.65   33.80
 -11  -3  -2  490.75   38.80
  11  -3   2  535.55   34.70
  11   3   2  541.45   33.70
  11   3   2  539.65   38.40
 -11   3  -2  492.45   39.30
 -12  -3  -2  278.17   27.20
 -12  -3  -2  315.67   21.00
  12  -3   2  283.17   27.10
  12  -3   2  330.57   21.10
 -12   3  -2  265.77   27.10
  12   3   2  343.37   21.10
  12   3   2  294.57   27.10
  13  -3   2   38.40    6.20
 -13  -3  -2   34.30   10.70
 -13  -3  -2   38.20    5.90
  13  -3   2   33.40   11.40
  13   3   2   39.50   11.20
  13   3   2   54.79    6.40
 -13   3  -2   45.50   12.50
  14  -3   2  168.38   20.50
  14  -3   2  168.08   13.40
 -14  -3  -2  154.78   21.10
 -14  -3  -2  168.68   13.30
  14   3   2  185.78   19.80
 -14   3  -2  139.89   20.90
  14   3   2  173.78   13.50
 -15  -3  -2  147.29   20.90
  15  -3   2  192.58   22.80
 -15  -3  -2  196.48   15.10
  15  -3   2  207.28   15.30
 -15   3  -2  182.58   23.60
  15   3   2  193.38   15.00
  16  -3   2    2.80    5.10
 -16  -3  -2   -6.40   10.50
 -16  -3  -2    1.70    4.20
  16  -3   2   -4.00   10.20
  16   3   2    4.00    5.00
 -16   3  -2    8.30   11.70
 -17  -3  -2   -4.20   10.10
  17  -3   2   -1.90    9.80
 -17  -3  -2   -0.20    5.30
  17  -3   2   -4.90    4.50
 -17   3  -2    3.90   11.40
 -18  -3  -2   -1.70   11.90
 -18  -3  -2   11.20    5.20
  18  -3   2   15.40    5.60
 -18   3  -2   12.80   12.30
  19  -3   2   25.40    6.40
 -19  -3  -2    3.90    5.30
 -19  -3  -2    1.80   12.60
 -19   3  -2    9.70   13.40
  20  -3   2   57.89    8.30
 -20  -3  -2   21.10   14.50
 -20  -3  -2   63.09    8.50
 -20   3  -2   83.99   21.30
 -21  -3  -2  -11.00   13.10
 -21  -3  -2   12.80    6.40
 -21   3  -2   31.10   16.30
 -22  -3  -2    8.50   14.70
 -22   3  -2    1.60   14.70
 -22  -4   2    8.00   13.90
  22  -4  -2   33.20   13.50
  22   4  -2   15.40    6.80
 -22   4   2   13.80   13.90
  21  -4  -2    9.00    9.70
 -21  -4   2   14.70   13.90
  21   4  -2   21.60   13.00
 -21   4   2   16.80   12.90
  20  -4  -2    3.00   10.60
 -20  -4   2   -5.90   11.30
 -20   4   2   21.40   11.10
  20   4  -2   -3.10    6.00
 -19  -4   2    1.60   11.00
  19  -4  -2   17.10   10.10
 -19   4   2   -4.40   10.60
  19   4  -2    6.30    5.90
 -18  -4   2   11.50    6.90
  18  -4  -2   30.30   10.70
 -18   4   2    4.70   10.60
  18   4  -2    8.60    6.00
 -17  -4   2   -1.60    9.80
  17  -4  -2    6.60    8.60
 -17  -4   2    4.70    5.70
  17   4  -2    4.60    5.60
 -17   4   2    1.60    9.60
 -16  -4   2  118.99   12.80
  16  -4  -2  130.19   16.40
 -16  -4   2  130.79   19.10
 -16   4   2  119.39   17.50
  16   4  -2  147.99   13.10
 -15  -4   2   77.79   14.50
  15  -4  -2   98.19   13.90
 -15  -4   2  109.99   11.00
  15   4  -2  107.39   10.90
 -15   4   2   90.29   16.50
  15   4  -2  134.89   16.70
  14  -4  -2   -0.20    7.10
 -14  -4   2   -6.40    8.10
 -14  -4   2   13.80    5.30
  14   4  -2   -5.90    8.30
  14   4  -2    6.90    5.10
 -14   4   2    3.20    8.20
 -13  -4   2  180.58   20.80
  13  -4  -2  193.88   18.40
 -13  -4   2  182.48   15.20
  13   4  -2  222.78   15.60
  12  -4  -2   59.19   10.10
  12  -4  -2   50.49    4.00
 -12  -4   2   64.09   11.90
 -12  -4   2   59.89    7.30
  12   4  -2   67.99    7.60
  12   4  -2   75.49   11.80
  11  -4  -2    0.00    1.50
 -11  -4   2   -6.40    6.60
 -11  -4   2    6.90    4.20
  11  -4  -2   -1.50    5.90
  11   4  -2   -8.90    6.20
  11   4  -2   -3.50    3.90
  10  -4  -2   -0.30    5.20
 -10  -4   2    3.80    6.00
  10  -4  -2    1.20    1.80
 -10  -4   2    2.00    3.80
  10   4  -2    3.30    4.00
  10   4  -2   -2.10    6.10
  -9  -4   2   33.70    8.20
   9  -4  -2   34.90    3.70
  -9  -4   2   34.40    5.10
   9  -4  -2   17.90    6.80
   9   4  -2   31.80    5.10
   9   4  -2   36.80    8.10
   8  -4  -2    4.90    5.60
   8  -4  -2   12.00    2.80
  -8  -4   2    8.20    3.70
  -8  -4   2   10.30    6.60
   8   4  -2    7.60    4.10
   8   4  -2   12.10    6.70
  -8   4   2    7.70    2.70
  -7  -4   2  925.71   62.49
  -7  -4   2 1018.40   64.89
   7  -4  -2 1007.80   64.79
  -7   4   2 1038.90   61.79
   7   4  -2 1054.19   62.79
   6  -4  -2  685.53   44.20
   6  -4  -2  706.93   47.40
  -6  -4   2  745.53   45.40
  -6  -4   2  728.43   47.30
   6   4  -2  753.22   45.30
   5  -4  -2  329.47   21.20
  -5  -4   2  348.17   24.40
  -5  -4   2  327.27   22.00
   5   4  -2  350.66   22.10
  -4  -4   2  545.15   34.10
  -4  -4   2  554.74   36.00
   4  -4  -2  520.65   33.40
   4   4  -2  548.15   34.10
  -3  -4   2    2.50    2.70
   3  -4  -2    4.50    2.10
   3   4  -2    2.20    2.90
  -2  -4   2   -1.40    2.40
   2  -4  -2    3.20    2.20
   2   4  -2    0.10    2.30
  -1  -4   2   17.20    3.10
   1  -4  -2   24.20    3.20
   1  -4  -2   17.20    4.30
   1   4  -2   14.40    3.20
   0  -4   2   25.80    3.40
   0  -4  -2   26.50    3.50
   0  -4  -2   19.30    4.50
   0   4  -2   27.00    3.50
   0   4   2   22.60    3.30
   1  -4   2   13.30    2.70
  -1  -4  -2   12.40    2.80
  -1  -4  -2    6.00    3.90
  -1   4  -2    9.90    2.40
   1   4   2    9.70    2.70
   1   4   2   11.50    4.40
   2  -4   2 1812.42  111.99
  -2  -4  -2 1799.12  113.89
   2   4   2 1743.63  112.29
  -2   4  -2 1816.62  111.99
   2   4   2 2059.79  114.19
  -3  -4  -2 1280.37   77.89
   3  -4   2 1176.38   75.29
  -3  -4  -2 1218.68   75.79
  -3   4  -2 1246.28   75.29
   3   4   2 1280.27   77.69
   3   4   2 1231.58   75.79
   4  -4   2  283.47   18.10
   4  -4   2  263.77   23.60
  -4  -4  -2  273.67   21.60
  -4  -4  -2  291.37   18.80
   4   4   2  320.97   21.50
  -4   4  -2  287.37   18.00
   4   4   2  281.97   18.80
   5  -4   2 1087.39   67.79
   5  -4   2 1158.08   80.19
  -5  -4  -2 1125.99   68.59
  -5  -4  -2 1039.70   70.99
  -5   4  -2 1095.29   67.69
   5   4   2 1195.18   71.19
   5   4   2 1129.59   68.69
   6  -4   2  130.29   15.70
  -6  -4  -2  131.79    9.80
   6  -4   2  123.09    8.40
   6   4   2  121.39    9.80
  -6   4  -2  125.09    8.20
   6   4   2  133.89   13.20
  -6   4  -2  135.39    9.80
  -7  -4  -2    2.10    6.10
   7  -4   2    2.60    7.30
  -7  -4  -2   -1.70    2.90
  -7   4  -2    0.80    3.00
   7   4   2   -1.40    5.90
  -8  -4  -2   15.90    3.80
   8  -4   2    7.10    7.80
  -8  -4  -2    8.00    6.60
   8   4   2   -3.80    5.60
  -8   4  -2    7.00    3.40
   8   4   2   12.80    4.00
   9  -4   2   21.40    9.60
  -9  -4  -2   35.40    5.20
  -9  -4  -2   33.00    9.80
   9   4   2   36.40    9.50
   9   4   2   41.00    5.50
 -10  -4  -2   29.70    4.90
  10  -4   2   27.40   10.20
 -10  -4  -2   15.60    8.10
 -10   4  -2   25.30    9.80
  10   4   2   28.80    5.20
  10   4   2   15.40    8.10
  11  -4   2  306.57   27.30
 -11  -4  -2  299.47   21.20
 -11  -4  -2  278.27   25.90
 -11   4  -2  320.67   27.90
  11   4   2  331.57   29.00
  11   4   2  329.47   21.40
 -12  -4  -2  167.98   20.20
  12  -4   2  171.58   21.00
 -12  -4  -2  155.98   12.80
  12   4   2  153.78   12.90
  12   4   2  150.28   18.40
 -12   4  -2  167.98   20.50
  13  -4   2   62.69   14.50
 -13  -4  -2   54.19   14.10
 -13  -4  -2   83.19    8.70
  13   4   2   77.79   14.90
  13   4   2   92.09    9.00
 -13   4  -2   67.59   15.00
  14  -4   2  234.18   24.40
 -14  -4  -2  149.69   22.10
 -14  -4  -2  230.18   16.60
 -14   4  -2  198.78   24.40
  14   4   2  242.08   16.90
 -15  -4  -2   42.30   13.10
 -15  -4  -2   56.99    7.60
 -15   4  -2   61.19   14.80
  15   4   2   42.60    7.40
 -16  -4  -2   -3.00   12.00
  16  -4   2    3.00   11.60
 -16  -4  -2    0.00    5.20
  16   4   2   10.20    5.40
 -16   4  -2   19.70   13.00
 -17  -4  -2    5.20    5.30
  17  -4   2    2.00   11.40
 -17  -4  -2    1.80   10.40
  17   4   2   -3.30    5.20
 -17   4  -2   -1.60   11.50
 -18  -4  -2  -10.90   10.80
 -18  -4  -2    9.60    5.50
 -18   4  -2    1.80   12.70
 -19  -4  -2    1.90   11.20
 -19   4  -2   24.10   14.10
 -20  -4  -2   36.20   16.20
 -20   4  -2   61.29   19.40
 -21  -4  -2    0.20   14.00
 -21   4  -2   14.30   14.90
  21  -5  -2  -18.90    8.70
 -21  -5   2   14.30   13.40
  21   5  -2   11.60    7.30
 -20  -5   2    7.30   11.90
  20   5  -2   -2.50    6.10
 -19  -5   2    1.30   11.60
  19  -5  -2    2.80    9.90
  19   5  -2    6.60    6.80
  18  -5  -2   30.70   10.60
 -18  -5   2   42.20   14.30
  18   5  -2   15.60    7.00
 -17  -5   2   22.90   12.10
  17  -5  -2   15.10    9.90
  17   5  -2   10.10    6.60
  16  -5  -2  136.89   17.20
 -16  -5   2  125.69   18.60
  16   5  -2  147.89   13.80
 -15  -5   2  172.98   21.90
 -15  -5   2  149.09   14.00
  15  -5  -2  165.78   18.50
  15   5  -2  183.98   15.00
 -14  -5   2   -4.60    4.70
 -14  -5   2    3.80    8.20
  14  -5  -2    7.30    7.80
  14   5  -2   -1.60    5.20
  14   5  -2   -1.70    8.10
 -13  -5   2  149.49   13.90
 -13  -5   2  119.39   17.90
  13  -5  -2  160.38   17.90
  13   5  -2  187.58   20.00
  13   5  -2  189.58   14.30
  12  -5  -2   88.49   12.60
 -12  -5   2   57.89   12.60
  12   5  -2   81.79    8.70
  12   5  -2   72.99   13.00
  11  -5  -2    0.00    1.60
  11  -5  -2    2.80    6.70
  11  -5  -2    0.10    1.90
 -11  -5   2   -1.70    3.80
 -11  -5   2   -1.10    7.70
  11   5  -2    4.40    4.90
  11   5  -2    0.90    7.60
  10  -5  -2   20.10    3.20
 -10  -5   2   21.90    8.20
  10  -5  -2   25.70    2.70
  10  -5  -2   17.00   12.50
 -10  -5   2   22.40    5.00
  10   5  -2   15.00    8.10
  10   5  -2   19.70    4.90
  -9  -5   2   84.29    8.70
  -9  -5   2   89.29   12.70
   9  -5  -2   83.19    6.20
   9  -5  -2   72.49    7.00
   9  -5  -2   89.69   12.00
   9   5  -2   94.59    9.20
  -9   5   2   84.69    7.40
  -8  -5   2  149.88   16.00
  -8  -5   2  185.68   13.20
   8  -5  -2  170.58   11.50
   8  -5  -2  163.98   16.70
  -8   5   2  180.28   12.20
   8   5  -2  183.18   13.30
   7  -5  -2  277.47   17.80
   7  -5  -2  290.97   22.70
  -7  -5   2  273.27   21.90
  -7  -5   2  260.47   19.00
   7   5  -2  301.37   19.30
  -6  -5   2  336.77   22.70
   6  -5  -2  346.07   21.40
  -6  -5   2  336.17   25.50
   6   5  -2  331.87   22.50
  -5  -5   2   23.40    4.70
   5  -5  -2   19.40    3.20
   5   5  -2   21.90    5.10
   4  -5  -2 1193.78   76.39
  -4  -5   2 1273.57   77.09
  -4  -5   2 1275.47   79.09
   4   5  -2 1266.67   77.09
   3  -5  -2 1055.69   62.89
  -3  -5   2  971.50   63.29
   3   5  -2 1044.50   63.29
  -2  -5   2   26.10    4.40
   2  -5  -2   28.50    4.10
   2   5  -2   25.90    4.20
   1  -5  -2   45.50    6.80
  -1  -5   2   29.10    4.50
   1  -5  -2   33.60    4.80
   1   5  -2   37.90    4.50
  -1   5   2   27.10    3.90
   0  -5  -2  177.68   14.90
   0  -5  -2  198.38   13.30
   0   5   2  201.38   13.40
   0   5  -2  184.98   13.00
   1  -5   2  355.86   22.50
  -1  -5  -2  327.17   22.50
  -1  -5  -2  365.06   24.60
   1   5   2  355.26   22.70
  -1   5  -2  348.67   22.40
  -2  -5  -2 1009.10   68.19
  -2  -5  -2 1065.09   66.39
   2  -5   2 1060.29   66.09
  -2   5  -2 1084.09   65.99
   2   5   2 1164.98   66.59
  -3  -5  -2  178.88   12.60
   3  -5   2  169.78   11.80
  -3  -5  -2  164.98   15.10
  -3   5  -2  173.38   11.80
   3   5   2  167.18   14.70
   3   5   2  178.18   12.50
  -4  -5  -2   17.70    3.90
   4  -5   2   17.50    3.00
  -4  -5  -2   18.70    6.70
   4   5   2   20.40    4.80
  -4   5  -2   18.60    3.00
   4   5   2   12.70    6.10
   5  -5   2  364.66   23.80
   5  -5   2  358.56   30.10
  -5  -5  -2  353.06   27.50
  -5  -5  -2  407.66   25.10
   5   5   2  392.36   24.90
   5   5   2  412.46   27.90
  -5   5  -2  373.96   23.80
  -6  -5  -2   51.89    9.70
  -6  -5  -2   54.19    6.20
   6  -5   2   46.60    4.60
   6  -5   2   61.49   12.10
   6   5   2   55.99    9.40
  -6   5  -2   52.29    4.50
   6   5   2   63.19    6.80
  -7  -5  -2   65.99    7.50
  -7  -5  -2   82.29   11.40
   7  -5   2   68.39    5.40
   7  -5   2   62.89   12.10
  -7   5  -2   78.99    7.30
   7   5   2   55.19   10.10
   7   5   2   85.69    8.00
  -8  -5  -2   -0.90    6.40
   8  -5   2    8.60    8.40
   8  -5   2    2.40    1.50
  -8  -5  -2    7.80    3.70
  -8   5  -2    3.80    3.60
   8   5   2    5.20    7.10
   8   5   2    1.10    4.10
   9  -5   2   92.69   15.60
  -9  -5  -2  114.09   16.10
  -9  -5  -2  115.69   10.10
   9   5   2  124.49   10.40
   9   5   2  146.39   16.40
  -9   5  -2  127.19   10.50
  10  -5   2  123.49   17.70
 -10  -5  -2   94.79   15.10
 -10  -5  -2  105.19   10.50
  10   5   2  151.08   20.20
  10   5   2  125.29   11.00
 -11  -5  -2  552.94   36.80
  11  -5   2  512.65   43.00
 -11  -5  -2  498.45   41.40
  11   5   2  635.34   37.00
  11   5   2  608.54   42.00
  12  -5   2  160.58   20.90
 -12  -5  -2  136.89   13.50
 -12  -5  -2  134.59   18.70
  12   5   2  168.68   13.50
  12   5   2  185.38   19.60
 -13  -5  -2   38.00    6.90
  13  -5   2   24.70   12.80
 -13  -5  -2   41.50   12.10
  13   5   2   52.69    7.60
 -14  -5  -2  225.38   17.40
 -14  -5  -2  213.78   25.70
  14  -5   2  226.68   26.70
  14   5   2  222.38   17.50
 -15  -5  -2   16.20    5.90
 -15  -5  -2   12.70   13.50
  15  -5   2   25.80   13.50
  15   5   2    9.50    5.70
 -16  -5  -2    6.10   10.70
  16  -5   2   -3.00   11.40
  16   5   2    9.20    6.00
  17  -5   2   -8.80   10.20
 -17  -5  -2  -11.10   10.60
  17   5   2   -0.90    5.70
 -18  -5  -2    0.70   12.50
  18   5   2   -5.20    5.80
 -19  -5  -2   -2.80   10.90
 -20  -5  -2   48.00   17.60
 -21  -5  -2    8.90   13.30
 -21  -6   2   -2.90   13.80
  21   6  -2    7.80    7.30
 -20  -6   2   -2.70   12.70
  20   6  -2   -5.90    6.80
 -19  -6   2   -5.90   11.10
  19  -6  -2   12.60    9.90
  19   6  -2    7.00    6.90
  18  -6  -2    4.30    9.00
 -18  -6   2    7.80   11.10
  18   6  -2   14.60    7.40
 -17  -6   2   17.60   12.70
  17  -6  -2    8.00    9.70
  17   6  -2    6.60    6.80
  16  -6  -2  181.58   20.00
 -16  -6   2  109.09   19.60
  16   6  -2  145.49   15.10
  15  -6  -2  122.09   16.50
  15   6  -2  118.49   12.30
 -14  -6   2   -1.60    9.90
  14  -6  -2   15.00    9.70
  14   6  -2    3.50    6.20
 -13  -6   2  181.98   14.30
 -13  -6   2  128.89   18.20
  13  -6  -2  163.18   19.00
  13   6  -2  167.88   14.10
  12  -6  -2   68.59   13.30
  12  -6  -2   78.49    6.10
  12  -6  -2   85.69    5.80
 -12  -6   2   71.99   13.40
 -12  -6   2   91.69   10.10
  12   6  -2   86.29    9.80
  11  -6  -2    4.10    8.10
 -11  -6   2   14.10    5.80
 -11  -6   2   17.20    9.60
  11  -6  -2   23.80    3.50
  11  -6  -2   21.40    2.70
  11   6  -2   16.80    5.60
 -11   6   2   20.10    4.50
 -10  -6   2   -8.80    7.20
  10  -6  -2   11.00    8.30
 -10  -6   2    2.70    4.20
  10  -6  -2    2.70    3.10
  10  -6  -2    2.50    2.20
  10   6  -2   -2.10    4.30
 -10   6   2    3.50    3.50
   9  -6  -2   10.30    2.60
   9  -6  -2   17.20    8.20
  -9  -6   2   -0.20    6.60
  -9  -6   2    3.50    4.60
   9   6  -2    0.50    4.30
  -9   6   2   -2.80    3.10
  -8  -6   2   54.49    7.00
   8  -6  -2   51.49    5.50
   8  -6  -2   52.99   10.90
  -8  -6   2   58.79   10.70
   8   6  -2   65.79    7.50
   7  -6  -2  693.53   42.70
  -7  -6   2  684.53   44.00
  -7  -6   2  661.73   46.70
   7   6  -2  716.03   44.00
  -6  -6   2  627.94   39.70
  -6  -6   2  629.44   42.50
   6  -6  -2  608.64   38.50
   6   6  -2  617.04   39.60
  -5  -6   2   36.50    8.70
   5  -6  -2   46.00    5.60
  -5  -6   2   55.59    6.40
   5   6  -2   47.50    6.20
  -4  -6   2  240.18   19.80
   4  -6  -2  246.48   16.40
  -4  -6   2  231.98   16.90
   4   6  -2  255.07   17.10
  -3  -6   2   40.80    8.50
   3  -6  -2   38.10    4.60
  -3  -6   2   28.90    4.90
   3   6  -2   38.20    5.30
  -2  -6   2   22.50    4.40
   2  -6  -2   27.80    4.40
   1  -6  -2   -0.90    5.10
  -1  -6   2   -1.00    3.00
   1  -6  -2    7.00    3.20
  -1   6   2    2.00    3.10
   1   6  -2   -5.50    3.00
   0  -6   2   26.50    4.10
   0  -6  -2   31.80    7.20
   0  -6  -2   23.90    4.50
   0   6   2   17.10    4.20
   0   6  -2   14.40    4.20
  -1  -6  -2   18.90    4.10
  -1  -6  -2   21.60    7.00
   1  -6   2   23.00    4.10
  -1   6  -2   18.70    4.10
  -2  -6  -2  423.76   27.20
   2  -6   2  411.96   26.80
   2   6   2  419.26   27.30
  -2   6  -2  427.26   26.90
  -3  -6  -2  619.74   43.10
   3  -6   2  607.54   39.90
  -3  -6  -2  601.64   40.00
  -3   6  -2  652.23   39.60
   3   6   2  689.43   40.40
  -4  -6  -2  110.59    9.30
   4  -6   2  102.49    8.30
  -4  -6  -2  109.19   12.90
   4   6   2  107.89    9.50
  -4   6  -2  102.19    8.30
   4   6   2  117.49   12.50
   5  -6   2  530.85   35.20
  -5  -6  -2  553.94   36.10
  -5  -6  -2  521.65   39.10
   5   6   2  628.24   36.50
  -5   6  -2  541.65   35.10
   5   6   2  643.94   39.60
   6  -6   2  112.69    8.80
  -6  -6  -2  138.19   10.50
  -6  -6  -2  122.19   15.00
   6  -6   2  169.38   18.10
  -6   6  -2  117.19    8.60
   6   6   2  110.39   10.30
   6   6   2  139.99   14.40
  -7  -6  -2    0.70    7.00
   7  -6   2   13.10   10.10
   7  -6   2    5.20    2.40
  -7  -6  -2    5.70    3.80
   7   6   2    7.40    6.80
   7   6   2    6.00    4.30
  -8  -6  -2   21.00    9.50
   8  -6   2   14.30   10.00
  -8  -6  -2   39.70    5.90
   8  -6   2   13.20    2.70
  -8   6  -2   17.60    4.40
   8   6   2   19.40    8.80
   8   6   2   10.40    4.70
   9  -6   2   19.50   10.50
   9  -6   2   10.40    2.10
  -9  -6  -2   -0.90    7.30
  -9   6  -2   14.20    4.50
   9   6   2   21.30    9.90
   9   6   2    8.90    5.30
  10  -6   2  105.09   17.90
 -10  -6  -2  102.69   10.40
 -10  -6  -2   89.79   14.90
  10   6   2  125.69   17.00
 -10   6  -2  121.29   10.80
  10   6   2  135.49   11.10
 -11  -6  -2  254.17   25.00
  11  -6   2  247.88   27.20
 -11  -6  -2  268.87   19.80
  11   6   2  283.57   20.00
  11   6   2  271.67   25.20
 -12  -6  -2   55.59   13.00
  12  -6   2   59.29   15.00
 -12  -6  -2   63.89    8.40
  12   6   2   87.79    9.50
 -13  -6  -2   66.09   15.00
  13  -6   2   88.59   18.10
 -13  -6  -2   76.29    9.90
  13   6   2   83.99    9.90
 -14  -6  -2   92.69   17.90
  14   6   2  155.18   13.50
  15  -6   2   21.10   13.70
 -15  -6  -2   18.10   13.30
  15   6   2   13.80    6.00
  16  -6   2   10.20   12.60
 -16  -6  -2   -9.00   11.50
  17  -6   2   -7.40   12.70
 -17  -6  -2    7.90   11.30
  17   6   2    2.90    6.00
 -18  -6  -2    2.20   12.50
  18   6   2   -8.80    5.90
 -19  -6  -2   -7.80   12.90
 -20  -6  -2   21.70   14.50
 -20  -7   2   10.20   14.20
  20  -7  -2   -6.50   10.40
  20   7  -2    3.80    6.80
 -19  -7   2    6.50   13.20
  19  -7  -2    8.60   10.60
  19   7  -2   -2.20    6.30
 -18  -7   2    7.80   11.60
  18  -7  -2    2.90   10.20
  18   7  -2   -3.30    6.70
 -17  -7   2   -3.20   10.30
  17  -7  -2    5.00    9.80
  17   7  -2   12.60    7.60
 -16  -7   2   83.29   17.70
  16  -7  -2   94.09   15.60
  16   7  -2   75.69   11.00
 -15  -7   2   52.89   14.60
  15  -7  -2   59.39   13.80
  15   7  -2   64.19    9.40
 -14  -7   2   -4.90    9.60
  14  -7  -2    3.90    9.40
  13  -7  -2   74.19   14.70
 -13  -7   2   91.99   16.30
  13   7  -2  104.29   11.00
  12  -7  -2   62.09    6.30
 -12  -7   2   85.89   14.30
  12  -7  -2   80.59   14.40
  12  -7  -2   70.59    5.70
  12   7  -2   67.49    9.20
 -11  -7   2    1.70    5.60
 -11  -7   2    0.40    8.50
  11  -7  -2   15.90    9.30
  11  -7  -2   -1.10    2.40
  11  -7  -2   -1.80    3.30
  11   7  -2    5.70    6.10
 -11   7   2   -1.10    4.00
 -10  -7   2   27.00    6.20
  10  -7  -2   19.30    9.90
  10  -7  -2   27.60    3.70
 -10  -7   2   32.90   10.90
  10   7  -2   26.90    7.00
 -10   7   2   35.10    5.20
   9  -7  -2   53.69    5.40
   9  -7  -2   55.09   11.90
  -9  -7   2   50.19    7.50
  -9  -7   2   67.59   12.60
   9   7  -2   65.79    8.20
   8  -7  -2   51.79   11.70
  -8  -7   2   42.90    7.20
  -8  -7   2   52.69   11.60
   8  -7  -2   50.09    5.30
   8   7  -2   54.19    7.40
   7  -7  -2  204.68   14.50
  -7  -7   2  221.68   20.00
   7   7  -2  220.98   16.20
  -6  -7   2  167.68   14.00
  -6  -7   2  174.88   17.50
   6  -7  -2  178.68   12.60
   6   7  -2  183.18   14.00
   5  -7  -2   15.40    3.80
  -5  -7   2   10.30    4.80
  -5  -7   2   12.00    7.90
   5   7  -2   20.40    5.20
  -4  -7   2  419.36   28.00
   4  -7  -2  413.46   27.40
  -4  -7   2  426.96   31.30
   4   7  -2  442.46   28.20
  -3  -7   2  536.15   36.30
  -3  -7   2  482.45   32.80
   3  -7  -2  497.45   32.30
   3   7  -2  522.15   32.90
   2  -7  -2   20.50    7.00
  -2  -7   2    9.30    3.90
   2  -7  -2   12.90    3.60
   2   7  -2    8.60    4.60
   1  -7  -2   18.40    4.30
   1  -7  -2   16.50    8.00
  -1  -7   2   16.20    4.20
  -1   7   2   17.50    4.10
   1   7  -2   13.30    4.60
   0  -7  -2   49.30    6.00
   0  -7  -2   62.09    9.80
   0  -7   2   50.29    6.20
   0   7  -2   54.99    6.30
   0   7   2   52.39    6.50
  -1  -7  -2  184.38   14.60
   1  -7   2  214.48   14.70
  -1  -7  -2  234.08   18.00
   1   7   2  206.88   15.10
  -1   7  -2  196.78   15.60
  -2  -7  -2  219.38   16.00
   2  -7   2  210.78   15.40
  -2  -7  -2  215.68   18.80
  -2   7  -2  241.88   15.50
   2   7   2  220.48   15.90
  -3  -7  -2   11.00    3.90
  -3  -7  -2   11.30    6.70
   3  -7   2    9.70    3.40
  -3   7  -2    7.30    3.60
   3   7   2    4.90    4.10
  -4  -7  -2    6.00    6.80
  -4  -7  -2   25.00    5.10
   4  -7   2    9.10    3.20
  -4   7  -2   12.40    3.60
   4   7   2    9.70    4.40
  -5  -7  -2  140.09   11.40
  -5  -7  -2  122.09   15.20
   5  -7   2  141.39   10.70
  -5   7  -2  136.69   10.20
   5   7   2  148.79   11.70
   6  -7   2  176.38   20.90
   6  -7   2  174.68   12.60
  -6  -7  -2  196.38   18.40
  -6  -7  -2  181.68   14.10
  -6   7  -2  175.38   12.30
   6   7   2  190.38   18.00
   6   7   2  185.08   14.10
   7  -7   2  -16.50    8.30
  -7  -7  -2   -1.10    4.00
  -7  -7  -2    4.80    7.60
   7  -7   2    8.10    2.90
   7   7   2   -6.20    4.30
   7   7   2   -1.60    6.90
  -8  -7  -2    2.70    7.60
  -8  -7  -2    1.30    4.30
   8  -7   2    4.30   10.10
   8  -7   2    0.50    2.50
   8   7   2   -4.60    8.10
   8   7   2    1.10    4.60
  -8   7  -2    6.50    4.20
   9  -7   2   -0.40    2.30
  -9  -7  -2   -1.70    7.90
  -9  -7  -2   -3.00    4.20
   9  -7   2   -6.40   10.20
   9   7   2   -3.30    7.70
  -9   7  -2    0.10    4.20
   9   7   2    2.10    5.30
 -10  -7  -2   42.60    7.00
 -10  -7  -2   30.90   10.80
  10  -7   2   41.30    4.20
  10  -7   2   65.39   15.70
  10   7   2   41.70    7.20
 -10   7  -2   63.39    7.40
 -11  -7  -2  151.18   20.10
  11  -7   2  147.99   23.50
 -11   7  -2  190.08   15.00
  11   7   2  214.28   16.10
  12  -7   2   60.59   15.40
  12   7   2   47.30    8.00
 -13  -7  -2   12.30   11.00
  13  -7   2    0.10   11.40
  13   7   2   15.60    6.40
 -14  -7  -2   54.69   14.70
  14  -7   2   63.09   17.20
  14   7   2   62.29   10.30
 -15  -7  -2   11.10   13.00
  15  -7   2   23.00   14.20
  15   7   2   33.20    7.90
 -16  -7  -2   -6.50   12.40
  16  -7   2    8.30   13.40
  16   7   2   -5.00    6.40
 -17  -7  -2   -8.70   10.50
  17   7   2   -9.90    5.90
 -18  -7  -2    3.60   14.20
  18   7   2   11.60    6.90
 -19  -7  -2    1.80   13.90
 -20  -7  -2   -1.70   12.90
 -19  -8   2   -1.40   13.10
  19  -8  -2   14.50   16.50
  19   8  -2   -3.10    7.80
 -18  -8   2  -12.90   11.80
  18  -8  -2   -4.70   10.30
  18   8  -2   14.30    8.30
  17  -8  -2   -1.70   10.10
 -17  -8   2    7.10   13.60
  17   8  -2   -7.90    6.40
  16  -8  -2    8.10   10.90
 -16  -8   2   15.40   13.50
  16   8  -2   49.80    9.50
  15  -8  -2   31.70   12.30
 -15  -8   2    6.30   11.90
  15   8  -2   23.20    7.90
 -14  -8   2  -10.50    9.40
  14  -8  -2   10.40   10.50
  14   8  -2   -1.20    7.20
 -13  -8   2    4.20   11.50
  13  -8  -2   10.70    2.50
  13  -8  -2   13.90    2.90
  13  -8  -2    8.00   11.00
  13   8  -2   15.20    7.50
 -12  -8   2   27.90   11.60
  12  -8  -2   26.50    4.70
  12  -8  -2   20.80   11.40
  12  -8  -2   20.80    3.50
 -12   8   2   20.50    5.50
  12   8  -2   19.90    7.10
  11  -8  -2   -4.90    2.80
  11  -8  -2  -13.20    8.30
 -11  -8   2    3.30    8.90
  11   8  -2   -8.70    5.40
 -11   8   2    1.50    4.50
  10  -8  -2    5.90    5.30
 -10  -8   2    3.00    8.70
  10  -8  -2   -7.10    8.80
  10   8  -2    5.30    6.30
   9  -8  -2    4.60    3.50
   9  -8  -2    7.90    9.70
  -9  -8   2    2.90    9.70
   9   8  -2    3.20    6.20
  -8  -8   2   14.80    9.20
  -8  -8   2   10.90    5.40
   8  -8  -2   16.20    4.00
   8   8  -2    6.70    5.70
   7  -8  -2  252.27   17.10
  -7  -8   2  239.78   18.40
  -7  -8   2  213.98   22.40
   7   8  -2  282.67   19.40
  -6  -8   2  125.19   11.00
   6  -8  -2  120.29   10.00
  -6  -8   2   99.89   14.50
   6   8  -2  110.19   11.20
   5  -8  -2   56.59    6.50
  -5  -8   2   49.50   10.80
  -5  -8   2   62.89    7.70
   5   8  -2   59.99    7.80
   4  -8  -2   23.60    4.50
  -4  -8   2   19.90    6.20
  -4  -8   2    8.80    7.80
   4   8  -2   29.70    6.20
   3  -8  -2   37.00    5.10
  -3  -8   2   25.40    5.40
  -3  -8   2   34.80    9.30
   3   8  -2   47.20    6.50
   2  -8  -2   -4.70    6.50
  -2  -8   2    1.80    4.30
   2  -8  -2   -9.20    3.50
   2   8  -2   -4.80    4.50
  -1  -8   2   -1.90    3.90
   1  -8  -2   -0.80    6.80
   1  -8  -2   -1.40    3.40
  -1   8   2    0.10    4.20
   1   8  -2   -2.20    4.30
   0  -8  -2   34.00    8.90
   0  -8  -2   20.20    5.10
   0  -8   2   12.30    4.30
   0   8  -2   20.30    4.80
   0   8   2   21.50    4.80
  -1  -8  -2   -1.40    4.20
   1  -8   2    0.30    4.00
  -1  -8  -2   -1.20    6.70
  -1   8  -2   -1.80    3.80
   1   8   2    0.90    4.50
  -2  -8  -2  230.68   21.60
  -2  -8  -2  298.17   19.00
   2  -8   2  247.38   17.90
  -2   8  -2  253.97   18.00
   2   8   2  259.27   18.50
  -3  -8  -2  456.95   34.20
  -3  -8  -2  412.96   30.80
   3  -8   2  443.26   29.50
  -3   8  -2  461.45   29.40
   3   8   2  500.35   30.50
   4  -8   2  100.49    8.80
  -4  -8  -2   99.79    9.80
  -4  -8  -2   82.89   13.10
  -4   8  -2   97.89    9.00
   4   8   2  104.49   10.10
   5  -8   2  182.78   13.10
  -5  -8  -2  176.08   19.60
  -5  -8  -2  185.38   14.60
   5   8   2  170.68   14.20
  -5   8  -2  167.68   12.80
  -6  -8  -2  110.39   10.60
  -6  -8  -2  105.79   15.20
   6  -8   2   95.59    9.10
  -6   8  -2  115.49    9.30
   6   8   2  131.99   11.70
  -7  -8  -2   41.50    6.60
  -7  -8  -2   33.50   10.30
   7  -8   2   37.20   12.80
   7  -8   2   42.80    5.20
   7   8   2   23.20    6.80
   8  -8   2   -2.20   10.10
   8  -8   2   -1.00    3.00
  -8  -8  -2   -5.10    7.70
   8   8   2    8.60    5.90
   9  -8   2   13.80   13.00
   9  -8   2    2.10    2.90
  -9  -8  -2    0.60    8.20
   9   8   2   -1.30    5.80
  -9   8  -2    6.20    4.80
  10  -8   2   15.50   13.20
  10  -8   2    9.70    3.00
 -10  -8  -2   10.30    9.60
  10   8   2   12.40    6.10
 -10   8  -2    7.40    6.20
 -11  -8  -2   26.70   11.20
  11  -8   2   28.60   14.60
  11   8   2   40.90   12.20
 -11   8  -2   27.90    6.70
  12  -8   2   20.80   13.90
 -12  -8  -2   14.20   10.70
  12   8   2   11.70    6.20
 -12   8  -2   16.00    6.30
  13  -8   2    9.80   13.00
 -13  -8  -2   12.00   11.20
  13   8   2    0.30    5.90
 -14  -8  -2   75.29   16.70
  14  -8   2   43.30   15.90
  14   8   2   46.70    8.70
  15  -8   2   24.50   16.30
 -15  -8  -2   14.10   12.30
  15   8   2   17.60    7.30
 -16  -8  -2   -8.40   10.90
  16   8   2   -2.50    6.80
 -17  -8  -2    7.00   14.60
  17   8   2    3.30    6.90
 -18  -8  -2   -0.10   12.10
  18   8   2   13.30    7.20
 -19  -8  -2   16.00   14.50
  18  -9  -2  -11.20   10.30
 -18  -9   2    2.30   13.10
  18   9  -2   11.30    8.60
 -17  -9   2    2.20   11.90
  17   9  -2    2.90    8.30
 -16  -9   2   26.00   13.80
  16  -9  -2    4.00   12.10
  16   9  -2    6.60    8.30
 -15  -9   2   16.60   13.50
  15  -9  -2   11.10   11.20
  15   9  -2   21.60    8.10
 -14  -9   2   -0.50   11.80
  14  -9  -2   -1.80   10.60
  14   9  -2   -2.20    6.60
 -13  -9   2   14.40   12.10
  13  -9  -2   11.90    3.70
  13  -9  -2   19.30   12.10
  13  -9  -2   10.20    3.00
  13   9  -2    2.90    7.50
 -13   9   2   12.90    5.60
  12  -9  -2   -0.40   10.60
 -12  -9   2   12.00   10.90
  12  -9  -2   13.60    3.60
 -12   9   2   15.10    5.40
  12   9  -2   10.90    7.10
  11  -9  -2    2.00   10.30
  11  -9  -2    2.20    3.50
 -11  -9   2    1.50    9.80
  11   9  -2   -6.90    5.90
 -11   9   2    3.00    4.70
  10  -9  -2    1.70    3.70
 -10  -9   2    2.60   11.00
  10  -9  -2    7.00   10.60
  10   9  -2   14.60    6.60
   9  -9  -2   17.10    4.50
   9  -9  -2   15.40   10.30
  -8  -9   2    0.10   10.10
   8  -9  -2    8.40    4.20
   8   9  -2   24.10    6.60
  -7  -9   2   60.09   12.80
   7  -9  -2   53.59    6.80
   7   9  -2   73.39    9.00
   6  -9  -2   38.80    5.90
  -6  -9   2   26.70   11.10
   6   9  -2   43.90    8.10
   5  -9  -2    1.00    4.20
  -5  -9   2   -1.30    4.60
  -5  -9   2    3.80    8.30
   5   9  -2   -9.40    5.40
  -4  -9   2  176.78   19.80
  -4  -9   2  185.98   14.80
   4  -9  -2  184.38   14.30
   4   9  -2  173.58   15.00
  -3  -9   2  172.58   16.00
   3  -9  -2  195.68   15.90
   3  -9  -2  278.77   21.80
  -3  -9   2  212.08   22.70
   3   9  -2  225.38   17.10
  -2  -9   2   17.00    9.00
   2  -9  -2    4.20    4.80
   2  -9  -2   16.10    8.80
  -2  -9   2    1.90    5.10
   2   9  -2    2.70    5.10
  -1  -9   2   10.00    6.40
   1  -9  -2   13.70    8.60
   1  -9  -2   20.30    5.80
   1   9  -2   22.00    5.70
   0  -9  -2   33.80   10.30
   0  -9   2   24.90    6.00
   0   9   2   49.20    7.40
   0   9  -2   57.19    7.60
  -1  -9  -2  126.99   12.10
   1  -9   2  139.79   12.50
  -1  -9  -2  143.29   16.40
  -1   9  -2  158.48   12.80
   1   9   2  137.79   13.10
   2  -9   2  312.77   21.80
  -2  -9  -2  314.97   22.50
  -2  -9  -2  274.87   25.70
  -2   9  -2  347.07   22.00
   2   9   2  304.47   22.10
   3  -9   2   64.59    7.80
  -3  -9  -2   74.99    8.90
  -3  -9  -2   67.19   13.10
  -3   9  -2   74.79    7.70
   3   9   2   60.89    8.20
  -4  -9  -2   15.90    5.60
  -4  -9  -2   19.90   10.30
   4  -9   2   13.70    4.70
   4   9   2   21.90    6.20
  -4   9  -2   12.30    4.80
  -5  -9  -2   92.19   11.30
   5  -9   2   86.09    8.80
  -5  -9  -2   74.49   14.00
  -5   9  -2   85.79    9.00
   5   9   2  102.49   10.70
   6  -9   2   23.10    5.00
  -6  -9  -2   12.70    9.70
  -6   9  -2   30.10    7.60
   6   9   2   34.10    6.80
   7  -9   2   -0.20    3.70
   7  -9   2    6.80   11.70
  -7  -9  -2   -5.60    8.60
   7   9   2    1.40    5.60
   8  -9   2   -8.40   10.80
   8  -9   2    2.70    3.70
  -8  -9  -2    1.40    9.20
   8   9   2    1.40    5.70
  -9  -9  -2    5.80    9.40
   9  -9   2   -9.50   11.20
   9  -9   2    3.20    5.20
   9   9   2    5.90    6.10
  10  -9   2  -22.60   10.30
  10  -9   2    7.00    3.40
 -10  -9  -2   -1.80   10.50
  10   9   2   10.00    6.90
 -10   9  -2   12.10    5.90
  11  -9   2   74.39   18.40
  11  -9   2   67.49    6.40
 -11  -9  -2   62.29   16.10
 -11   9  -2   82.49    9.30
  11   9   2   57.79    9.60
  12  -9   2   42.10   15.90
 -12  -9  -2   35.30   13.00
 -12   9  -2   39.60    7.70
  12   9   2   38.10    8.80
  13  -9   2   -0.40   12.40
 -13  -9  -2   -4.30   10.40
  13   9   2   13.50    7.10
 -13   9  -2   11.10    6.30
 -14  -9  -2   24.50   14.50
  14   9   2   10.90    7.10
 -15  -9  -2    5.10   13.40
  15   9   2    9.40    7.20
 -16  -9  -2    7.50   13.20
  16   9   2  -11.00    6.20
  17   9   2   -5.70    7.60
 -18  -9  -2   11.90   14.00
  18   9   2   10.10    8.60
 -17 -10   2    8.10   15.50
  17 -10  -2   13.50   12.20
  17  10  -2    6.60   13.60
  16 -10  -2    4.20   11.70
 -16 -10   2   -1.90   13.60
  16  10  -2   15.30    9.10
  15 -10  -2    7.20   11.70
 -15 -10   2  -22.00   11.60
  15  10  -2    5.70    7.60
  14 -10  -2    6.50   12.90
  14 -10  -2   -2.10    2.60
  14 -10  -2    7.00    2.50
 -14 -10   2   -3.30   13.00
  14  10  -2    4.00    7.40
 -14  10   2    8.50    5.70
 -13 -10   2   -1.30   12.00
  13 -10  -2   21.00    3.80
  13 -10  -2   11.10    4.30
  13  10  -2   12.50    7.80
 -13  10   2   16.20    6.10
  12 -10  -2   18.70   14.40
  12 -10  -2    6.40    3.90
 -12 -10   2   11.30   13.00
  12  10  -2   13.70    7.70
 -12  10   2   11.60    5.70
  11 -10  -2    6.10   11.10
 -11 -10   2   16.10   12.90
  11 -10  -2    8.80    4.20
  11  10  -2   17.20    8.50
  10 -10  -2    2.80    4.10
  10 -10  -2   -0.70   10.10
 -10 -10   2    1.40   10.40
  10  10  -2   -2.90    6.40
   9 -10  -2    2.40   10.20
  -9 -10   2   -2.30    9.60
   9 -10  -2    2.70    4.20
   9  10  -2    4.70    6.60
   8 -10  -2   13.40    5.00
  -8 -10   2   -2.40    9.40
   8  10  -2   11.40    6.60
  -7 -10   2   63.99   14.80
   7 -10  -2   61.49    7.70
   7  10  -2   65.79    9.50
   6 -10  -2   44.80    6.70
   6  10  -2   47.10    9.80
   5 -10  -2    6.50    4.80
  -5 -10   2   -3.30    8.60
   5  10  -2    8.60    6.20
  -4 -10   2    1.80   10.00
   4 -10  -2   26.90    5.70
   4 -10  -2    8.80    9.10
   4  10  -2    7.80    6.20
  -3 -10   2    1.50    9.80
   3 -10  -2    1.40    5.40
   3 -10  -2   -3.00    7.70
   3  10  -2   -3.60    6.20
  -2 -10   2    7.10    9.40
  -2 -10   2    6.00    4.90
   2 -10  -2   -5.90    4.80
   2 -10  -2    4.90    7.80
   2  10  -2    2.10    6.10
   1 -10  -2   -4.90    4.40
  -1 -10   2   -3.80    4.30
   1 -10  -2   -7.10    7.20
   1  10  -2  -10.70    5.30
   0 -10   2   -1.10    4.90
   0 -10  -2   11.30    5.70
   0 -10  -2   -0.20    7.80
   0  10  -2   -4.90    4.60
   0  10   2   -7.70    4.70
  -1 -10  -2    0.20    7.90
   1 -10   2    5.40    5.10
  -1 -10  -2    7.80    5.10
   1  10   2    2.30    5.20
  -1  10  -2    4.00    5.30
  -2 -10  -2   82.79   14.60
   2  10   2  109.79   11.40
  -2  10  -2  107.19   11.00
  -3 -10  -2   66.69   13.50
   3 -10   2   74.99    8.60
   3  10   2   71.69    9.20
  -3  10  -2   68.19    8.30
   4 -10   2    3.00    4.70
  -4 -10  -2    2.80    9.10
   4  10   2    4.00    5.70
  -4  10  -2   11.60    5.40
  -5 -10  -2   80.19   15.70
   5 -10   2   91.29    9.20
  -5  10  -2   74.89    8.40
   5  10   2   74.89    9.90
   6 -10   2    9.30    4.90
   6  10   2   14.00    6.60
   7 -10   2   -6.00    3.90
  -7 -10  -2   -8.50   10.00
   7  10   2    7.50    6.90
   8 -10   2    4.10   12.40
  -8 -10  -2   10.30   10.60
   8 -10   2    4.40    4.30
   8  10   2    3.70    7.00
   9 -10   2   -3.40    3.60
  -9 -10  -2    3.20    9.90
   9 -10   2   10.90   12.90
   9  10   2   -6.70    6.80
 -10 -10  -2   12.50   12.20
  10 -10   2   18.00    4.30
  10  10   2    9.70    7.00
 -11 -10  -2   -7.50   11.30
  11 -10   2   18.40    4.00
  11  10   2   12.50    7.50
  12 -10   2    8.90    2.80
 -12 -10  -2   -3.50   10.90
  12  10   2   12.00    7.30
 -13 -10  -2   -4.00   12.80
  13  10   2    6.50    8.00
 -14 -10  -2   17.10   14.30
  14  10   2   16.50    7.80
 -15 -10  -2   13.20   13.70
  15  10   2   10.50    7.80
 -16 -10  -2    5.60   14.70
  16  10   2  -13.70    6.40
 -17 -10  -2  -14.60   12.40
  17  10   2   -7.00    9.20
 -16 -11   2   22.60   14.30
  16  11  -2   18.40    9.60
  15 -11  -2   11.10   12.80
 -15 -11   2   -0.60   14.50
  14 -11  -2    0.00    3.10
  14 -11  -2    6.50   11.80
 -14 -11   2   14.20   12.50
  14 -11  -2    1.40    3.50
 -14  11   2    2.50    5.70
  14  11  -2    1.20    7.50
 -13 -11   2   33.10   13.60
  13 -11  -2    8.60   13.40
  13 -11  -2   14.90    4.20
  13  11  -2   22.70    9.30
 -13  11   2   20.60    6.40
  12 -11  -2    2.40    4.10
 -12 -11   2   18.50   14.20
  12 -11  -2    2.60   11.30
  12  11  -2   19.80    9.20
 -12  11   2   13.00    5.90
 -11 -11   2   12.90   12.80
  11 -11  -2    5.20    4.70
  11 -11  -2    6.90   12.30
  11  11  -2   -3.30    7.10
  10 -11  -2   -2.60   10.60
 -10 -11   2    2.80   12.50
  10 -11  -2   -2.80    4.40
  10  11  -2   -2.20    8.00
  -9 -11   2    6.00   12.70
   9 -11  -2    3.20    4.80
   9 -11  -2   23.90   13.20
   9  11  -2    1.70    7.10
   8 -11  -2    5.70    5.10
  -8 -11   2   11.70   12.90
   8  11  -2   -0.60    6.80
   7 -11  -2   12.40    5.90
  -7 -11   2   25.70   13.50
   7  11  -2   27.80    8.60
   6 -11  -2    9.40    5.50
  -6 -11   2   20.80   12.50
   6  11  -2   17.60    8.20
  -5 -11   2   -7.10   10.60
   5 -11  -2   -1.60    5.20
   5 -11  -2   -3.10    9.30
   5  11  -2   -2.60    6.10
   4 -11  -2   48.40    7.40
   4 -11  -2   35.80   11.70
  -4 -11   2   41.70   13.00
   4  11  -2   30.20    7.70
   3 -11  -2   68.09    9.20
   3 -11  -2   84.79   14.70
  -3 -11   2   79.89   15.10
   3  11  -2   63.79   10.80
   2 -11  -2   10.20    5.80
   2 -11  -2    6.70    9.30
   2  11  -2   -3.30    6.30
  -1 -11   2    5.10   10.20
   1 -11  -2   10.10   10.10
   1  11  -2    0.30    6.10
   0 -11  -2  -11.00    8.90
   0  11  -2    0.70    5.30
   1 -11   2   15.90    6.50
  -1 -11  -2   15.30   10.00
   1  11   2   12.50    6.40
  -1  11  -2   22.80    6.80
   2 -11   2   14.80    5.90
  -2 -11  -2    7.90    9.90
  -2  11  -2   29.40    6.70
   2  11   2   21.20    8.50
   3 -11   2    7.70    5.40
   3  11   2   -2.10    6.60
  -3  11  -2    0.00    5.50
  -4 -11  -2   13.50   11.20
   4 -11   2   -2.00    4.90
  -4  11  -2    7.80    5.30
   4  11   2    0.60    6.80
  -5 -11  -2   20.60   11.80
   5  11   2    9.10    6.90
  -5  11  -2   18.40    6.00
   6 -11   2    1.10    5.00
  -6 -11  -2   13.20   12.10
   6  11   2   20.00    8.00
   7 -11   2    0.00    4.70
  -7 -11  -2   10.10   11.20
   7  11   2    5.70    6.70
  -8 -11  -2    3.50   10.60
   8 -11   2    1.50    4.70
   8  11   2    8.00    7.20
   9 -11   2   -0.80    4.30
  -9 -11  -2   -2.30   11.70
   9  11   2   -4.20    6.50
 -10 -11  -2   17.90   12.70
  10 -11   2    8.20    4.30
  10  11   2   11.40    8.50
 -11 -11  -2   17.40   14.20
  11 -11   2   19.60    4.60
  11  11   2   19.40    8.20
  12 -11   2   17.50    3.80
 -12 -11  -2    0.90   12.00
  12  11   2    4.20    7.50
 -13 -11  -2    4.30   12.10
  13  11   2    8.80    7.90
 -14 -11  -2    3.10   14.60
  14  11   2   10.40    8.70
 -15 -11  -2    0.50   12.90
  15  11   2    6.40    8.90
 -14 -12   2   -8.00   12.50
  14 -12  -2   -6.30    3.50
  14  12  -2    3.70    9.30
  13 -12  -2    1.20    4.30
 -13 -12   2    9.00   13.00
  13  12  -2   11.30    8.30
  12 -12  -2    7.50    4.60
 -12 -12   2   10.60   14.60
  12  12  -2    1.40    7.90
  11 -12  -2    3.80    5.00
 -11 -12   2    4.50   14.00
  11  12  -2   18.20    8.90
  10 -12  -2   -3.50    5.10
 -10 -12   2  -10.20   10.80
  10  12  -2    1.00    7.40
  -9 -12   2   -3.70   11.70
   9 -12  -2   -7.30    5.50
   9  12  -2   -8.20    7.10
   8 -12  -2    2.90    5.50
  -8 -12   2  -14.30   11.00
   8  12  -2    0.90    8.10
   7 -12  -2   30.10    6.90
   7 -12  -2   22.20   11.80
  -7 -12   2   44.60   15.60
   7  12  -2   35.60    9.70
  -6 -12   2   25.10   14.50
   6 -12  -2    7.20   11.60
   6 -12  -2   12.40    6.50
   6  12  -2   13.80    8.40
  -5 -12   2    9.20   11.50
   5 -12  -2    7.90   11.40
   5  12  -2    8.40    7.40
  -4 -12   2   -2.90   11.00
   4 -12  -2   19.70   11.30
   4  12  -2   -4.40    6.30
   3 -12  -2   -3.60   10.00
  -3 -12   2   -4.10   10.60
   3  12  -2   -7.20    6.50
  -2 -12   2    2.00   12.10
   2 -12  -2   13.20   11.40
   2  12  -2    8.20    7.30
  -1 -12   2   -0.50   11.00
   1  12  -2    3.00    6.30
   0 -12  -2   -1.20   10.20
   0 -12   2   13.80   11.20
  -1 -12  -2  -10.90   10.60
  -1  12  -2   -0.20    6.20
  -2 -12  -2   11.00   10.90
  -2  12  -2   11.50    6.90
  -3 -12  -2   23.50   13.40
  -3  12  -2   29.90    7.30
   3  12   2   40.60    9.30
  -4 -12  -2  -12.00   10.10
   4 -12   2    4.20    5.80
   4  12   2  -13.20    6.90
  -4  12  -2   -0.10    5.80
  -5 -12  -2   27.60   14.20
   5 -12   2   18.70    6.60
   5  12   2   33.20    8.30
   6 -12   2   18.40    6.40
  -6 -12  -2    4.60   11.70
   6  12   2    5.30    8.20
   7 -12   2    9.40    5.90
  -7 -12  -2   -2.20   12.40
   7  12   2    6.90    7.50
   8 -12   2    2.40    5.30
  -8 -12  -2    4.20   11.80
   8  12   2   -5.80    7.10
  -9 -12  -2   -5.40   12.50
   9 -12   2   -1.50    4.80
   9  12   2   -0.40    7.20
  10 -12   2    7.40    4.70
 -10 -12  -2    2.20   12.10
  10  12   2    4.20    7.80
  11 -12   2   -0.60    4.00
 -11 -12  -2    2.30   13.60
  11  12   2   -8.80    8.20
 -12 -12  -2   -2.00   13.90
  12 -12   2    0.40    4.20
 -13 -12  -2    1.50   14.40
  13  12   2    4.20    9.00
 -12 -13   2   17.90   14.60
  12  13  -2   -3.50    9.20
  11 -13  -2   -2.60    7.80
 -11 -13   2   -0.50   12.20
  11  13  -2   -3.70    8.20
  10 -13  -2   -9.50    4.90
 -10 -13   2   -2.30   23.10
   9 -13  -2    5.70   10.80
  -9 -13   2   -4.10   12.30
   9 -13  -2   -0.60    5.40
   9  13  -2    4.20    8.90
  -8 -13   2    2.60   14.50
   8 -13  -2    7.40   12.60
   8  13  -2   -1.00    7.60
   7 -13  -2   16.40   12.50
  -7 -13   2    9.30   14.20
   7  13  -2    9.80    8.00
  -6 -13   2    1.10   12.40
   6 -13  -2  -10.00   10.90
   6  13  -2    4.80    8.70
   5 -13  -2  -17.60   10.00
  -5 -13   2   -0.10   13.50
   5  13  -2   16.50    8.20
   4 -13  -2   19.30   12.90
  -4 -13   2   33.40   13.90
   4  13  -2    9.60    8.50
   3 -13  -2   26.70   13.50
  -3 -13   2   32.20   15.20
   3  13  -2   28.00    8.60
  -2 -13   2   -0.30   12.00
   2 -13  -2   22.50   13.80
   2  13  -2   -3.00    6.60
  -1 -13   2   -4.50   12.10
   1 -13  -2   -4.90   11.00
   1  13  -2   11.00    7.10
   0 -13  -2  -10.10    9.90
   0 -13   2    7.70   12.30
   0  13  -2    1.90    7.20
   1 -13   2    6.00   14.30
  -1 -13  -2    6.40   12.70
  -1  13  -2   18.80    7.90
  -2 -13  -2   23.80   14.10
   2 -13   2   11.20   13.30
  -2  13  -2    5.00    7.10
  -3 -13  -2   -4.00   12.30
  -3  13  -2    7.80    7.90
  -4 -13  -2    0.80   11.60
  -5 -13  -2   -5.50   13.00
   5  13   2   18.20    8.40
  -6 -13  -2    0.50   13.60
   6  13   2   10.10    9.10
   7 -13   2    2.20    5.60
  -7 -13  -2    3.70   12.10
   7  13   2    8.40    8.20
  -8 -13  -2   -7.90   13.80
   8 -13   2  -10.40    5.30
   8  13   2   -3.90    7.70
  -9 -13  -2   -1.90   14.40
   9 -13   2   -2.80    5.00
   9  13   2    5.50   14.20
 -10 -13  -2    0.30   12.90
  10 -13   2   -4.10    4.80
  10  13   2    6.70    8.30
 -11 -13  -2    3.10   15.20
  11  13   2   16.40   10.00
  -9 -14   2    2.00   13.50
   9 -14  -2    5.60   12.30
   9  14  -2   -5.10    8.10
   8 -14  -2   13.50   13.20
  -8 -14   2    9.90   16.30
   8  14  -2   -8.70    7.60
  -7 -14   2    0.50   13.40
   7 -14  -2   19.60   12.80
   6 -14  -2    0.30   11.90
  -6 -14   2   23.50   18.10
   6  14  -2    6.80    9.30
   5 -14  -2   17.60   13.90
  -5 -14   2    7.20   13.00
   5  14  -2    3.30    8.60
  -4 -14   2   -3.00   12.60
   4 -14  -2   31.10   14.10
   4  14  -2   -0.20    7.50
   3 -14  -2  -12.10   11.20
  -3 -14   2   -3.30   13.70
   3  14  -2    5.60    7.50
  -2 -14   2    0.90   13.10
   2 -14  -2  -11.30   10.90
   2  14  -2    1.20    8.10
   1 -14  -2    6.90   11.60
  -1 -14   2   -8.90   11.60
   1  14  -2  -14.60    6.10
   0 -14  -2   19.90   13.50
   0 -14   2   18.10   15.20
   0  14  -2   -6.00    7.30
   1 -14   2   -1.70   14.40
  -1 -14  -2   14.30   12.70
  -1  14  -2   -2.70    7.60
  -2 -14  -2    7.80   12.60
   2 -14   2   11.50   14.60
  -2  14  -2   11.10    8.00
   3 -14   2   15.80   15.60
  -3 -14  -2   13.90   14.20
  -4 -14  -2   -5.40   13.30
  -5 -14  -2   -4.40   13.20
  -6 -14  -2    1.60   15.60
  -7 -14  -2   15.30   13.30
  -8 -14  -2    4.70   13.70
  -9 -14  -2    2.80   13.20
  -5 -15   2   -2.40   14.50
   5 -15  -2    8.30   12.50
   5  15  -2   -6.20    9.20
   4 -15  -2   -2.30   12.90
  -4 -15   2   50.69   16.40
   4  15  -2    0.50    8.40
  -3 -15   2   -0.10   15.30
   3 -15  -2   14.30   14.40
   3  15  -2   -2.90   11.30
  -2 -15   2  -20.20   16.00
   2 -15  -2    0.10   14.00
   2  15  -2    3.60    9.50
   1 -15  -2   12.90   14.20
   1  15  -2  -13.00    7.80
   0 -15  -2    0.70   12.70
   0 -15   2   15.20   15.70
   0  15  -2    4.50    8.40
  -1 -15  -2   14.40   15.00
   1 -15   2   -8.50   15.00
  -1  15  -2    6.80    8.80
   2 -15   2   -7.40   14.80
  -2 -15  -2  -10.50   13.90
   3 -15   2   -0.10   15.10
   4 -15   2   -5.20   14.60
  -4 -15  -2    2.60   15.20
  23   0  -3   -1.10    4.60
  23   0  -3    2.50    5.40
 -23   0   3   19.00   12.80
  22   0  -3    1.80    4.50
 -22   0   3    9.70   12.60
 -22   0   3    8.90    5.40
 -21   0   3   35.70    6.70
 -21   0   3   39.10   14.10
  21   0  -3   30.70    5.70
 -20   0   3   26.40   13.00
  20   0  -3   53.29   12.60
  20   0  -3   26.40    5.50
 -20   0   3   34.10    6.60
  19   0  -3   -9.20    3.80
  19   0  -3    2.30    9.00
 -19   0   3   -7.40    4.40
 -19   0   3   -4.90    9.90
 -18   0   3  129.09   12.30
  18   0  -3  168.78   19.10
 -18   0   3  122.29   18.40
  18   0  -3  143.59   12.10
  17   0  -3  265.27   19.80
 -17   0   3  273.77   26.30
  17   0  -3  358.26   26.20
 -17   0   3  263.87   19.90
  16   0  -3   -3.60    3.60
 -16   0   3    6.90    9.40
  16   0  -3   -0.80    7.50
 -16   0   3   -4.80    3.80
 -15   0   3   66.29    7.70
 -15   0   3   73.89   13.00
  15   0  -3   77.79    7.60
  15   0  -3   70.59   11.50
  14   0  -3   18.00    4.10
 -14   0   3   18.20    4.50
 -14   0   3   22.00    9.40
  14   0  -3   14.60    7.50
  13   0  -3    2.10    3.10
 -13   0   3    3.00    3.40
 -13   0   3    1.30    6.80
  13   0  -3    3.90    5.80
 -12   0   3  209.88   18.70
  12   0  -3  203.98   14.30
  12   0  -3  215.98   17.60
 -11   0   3  497.35   35.00
 -11   0   3  485.55   32.10
  11   0  -3  527.95   31.90
  10   0  -3  128.39    9.50
 -10   0   3  116.59    9.60
  10   0  -3  143.09   12.10
 -10   0   3  118.59   12.40
  -9   0   3 1437.06   90.19
   9   0  -3 1530.55   91.49
   9   0  -3 1516.55   90.09
  -9   0   3 1408.76   91.89
  -8   0   3 2330.17  149.69
   8   0  -3 2529.55  148.39
   8   0  -3 2516.45  149.39
  -8   0   3 2392.26  148.49
   7   0  -3    5.20    3.20
  -7   0   3    5.80    2.50
  -7   0   3   -1.10    3.40
   7   0  -3    1.10    2.20
   6   0  -3 2882.61  167.98
  -6   0   3 2683.93  168.08
   6   0  -3 2751.12  167.58
  -6   0   3 2731.43  167.68
   5   0  -3  904.11   55.09
   5   0  -3  968.20   55.19
  -5   0   3  853.31   55.09
  -5   0   3  864.51   55.29
   4   0  -3  375.66   23.60
  -4   0   3  354.66   23.50
  -4   0   3  391.76   23.50
  -3   0   3  303.07   18.80
   3   0  -3  286.67   18.70
   2   0  -3 2739.43  166.88
  -2   0   3 2768.72  166.88
   1   0  -3  290.47   18.80
  -1   0   3  312.17   18.80
   1   0  -3  306.47   19.20
  -1   0   3  326.77   19.30
  -1   0   3  288.87   19.80
   1   0  -3  311.07   20.00
   0   0   3 1604.14  102.49
   0   0   3 1631.34  103.59
   0   0  -3 1764.12  103.79
   0   0  -3 1770.32  102.79
  -1   0  -3 1951.00  118.49
   1   0   3 1907.91  118.39
  -2   0  -3   17.90    5.30
   2   0   3   14.40    5.10
   3   0   3  524.75   35.00
   4   0   3  259.87   18.70
  -4   0  -3  230.68   18.60
   5   0   3  412.96   29.40
  -5   0  -3  430.66   26.10
  -5   0  -3  417.06   29.70
   6   0   3  225.58   19.80
  -6   0  -3  235.98   14.50
  -6   0  -3  209.08   19.20
  -7   0  -3 1003.80   67.49
  -7   0  -3 1035.70   63.09
   7   0   3 1066.59   67.19
  -8   0  -3  376.86   22.50
  -8   0  -3  289.07   26.80
   8   0   3  391.76   27.40
   9   0   3 2582.54  150.88
  -9   0  -3 2256.17  145.79
 -10   0  -3 1698.33  100.79
 -10   0  -3 1591.74  106.29
  10   0   3 1666.83  105.89
 -11   0  -3   28.10    3.60
 -11   0  -3    8.90    9.10
  11   0   3   28.10   10.30
 -12   0  -3  239.88   15.80
  12   0   3  235.58   22.10
 -12   0  -3  240.08   23.90
 -13   0  -3   -3.50    9.30
 -13   0  -3    0.70    2.70
  13   0   3   -9.80    7.70
 -14   0  -3    0.80    3.00
 -14   0  -3  -20.80    8.50
  14   0   3    1.60    9.90
 -15   0  -3    0.60   10.10
  15   0   3    3.40    9.10
 -16   0  -3   21.60   13.10
 -16   0  -3   24.10    5.20
  16   0   3   24.30   12.00
 -17   0  -3  128.19   10.60
 -17   0  -3  138.99   21.30
 -18   0  -3  307.57   20.90
 -18   0  -3  327.57   48.30
 -19   0  -3   86.89    8.60
 -19   0  -3   76.39   18.40
 -20   0  -3    6.80    4.20
 -20   0  -3   19.70   14.20
 -21   0  -3   68.09    9.10
 -21   0  -3    8.90   15.50
  22   0   3   15.10    7.30
 -22   0  -3    6.00   14.40
  23  -1  -3   -7.60    4.50
 -23  -1   3   15.70   13.10
  23   1  -3    7.50    5.50
 -23   1   3  -11.70   11.40
 -22  -1   3   19.30   13.50
 -22  -1   3    6.50    5.80
  22  -1  -3    8.20    5.10
 -22   1   3   -6.80   10.70
 -22   1   3    2.90    4.30
  22   1  -3    1.80    5.00
 -21  -1   3   36.70   13.50
  21  -1  -3   36.20   11.70
 -21  -1   3   18.40    6.50
  21  -1  -3   29.60    4.90
  21  -1  -3   27.50    6.10
 -21   1   3   42.90   13.50
 -21   1   3   22.30    5.20
  21   1  -3   35.00    6.40
 -20  -1   3   51.39    8.00
  20  -1  -3   61.79    7.50
  20  -1  -3   59.19   13.00
 -20  -1   3   62.39   15.30
  20  -1  -3   51.99    6.00
 -20   1   3   42.40    6.40
  20   1  -3   56.19    7.40
 -20   1   3   43.80   14.00
 -19  -1   3    0.30    4.90
  19  -1  -3    5.60    3.90
  19  -1  -3   -0.90    4.40
  19  -1  -3    4.90   10.30
 -19  -1   3    2.00   10.40
  19   1  -3   -8.50    4.30
 -19   1   3   -4.70   10.10
  19   1  -3   -8.80    8.80
 -19   1   3   -4.60    3.90
 -18  -1   3  134.69   12.60
 -18  -1   3  121.59   18.30
  18  -1  -3  133.19   10.70
  18  -1  -3  147.99   17.40
 -18   1   3  182.38   20.80
  18   1  -3  173.28   19.80
  18   1  -3  124.49   11.70
 -18   1   3  123.19   11.40
 -17  -1   3  181.78   14.50
  17  -1  -3  189.18   19.40
 -17  -1   3  145.39   20.00
  17  -1  -3  184.88   13.10
 -17   1   3  166.38   13.70
  17   1  -3  176.08   14.00
  17   1  -3  226.78   21.20
 -17   1   3  177.38   21.40
 -16  -1   3   10.50    4.80
 -16  -1   3    7.20    9.30
  16  -1  -3    2.60    3.30
  16  -1  -3    4.30    7.70
 -16   1   3   -0.80    8.80
  16   1  -3    3.70    4.10
  16   1  -3   -5.00    7.50
 -16   1   3    3.50    4.30
 -15  -1   3   78.49    8.60
  15  -1  -3   79.79   11.70
  15  -1  -3   80.49    7.50
 -15  -1   3   74.09   13.30
 -15   1   3   85.59   14.00
  15   1  -3   92.19   12.80
  15   1  -3   82.49    8.20
  14  -1  -3   51.59    5.10
 -14  -1   3   36.00    6.00
 -14  -1   3   32.90    9.60
  14  -1  -3   56.49    9.30
 -14   1   3   44.80   10.40
 -14   1   3   34.80    5.40
  14   1  -3   50.99    9.60
  14   1  -3   36.00    6.30
 -13  -1   3   11.80    7.70
 -13  -1   3   16.30    4.50
  13  -1  -3   23.70    6.80
  13  -1  -3   20.90    3.60
  13   1  -3    9.60    4.00
 -13   1   3   10.10    7.40
  13   1  -3   13.50    6.60
 -13   1   3    8.30    3.70
  12  -1  -3  210.78   14.00
  12  -1  -3  223.28   18.90
 -12  -1   3  178.18   14.60
 -12  -1   3  193.78   18.30
 -12   1   3  214.58   14.50
 -12   1   3  184.88   18.20
  12   1  -3  220.78   14.60
  12   1  -3  235.28   18.30
  11  -1  -3  543.95   34.90
 -11  -1   3  485.95   33.10
  11  -1  -3  520.05   32.50
 -11  -1   3  483.95   35.90
  11   1  -3  550.84   32.90
  11   1  -3  553.64   35.30
 -11   1   3  516.25   35.90
 -11   1   3  494.55   32.80
 -10  -1   3    1.30    5.00
  10  -1  -3    5.80    2.60
  10  -1  -3    3.10    4.30
 -10  -1   3    8.20    3.40
  10   1  -3    6.20    3.10
  10   1  -3    2.70    4.80
 -10   1   3   -0.80    5.00
 -10   1   3    2.10    2.90
   9  -1  -3 1534.15   92.69
  -9  -1   3 1408.16   93.39
   9  -1  -3 1557.14   91.29
  -9  -1   3 1496.75   91.79
  -9   1   3 1408.56   93.19
   9   1  -3 1516.15   93.19
   9   1  -3 1565.44   91.59
  -9   1   3 1478.75   91.49
   8  -1  -3 1265.67   78.19
  -8  -1   3 1277.67   77.69
  -8  -1   3 1229.88   79.09
   8  -1  -3 1255.77   77.29
  -8   1   3 1248.08   78.79
   8   1  -3 1342.07   78.79
   8   1  -3 1281.17   77.59
  -8   1   3 1224.18   77.39
  -7  -1   3   99.29    7.70
   7  -1  -3  103.79    7.40
  -7  -1   3   87.69    9.10
   7  -1  -3   97.79    8.20
   7   1  -3   88.79    8.70
  -7   1   3   91.39    7.40
  -7   1   3   94.89    8.80
   7   1  -3  106.99    7.70
  -6  -1   3  349.17   24.10
   6  -1  -3  363.56   23.00
   6  -1  -3  354.16   23.10
  -6  -1   3  383.86   23.30
  -6   1   3  353.66   23.00
   6   1  -3  384.26   23.20
   6   1  -3  388.46   24.00
  -6   1   3  339.77   23.60
   5  -1  -3  248.38   15.40
   5  -1  -3  231.38   15.70
  -5  -1   3  240.98   16.50
  -5  -1   3  247.78   15.90
  -5   1   3  226.08   15.60
   5   1  -3  253.57   15.80
  -5   1   3  244.88   15.70
   4  -1  -3   38.10    2.90
  -4  -1   3   46.20    4.90
  -4  -1   3   38.20    4.20
   4  -1  -3   38.70    4.00
   4   1  -3   39.70    4.20
  -4   1   3   36.50    3.90
   3  -1  -3   33.20    3.60
  -3  -1   3   28.10    3.70
   3   1  -3   31.60    3.80
  -2  -1   3 1058.29   65.19
   2   1  -3 1090.79   65.19
  -2   1   3 1052.29   64.79
   1  -1  -3    4.60    2.50
  -1  -1   3    7.80    2.20
   1   1  -3    5.20    2.10
  -1   1   3    5.00    2.50
   0  -1  -3 7092.59  429.26
   1  -1   3 4391.56  271.77
  -1  -1  -3 4278.07  271.07
  -1   1  -3 4694.03  271.87
   1   1   3 4496.95  271.17
   2  -1   3  313.97   19.60
   2  -1   3  318.27   19.50
  -2  -1  -3  263.07   21.30
   2  -1   3  341.17   22.40
   2   1   3  296.97   21.40
  -2   1  -3  324.17   19.70
  -2   1  -3  303.57   19.50
  -2   1  -3  341.77   22.70
  -3  -1  -3  189.58   16.20
   3  -1   3  228.98   17.40
   3  -1   3  194.98   13.90
  -3   1  -3  218.38   13.60
   3   1   3  248.88   17.00
  -3   1  -3  217.88   16.80
   4  -1   3    2.50    4.90
   4  -1   3    2.40    2.00
  -4  -1  -3    2.40    4.50
  -4  -1  -3    4.10    1.90
  -4   1  -3    5.80    5.10
   4   1   3    7.30    4.90
  -5  -1  -3    0.80    1.90
   5  -1   3    8.50    6.10
  -5  -1  -3    9.80    5.40
   5   1   3    3.30    4.80
  -5   1  -3    2.40    5.80
  -6  -1  -3   87.69    6.50
  -6  -1  -3   72.89   10.50
   6  -1   3   82.19   11.10
  -6   1  -3   89.19    5.90
   6   1   3   94.39   10.90
  -6   1  -3   88.79   12.00
  -7  -1  -3  167.08   16.80
   7  -1   3  149.59   15.80
  -7  -1  -3  176.38   11.60
  -7   1  -3  173.48   10.90
   7   1   3  171.78   16.50
  -7   1  -3  176.48   17.40
  -8  -1  -3  188.08   18.20
  -8  -1  -3  186.08   13.20
   8  -1   3  201.78   18.20
   8   1   3  248.18   18.60
  -8   1  -3  211.48   12.70
  -8   1  -3  149.19   17.90
  -9  -1  -3 1564.64   96.49
   9  -1   3 1480.55  100.69
  -9  -1  -3 1519.35  101.19
   9   1   3 1821.52  101.69
  -9   1  -3 1660.83   95.99
  -9   1  -3 1434.76  101.29
 -10  -1  -3  838.82   59.79
  10  -1   3  948.61   60.29
 -10  -1  -3  884.21   54.69
 -10   1  -3  872.91   54.19
  10   1   3  987.10   60.39
 -10   1  -3  807.42   60.29
  11  -1   3   43.40   11.10
 -11  -1  -3   35.10   11.00
 -11  -1  -3   51.39    5.70
 -11   1  -3   32.80   11.30
  11   1   3   54.39   10.70
 -11   1  -3   44.70    4.20
 -12  -1  -3  259.67   17.90
 -12  -1  -3  264.67   25.40
  12  -1   3  293.27   24.40
 -12   1  -3  268.67   17.20
 -12   1  -3  252.57   24.50
  12   1   3  294.37   24.20
 -13  -1  -3   34.90    4.80
 -13  -1  -3   35.60   11.10
  13  -1   3   45.20   11.80
 -13   1  -3   33.30    3.80
 -13   1  -3   31.60   12.10
  13   1   3   40.30   12.80
 -14  -1  -3   -2.00    9.30
 -14  -1  -3    7.60    3.70
 -14   1  -3    2.90    2.60
  14   1   3   -8.80    9.10
 -14   1  -3    5.00   10.90
  15  -1   3   12.80   11.00
 -15  -1  -3    9.70   11.20
 -15  -1  -3   32.60    4.90
  15   1   3   31.90   12.50
 -15   1  -3   15.50   12.10
 -15   1  -3   23.50    3.60
 -16  -1  -3   22.50   13.10
 -16  -1  -3   40.40    5.50
  16  -1   3   31.10   12.60
 -16   1  -3   19.50   13.50
 -16   1  -3   27.30    4.10
 -17  -1  -3   44.40   14.30
  17  -1   3   56.99    8.50
 -17  -1  -3   44.70    6.40
 -17   1  -3   58.29    5.90
 -17   1  -3   63.09   16.90
 -18  -1  -3  192.48   15.40
 -18  -1  -3  239.08   26.10
  18  -1   3  193.98   16.80
 -18   1  -3  207.88   13.90
 -18   1  -3  208.08   26.80
  19  -1   3   60.09    9.30
 -19  -1  -3   47.60   16.20
 -19  -1  -3   65.89    7.90
 -19   1  -3   68.49    6.20
 -19   1  -3   90.89   18.40
 -20  -1  -3   16.60    5.20
  20  -1   3    7.50    6.30
 -20  -1  -3    1.70   13.90
 -20   1  -3    7.90   13.70
 -21  -1  -3   41.80    6.60
  21  -1   3   42.50    8.40
 -21  -1  -3   21.30   16.10
 -21   1  -3   39.30   15.90
 -22  -1  -3   -5.30   15.40
  22  -1   3    3.20    6.50
 -22   1  -3  -10.50   12.60
 -23  -2   3    1.50   11.60
  23   2  -3    3.70    5.90
 -23   2   3   -2.70   12.60
 -22  -2   3   12.00   12.40
  22  -2  -3  -12.50    8.80
 -22  -2   3    5.30    6.30
  22  -2  -3    5.00    4.60
  22   2  -3   -0.60    5.40
 -22   2   3    2.10   11.90
  21  -2  -3    9.20   10.10
 -21  -2   3   12.90   12.40
 -21  -2   3   10.60    6.20
  21  -2  -3   15.60    5.20
  21   2  -3    6.60    5.80
 -21   2   3   34.10   12.60
  20  -2  -3   35.90    6.00
 -20  -2   3   24.40   13.00
  20  -2  -3   40.70    4.40
 -20  -2   3   31.60    7.30
  20   2  -3   24.10    6.70
 -20   2   3   28.10   12.60
  19  -2  -3    0.20    3.00
  19  -2  -3   -2.00    3.90
  19  -2  -3   -1.90    7.90
 -19  -2   3    0.10   10.10
 -19   2   3    8.00   10.60
  19   2  -3   -4.00    4.60
  18  -2  -3  227.68   15.50
 -18  -2   3  239.58   18.20
 -18  -2   3  215.28   24.50
  18  -2  -3  233.08   16.80
  18  -2  -3  245.28   23.00
  18   2  -3  215.88   17.40
 -18   2   3  217.68   24.70
  18   2  -3  263.07   24.30
  17  -2  -3  159.18   10.50
 -17  -2   3  145.89   13.00
 -17  -2   3  123.19   18.40
  17  -2  -3  128.09   14.00
  17  -2  -3  164.18   17.30
 -17   2   3  139.29   11.00
 -17   2   3  126.29   17.80
  17   2  -3  133.79   17.70
  17   2  -3  137.79   12.50
 -16  -2   3    1.00    8.00
 -16  -2   3   -5.90    4.50
  16  -2  -3    4.60    3.80
  16  -2  -3    2.70    2.80
  16  -2  -3   -1.30    6.90
 -16   2   3   -6.00    7.90
  16   2  -3    2.60    8.20
 -16   2   3    2.50    3.40
  16   2  -3   -1.40    4.30
  15  -2  -3   68.99   10.80
  15  -2  -3   78.29    7.80
  15  -2  -3   74.19    6.70
 -15  -2   3   84.29   13.60
 -15  -2   3   69.49    8.50
  15   2  -3   78.99   12.70
  15   2  -3   75.79    8.20
 -15   2   3   76.29   12.90
 -15   2   3   79.89    7.40
  14  -2  -3   21.50    4.00
 -14  -2   3    4.00    8.20
  14  -2  -3   10.50    6.80
 -14  -2   3   23.40    5.30
  14  -2  -3   16.30    3.20
  14   2  -3   25.30    5.20
  14   2  -3   29.70    8.60
 -14   2   3    7.90    7.90
 -14   2   3   20.00    4.00
  13  -2  -3    2.70    5.60
  13  -2  -3    0.50    2.70
 -13  -2   3    2.50    3.90
 -13  -2   3   -6.50    6.40
  13  -2  -3   -4.10    2.30
 -13   2   3    2.00    6.80
  13   2  -3    3.70    4.00
  13   2  -3   -1.50    6.10
 -13   2   3   -2.70    2.80
  12  -2  -3  172.68   12.40
  12  -2  -3  182.78   15.50
 -12  -2   3  166.48   17.40
  12  -2  -3  179.08   12.20
 -12  -2   3  177.88   13.60
  12   2  -3  192.28   16.80
  12   2  -3  208.58   14.50
 -12   2   3  179.38   12.70
 -12   2   3  169.08   16.70
  11  -2  -3  215.68   14.60
 -11  -2   3  217.98   15.80
  11  -2  -3  227.08   17.50
 -11  -2   3  221.98   19.70
  11  -2  -3  226.38   14.60
  11   2  -3  240.38   18.50
 -11   2   3  217.98   15.00
  11   2  -3  220.58   15.80
 -11   2   3  221.28   18.50
  10  -2  -3   21.30    5.40
  10  -2  -3   25.80    3.30
 -10  -2   3   20.30    4.30
  10  -2  -3   30.60    3.30
 -10  -2   3   17.30    6.60
 -10   2   3   15.00    6.20
  10   2  -3   16.80    6.00
  10   2  -3   21.90    4.20
 -10   2   3   21.90    3.50
   9  -2  -3  936.51   59.69
   9  -2  -3 1000.40   58.39
  -9  -2   3  912.31   60.89
   9  -2  -3  935.21   57.99
  -9  -2   3  909.21   58.89
   9   2  -3 1032.30   60.79
   9   2  -3 1008.40   58.89
  -9   2   3  895.41   60.19
  -9   2   3  924.71   58.39
   8  -2  -3  778.02   47.80
  -8  -2   3  744.43   49.99
  -8  -2   3  784.32   48.40
   8  -2  -3  792.12   48.90
   8   2  -3  820.82   48.30
  -8   2   3  729.83   49.20
   7  -2  -3   17.00    3.00
  -7  -2   3   21.00    5.10
   7  -2  -3   20.50    4.10
  -7  -2   3   18.10    4.30
  -7   2   3   13.40    4.30
   7   2  -3   21.10    5.00
   7   2  -3   25.00    3.90
  -6  -2   3  649.14   41.60
   6  -2  -3  630.24   40.40
   6  -2  -3  613.74   40.10
  -6  -2   3  653.13   40.50
   6   2  -3  701.93   40.50
  -5  -2   3  302.57   19.50
   5  -2  -3  268.37   18.10
   5  -2  -3  279.67   18.10
  -5  -2   3  284.87   18.30
  -5   2   3  279.67   17.30
   5   2  -3  278.47   18.20
  -4  -2   3   27.40    3.80
   4  -2  -3   30.60    3.70
  -4  -2   3   36.80    4.80
   4   2  -3   36.10    3.90
  -3  -2   3 1379.96   86.79
   3  -2  -3 1412.56   86.29
   3   2  -3 1475.65   86.79
  -2  -2   3  131.49    9.90
   2  -2  -3  143.09    9.80
  -2   2   3  155.78    9.80
   2   2  -3  138.79    9.90
  -1  -2   3    6.40    2.30
   1  -2  -3   11.60    3.00
   1   2  -3    8.70    2.40
  -1   2   3    9.80    2.80
   0  -2   3  141.89    9.90
   0  -2  -3  155.18   11.20
   0   2   3  151.88   11.00
   0   2  -3  143.09    9.90
  -1  -2  -3   24.80    4.80
   1  -2   3   32.40    3.30
  -1   2  -3   33.00    3.30
   1   2   3   36.50    5.60
  -2  -2  -3   70.09    8.50
   2  -2   3   93.59   10.20
  -2  -2  -3   70.99    5.70
   2  -2   3   66.99    5.40
  -2   2  -3   74.59    5.40
   2   2   3   74.49    8.30
   3  -2   3  959.30   62.19
  -3  -2  -3  984.60   59.09
   3  -2   3  908.31   58.79
  -3  -2  -3  888.81   60.99
  -3   2  -3 1038.90   59.19
   3   2   3 1009.30   61.19
  -3   2  -3  903.81   58.69
  -3   2  -3 1047.50   62.19
  -4  -2  -3  200.78   16.20
  -4  -2  -3  202.38   13.50
   4  -2   3  190.58   13.00
   4  -2   3  199.18   17.60
   4  -2   3  209.58   13.60
   4   2   3  208.28   16.20
  -4   2  -3  220.68   12.90
  -4   2  -3  212.58   17.20
  -4   2  -3  199.28   13.50
   5  -2   3   67.09   10.10
  -5  -2  -3   57.99    5.60
  -5  -2  -3   63.09    9.10
   5  -2   3   57.49    5.50
  -5   2  -3   73.49    4.70
   5   2   3   70.19   11.10
  -5   2  -3   69.29    9.90
  -6  -2  -3  322.67   25.20
  -6  -2  -3  343.47   21.80
   6  -2   3  325.47   22.00
  -6   2  -3  331.77   26.30
   6   2   3  323.97   21.70
   6   2   3  373.36   25.80
  -6   2  -3  363.26   21.00
   7  -2   3  215.08   15.20
  -7  -2  -3  235.28   19.90
   7  -2   3  215.98   20.20
  -7  -2  -3  236.68   15.10
  -7   2  -3  229.38   14.00
   7   2   3  227.28   15.10
   7   2   3  245.18   19.30
  -7   2  -3  206.88   20.30
  -7   2  -3  218.68   13.80
  -8  -2  -3   93.69    7.70
   8  -2   3   84.09    8.10
   8  -2   3   95.49   13.60
  -8  -2  -3   98.39   14.30
   8   2   3   98.89    7.80
  -8   2  -3   84.29   13.50
   8   2   3  131.79   14.10
  -9  -2  -3 1119.49   66.99
   9  -2   3 1095.29   67.39
   9  -2   3 1134.89   72.19
  -9  -2  -3  975.20   70.99
  -9   2  -3  977.70   71.49
   9   2   3 1196.18   71.59
   9   2   3 1111.69   66.99
 -10  -2  -3  248.38   16.40
  10  -2   3  219.38   17.50
  10  -2   3  256.67   22.50
 -10  -2  -3  258.57   22.60
  10   2   3  251.87   16.50
  10   2   3  220.98   21.10
 -10   2  -3  241.08   22.20
  11  -2   3   21.70    9.00
  11  -2   3   40.20    5.80
 -11  -2  -3   33.00    4.60
 -11  -2  -3   29.10   10.20
 -11   2  -3   34.80   11.10
  11   2   3   22.70    9.30
  12  -2   3  271.27   24.90
  12  -2   3  276.77   18.80
 -12  -2  -3  254.47   25.30
 -12  -2  -3  266.07   18.00
 -12   2  -3  229.18   24.80
  12   2   3  273.57   24.90
 -13  -2  -3  115.99   17.20
  13  -2   3  109.09   10.50
 -13  -2  -3   95.99    9.30
  13  -2   3  117.99   17.50
 -13   2  -3  100.59   16.70
  13   2   3  110.09   16.70
  14  -2   3   35.80   11.60
  14  -2   3   -0.20    4.70
 -14  -2  -3    4.40    4.00
 -14  -2  -3   19.90   11.50
 -14   2  -3    6.90   10.80
  14   2   3    4.60    8.80
 -15  -2  -3   18.10   12.30
  15  -2   3   33.10   12.40
 -15  -2  -3   38.60    5.70
  15  -2   3   23.00    6.10
 -15   2  -3   14.80   11.50
  15   2   3   19.00   13.60
  16  -2   3   40.60    7.30
 -16  -2  -3   36.10    5.90
 -16  -2  -3   29.00   13.90
  16  -2   3   15.30   12.00
 -16   2  -3   17.20   12.70
  17  -2   3    7.90    5.60
 -17  -2  -3    3.10    4.30
 -17   2  -3   10.70   12.80
 -18  -2  -3   92.99   18.70
 -18  -2  -3  111.19   10.80
  18  -2   3  128.09   12.10
 -18   2  -3  114.69   20.90
 -19  -2  -3   32.20   14.10
 -19  -2  -3   27.70    6.20
  19  -2   3   58.49    8.30
 -19   2  -3   39.30   16.10
 -20  -2  -3    2.20   12.30
 -20  -2  -3    2.10    5.10
  20  -2   3   12.50    7.00
 -20   2  -3   13.50   13.70
  21  -2   3   22.00    7.30
 -21  -2  -3   29.20   10.20
 -21  -2  -3   33.30   16.50
 -21   2  -3   22.50   15.90
 -22  -2  -3   -4.30   14.50
  22  -2   3    7.00    6.40
 -22   2  -3    3.00   14.30
 -22  -3   3  -12.00   11.20
  22  -3  -3   -8.40    8.80
 -22   3   3   -3.00   11.60
  22   3  -3   11.10    6.30
 -21  -3   3    8.00   12.00
  21  -3  -3   24.30   10.80
 -21   3   3   14.40   11.90
  21   3  -3   21.20    6.80
 -20  -3   3   25.60    7.70
 -20  -3   3   28.80   13.60
  20  -3  -3   40.90   11.40
  20   3  -3   37.80    7.50
 -20   3   3   53.19   14.10
 -19  -3   3   -0.20    5.50
 -19  -3   3    2.50   10.80
  19  -3  -3    9.90    8.80
 -19   3   3    4.80   10.20
  19   3  -3    0.70    5.50
  18  -3  -3  220.48   21.30
  18  -3  -3  210.08   13.40
 -18  -3   3  157.88   22.50
 -18  -3   3  234.98   17.50
  18   3  -3  215.28   16.90
 -18   3   3  187.28   23.40
 -17  -3   3   98.89   10.70
  17  -3  -3  103.19    7.20
 -17  -3   3   69.89   15.40
  17  -3  -3  104.99   14.10
  17   3  -3  117.29   16.10
 -17   3   3   87.09   15.20
  17   3  -3   88.49   10.10
 -16  -3   3    1.50    9.00
  16  -3  -3    7.40    2.40
 -16  -3   3   -1.40    4.90
  16  -3  -3    3.00    7.10
  16   3  -3    0.50    4.80
  16   3  -3   -0.70    8.50
  15  -3  -3  135.89    9.00
 -15  -3   3  128.89   11.80
 -15  -3   3   95.69   16.00
  15  -3  -3  122.49   14.70
 -15   3   3  118.19   16.00
  15   3  -3  140.59   11.70
  15   3  -3   99.69   24.10
 -14  -3   3   81.09    8.70
 -14  -3   3   66.99   12.90
  14  -3  -3   71.39    6.10
  14  -3  -3   82.69   11.10
  14   3  -3   77.39   12.00
 -14   3   3   68.59   12.40
  14   3  -3   90.99    9.00
 -13  -3   3    8.70    4.70
 -13  -3   3   17.40    9.00
  13  -3  -3    8.20    2.50
  13  -3  -3   13.50    8.20
  13   3  -3   22.30    8.40
  13   3  -3    9.20    4.50
 -13   3   3    8.20    7.30
  12  -3  -3   72.09    9.60
  12  -3  -3   63.19    5.80
 -12  -3   3   81.09    8.20
 -12  -3   3   63.49   11.20
  12   3  -3   58.89   10.40
  12   3  -3   71.49    7.80
 -12   3   3   94.69   11.50
  11  -3  -3  281.27   17.60
  11  -3  -3  264.27   20.50
 -11  -3   3  280.77   19.10
 -11  -3   3  260.87   22.40
 -11   3   3  246.18   21.20
  11   3  -3  307.17   22.40
  11   3  -3  268.77   18.70
  10  -3  -3    4.70    2.40
  10  -3  -3   -1.90    4.30
 -10  -3   3   -1.50    3.40
 -10  -3   3   -6.00    5.60
  10   3  -3   -0.70    3.70
 -10   3   3    3.80    5.40
  10   3  -3    1.20    5.50
   9  -3  -3  930.21   57.29
  -9  -3   3  865.51   60.09
   9  -3  -3  930.61   59.09
  -9  -3   3  910.51   58.09
   9   3  -3  963.20   58.09
   9   3  -3  995.30   60.09
  -8  -3   3  117.49   12.80
   8  -3  -3  119.89   11.20
  -8  -3   3  120.49   10.20
   8  -3  -3  113.29    9.10
   8   3  -3  151.98   10.10
   8   3  -3  143.99   12.60
   7  -3  -3   70.99    7.70
  -7  -3   3   70.39    9.00
   7  -3  -3   56.89    5.80
  -7  -3   3   59.69    6.30
   7   3  -3   72.59    7.00
  -6  -3   3  196.08   16.00
   6  -3  -3  195.48   13.70
   6  -3  -3  189.48   14.80
  -6  -3   3  204.08   14.00
   6   3  -3  230.98   14.30
  -5  -3   3    9.30    4.50
  -5  -3   3    4.60    3.00
   5   3  -3    2.80    2.70
  -4  -3   3  135.49   10.20
   4   3  -3  149.49   10.20
   3  -3  -3 1762.42  101.89
  -3  -3   3 1620.44  101.99
   3   3  -3 1628.54  101.89
  -2  -3   3   33.90    3.90
   2  -3  -3   33.50    4.30
   2   3  -3   29.90    3.80
   1  -3  -3   19.00    3.90
  -1  -3   3   13.40    2.70
  -1   3   3   17.60    3.70
   1   3  -3   16.90    2.80
   0  -3   3 4107.19  248.98
   0  -3  -3 3809.82  249.78
   0  -3  -3 4300.47  248.98
   0   3   3 4387.86  249.88
   0   3  -3 3959.20  248.88
  -1  -3  -3 1773.82  103.89
   1  -3   3 1663.03  103.79
  -1  -3  -3 1576.44  104.99
   1   3   3 1800.42  105.19
  -1   3  -3 1721.33  103.79
  -2  -3  -3  463.75   28.60
  -2  -3  -3  424.16   30.20
   2  -3   3  438.76   28.40
   2   3   3  485.15   30.50
  -2   3  -3  472.45   28.30
  -3  -3  -3  991.50   62.29
  -3  -3  -3 1005.50   64.39
   3  -3   3 1028.20   65.99
   3  -3   3 1016.40   61.99
  -3   3  -3 1036.20   61.89
   3   3   3 1019.90   64.29
  -4  -3  -3   66.99    8.50
  -4  -3  -3   60.89    6.00
   4  -3   3   37.00    8.60
   4  -3   3   52.29    4.40
   4   3   3   67.29    8.50
  -4   3  -3   48.60    4.10
  -4   3  -3   57.19    5.40
   4   3   3   51.69    5.20
   5  -3   3   15.60    2.20
  -5  -3  -3   17.30    3.40
  -5  -3  -3   10.30    5.90
  -5   3  -3   13.10    1.80
  -5   3  -3   24.30    7.50
   5   3   3   21.00    6.70
   5   3   3   11.40    3.40
  -5   3  -3   20.30    3.90
  -6  -3  -3  172.18   15.70
   6  -3   3  165.78   16.90
  -6  -3  -3  165.98   11.80
  -6   3  -3  171.28   10.40
  -6   3  -3  163.08   12.10
   6   3   3  157.28   15.90
   6   3   3  178.08   12.10
  -6   3  -3  151.88   17.40
  -7  -3  -3  107.49   14.90
  -7  -3  -3  113.49    8.80
   7  -3   3  131.89   15.80
   7   3   3  105.59   12.90
  -7   3  -3  124.59   15.60
   7   3   3  114.69    8.90
  -8  -3  -3    1.30    2.70
   8  -3   3   12.80    7.20
  -8  -3  -3    5.70    7.10
  -8   3  -3   -1.50    7.60
   8   3   3    7.60    3.50
   8   3   3   -0.30    5.80
   9  -3   3  942.41   61.49
  -9  -3  -3  964.30   61.29
   9  -3   3  960.80   66.49
  -9  -3  -3  940.01   65.79
   9   3   3 1111.59   66.09
   9   3   3 1041.30   61.49
  10  -3   3  168.28   19.60
  10  -3   3  193.08   13.50
 -10  -3  -3  154.68   18.00
 -10  -3  -3  198.68   13.30
 -10   3  -3  158.38   19.60
  10   3   3  190.68   18.20
  10   3   3  179.78   13.30
 -11  -3  -3   47.80    6.00
  11  -3   3   41.90    6.00
 -11  -3  -3   54.79   12.10
  11  -3   3   58.99   13.00
 -11   3  -3   50.99   12.70
  11   3   3   50.09   12.10
  11   3   3   45.20    5.90
  12  -3   3  130.89   17.80
 -12  -3  -3  122.59   10.50
  12  -3   3  125.09   10.90
 -12  -3  -3   99.79   15.90
  12   3   3  159.08   18.20
  12   3   3  132.09   10.90
 -12   3  -3  114.29   18.00
  13  -3   3   92.49   15.90
 -13  -3  -3   85.99    8.80
 -13  -3  -3   63.09   13.80
  13  -3   3   74.39    8.50
  13   3   3   84.59    8.40
  13   3   3   91.99   14.50
 -13   3  -3   94.09   16.50
 -14  -3  -3   11.70    4.60
  14  -3   3    6.40    5.00
 -14  -3  -3    8.50   10.40
  14  -3   3    4.30   10.10
  14   3   3   27.40   10.60
 -14   3  -3   -0.80   10.20
 -15  -3  -3  123.49   10.50
  15  -3   3  112.49   10.90
 -15  -3  -3   92.29   17.10
  15  -3   3  105.09   19.20
 -15   3  -3   82.39   17.70
  16  -3   3   46.10   14.90
 -16  -3  -3   56.49    7.80
  16  -3   3   84.69    8.90
 -16  -3  -3   58.99   16.50
 -16   3  -3   72.09   17.10
  17  -3   3   16.10    6.00
 -17  -3  -3  -12.10   10.80
 -17   3  -3    4.30   12.60
 -18  -3  -3   74.59   18.60
 -18  -3  -3   96.79   10.60
  18  -3   3  139.39   12.40
 -18   3  -3  103.99   20.80
  19  -3   3   47.00    7.90
 -19  -3  -3   54.59    7.70
 -19  -3  -3    9.20   13.20
 -19   3  -3   78.29   21.90
 -20  -3  -3  -17.20    4.50
 -20  -3  -3    0.70   12.60
 -20   3  -3   -0.70   13.60
 -21  -3  -3    4.70   14.30
 -21  -3  -3   25.80    6.60
 -21   3  -3   26.30   15.90
 -22  -4   3   10.60   13.30
  22   4  -3    0.50    6.40
 -21  -4   3    6.50   12.00
  21   4  -3   28.50    7.60
  20  -4  -3   14.70    9.30
 -20  -4   3   13.10   12.20
  20   4  -3   19.30    7.10
 -19  -4   3   -1.50   10.30
  19  -4  -3   -4.80    8.20
 -19   4   3  -14.80    8.40
  19   4  -3  -12.80    5.30
 -18  -4   3  122.09   19.50
  18  -4  -3  144.59   17.00
  18   4  -3  113.49   12.20
 -18   4   3  118.99   17.20
  17  -4  -3  161.78   18.00
 -17  -4   3  130.89   19.90
 -17  -4   3  161.08   14.50
 -17   4   3  146.59   19.20
  17   4  -3  190.58   14.70
 -16  -4   3    8.10    5.50
  16  -4  -3   -0.60    7.10
 -16  -4   3    9.50   10.40
  16   4  -3   10.30   10.10
  16   4  -3   -3.20    4.90
 -15  -4   3   62.79    8.30
 -15  -4   3   40.30   11.80
  15  -4  -3   50.69   10.30
  15   4  -3   56.99   12.50
  15   4  -3   52.89    7.80
  14  -4  -3    8.80    6.90
  14  -4  -3   15.90    2.40
 -14  -4   3   22.50    9.50
  14   4  -3   16.10    5.60
  14   4  -3   12.50    9.10
  13  -4  -3    1.20    2.00
 -13  -4   3    2.80    7.10
  13  -4  -3    4.20    7.70
 -13  -4   3    7.50    4.20
  13   4  -3    2.40    4.30
  13   4  -3    5.50    8.20
  12  -4  -3  104.09   12.00
 -12  -4   3   84.59    9.40
  12  -4  -3   88.09    7.00
 -12  -4   3   99.69   13.70
  12   4  -3  106.29   13.70
  12   4  -3   90.09    9.30
 -11  -4   3   98.49   10.00
  11  -4  -3   98.49    7.60
 -11  -4   3   81.09   12.60
  11  -4  -3   94.29   11.70
  11   4  -3  115.49   10.00
  11   4  -3  117.79   13.90
  10  -4  -3   68.19    6.00
 -10  -4   3   65.39    7.40
 -10  -4   3   77.89   11.30
  10  -4  -3   58.49    8.90
  10   4  -3   82.49    8.10
  10   4  -3   61.89    9.50
  -9  -4   3  547.95   34.10
   9  -4  -3  507.05   33.00
  -9  -4   3  498.15   36.50
   9  -4  -3  518.95   35.40
   9   4  -3  557.34   33.90
  -8  -4   3  398.96   26.10
   8  -4  -3  364.46   27.30
  -8  -4   3  380.26   28.70
   8  -4  -3  396.96   25.30
  -8   4   3  413.36   24.80
   8   4  -3  402.56   25.90
  -7  -4   3   -0.60    4.80
   7  -4  -3   -4.00    4.40
  -7  -4   3   -5.50    3.20
   6  -4  -3  381.36   26.30
  -6  -4   3  358.26   24.50
  -6  -4   3  379.56   26.70
   6   4  -3  377.96   24.50
  -5  -4   3   69.09    9.00
  -5  -4   3   60.59    6.20
   5   4  -3   57.89    6.30
  -4  -4   3    7.10    3.10
   4   4  -3    6.50    3.10
  -3  -4   3  400.86   27.60
   3  -4  -3  445.56   27.20
   3   4  -3  454.15   27.70
   2  -4  -3  402.56   24.70
  -2  -4   3  347.87   23.90
   2  -4  -3  356.16   23.50
   2   4  -3  386.06   24.00
   1  -4  -3  219.08   15.70
   1  -4  -3  240.78   14.50
  -1  -4   3  207.28   14.50
   1   4  -3  205.38   14.50
   0  -4   3  504.95   33.00
   0  -4  -3  501.95   34.20
   0  -4  -3  522.05   33.00
   0   4   3  603.94   34.60
   0   4  -3  519.05   33.00
   1  -4   3  363.46   23.90
  -1  -4  -3  359.96   25.60
   1   4   3  413.36   25.90
  -1   4  -3  379.56   23.90
  -2  -4  -3    5.60    2.80
  -2  -4  -3    4.60    4.60
   2  -4   3    3.20    2.30
   2   4   3   12.70    5.30
  -2   4  -3   16.70    2.70
  -3  -4  -3  595.54   35.00
   3  -4   3  543.75   34.40
  -3  -4  -3  560.24   37.30
   3   4   3  529.45   34.80
  -3   4  -3  529.15   34.30
   3   4   3  587.94   37.10
  -4  -4  -3  125.69   13.30
   4  -4   3  133.39   15.90
  -4  -4  -3  120.19    9.30
   4  -4   3  117.59    8.50
  -4   4  -3  121.29    8.40
   4   4   3  137.59   12.50
   4   4   3  126.09    9.80
  -5  -4  -3   14.70    6.60
   5  -4   3   12.40    2.50
   5  -4   3   10.00    8.60
  -5  -4  -3   23.20    4.10
  -5   4  -3   15.30    2.20
   5   4   3   17.60    4.20
   5   4   3   10.20    6.60
  -5   4  -3   16.10    3.40
   6  -4   3  195.88   13.00
   6  -4   3  198.28   19.50
  -6  -4  -3  200.98   14.10
  -6  -4  -3  171.78   17.60
  -6   4  -3  204.98   14.20
  -6   4  -3  203.28   12.70
   6   4   3  217.88   17.90
   6   4   3  214.28   14.40
   7  -4   3  310.67   27.70
  -7  -4  -3  366.36   22.90
  -7  -4  -3  364.86   27.00
   7   4   3  382.46   26.90
   7   4   3  365.96   23.00
  -7   4  -3  366.76   23.10
  -7   4  -3  312.57   21.20
  -8  -4  -3   85.09    8.10
  -8  -4  -3   87.39   12.60
   8  -4   3   97.69   14.70
   8   4   3   79.49    7.80
   8   4   3   96.09   12.60
   9  -4   3  654.93   48.70
  -9  -4  -3  677.73   42.90
  -9  -4  -3  615.74   47.00
   9   4   3  767.62   48.00
  -9   4  -3  630.84   48.20
   9   4   3  717.33   43.00
  10  -4   3  280.77   26.30
 -10  -4  -3  269.77   19.30
 -10  -4  -3  272.77   24.50
 -10   4  -3  257.47   25.70
  10   4   3  339.57   26.00
  10   4   3  299.47   19.80
  11  -4   3    5.00    9.70
 -11  -4  -3   15.40    4.70
 -11  -4  -3   22.10   10.30
  11   4   3   30.30   10.40
 -11   4  -3   10.80   10.20
  11   4   3   15.30    5.00
  12  -4   3  133.29   19.30
 -12  -4  -3  134.49   11.20
 -12  -4  -3   91.59   15.90
  12   4   3  130.69   11.30
  12   4   3  138.79   17.70
 -12   4  -3  140.99   19.70
 -13  -4  -3   29.50   12.00
  13  -4   3   -3.20   10.40
 -13  -4  -3    7.50    4.40
  13   4   3   -0.40   10.30
 -13   4  -3   -2.50   10.40
  13   4   3   10.60    5.00
 -14  -4  -3   -1.90    5.20
 -14  -4  -3    7.90    9.60
  14   4   3    2.80    4.90
 -14   4  -3    4.00   11.20
  15  -4   3   19.70   12.70
 -15  -4  -3   17.70    5.70
 -15  -4  -3   34.40   12.90
 -15   4  -3   10.90   12.80
 -16  -4  -3   19.80    6.00
 -16  -4  -3    8.80   10.80
  16  -4   3   44.40   14.00
 -16   4  -3   31.20   14.30
 -17  -4  -3   12.90   13.20
 -17   4  -3   24.90   14.80
 -18  -4  -3  130.29   12.50
 -18  -4  -3  108.89   20.50
 -18   4  -3  103.79   21.30
 -19  -4  -3   22.80   15.20
 -19   4  -3   31.20   17.50
 -20  -4  -3    6.30   14.10
 -20   4  -3   23.80   14.80
 -21  -4  -3   14.00   15.50
 -21   4  -3   27.70   15.60
 -22  -5   3   -0.70   12.60
  22   5  -3   -9.30    6.10
 -21  -5   3    8.80   12.80
  21  -5  -3   12.60    9.10
  21   5  -3    4.60    7.10
  20  -5  -3   24.10    9.80
 -20  -5   3    5.20   12.10
  20   5  -3   15.10    7.70
 -19  -5   3    7.50   12.10
  19  -5  -3    4.60    8.10
  19   5  -3    8.20    6.80
  18  -5  -3   62.29   11.80
 -18  -5   3   12.30   12.30
  18   5  -3   58.79   10.20
  17  -5  -3  109.99   14.90
  17   5  -3  125.69   12.20
  16  -5  -3    0.10    7.40
 -16  -5   3  -10.10    8.80
  16   5  -3    6.30    6.10
  15  -5  -3   23.30    9.00
 -15  -5   3   24.00   11.90
 -15  -5   3   32.00    6.90
  15   5  -3   30.30    7.10
 -14  -5   3    2.60    4.80
 -14  -5   3   -4.00    8.90
  14  -5  -3   10.90    7.70
  14   5  -3    8.80    5.70
  14   5  -3   24.20    9.40
  13  -5  -3   12.20    2.30
 -13  -5   3    8.10    8.80
 -13  -5   3    8.00    4.70
  13  -5  -3   11.50    7.50
  13  -5  -3    6.60    2.10
  13   5  -3   -0.20    5.20
 -12  -5   3   59.29    9.00
  12  -5  -3   55.59    5.00
  12  -5  -3   59.89    5.50
 -12  -5   3   64.29   12.30
  12   5  -3   64.69    7.80
 -11  -5   3   92.29   13.90
  11  -5  -3   86.29    6.90
  11  -5  -3   90.69   12.10
 -11  -5   3  100.09    9.50
  11  -5  -3   95.99    7.60
  11   5  -3   97.59    9.60
  10  -5  -3   -0.30    5.80
 -10  -5   3    4.70    6.60
  10  -5  -3   -1.10    2.70
  10  -5  -3    2.50    2.20
 -10  -5   3   -1.80    4.30
  10   5  -3    2.00    4.80
  -9  -5   3  495.55   33.90
   9  -5  -3  510.15   32.40
   9  -5  -3  531.45   36.50
   9  -5  -3  519.05   33.20
  -9  -5   3  499.15   36.80
  -9   5   3  546.15   32.80
   9   5  -3  556.44   34.00
  -8  -5   3  322.07   25.80
   8  -5  -3  351.06   21.90
  -8  -5   3  320.37   23.20
   8  -5  -3  348.07   25.80
   8   5  -3  388.96   23.70
   7  -5  -3   42.50    8.20
  -7  -5   3   39.10    8.60
  -7  -5   3   43.20    5.90
   7  -5  -3   46.00    4.40
   7   5  -3   37.30    5.80
  -6  -5   3   37.00    8.00
   6  -5  -3   49.60    4.60
  -6  -5   3   41.10    5.60
   6   5  -3   42.60    5.80
  -5  -5   3   14.80    6.90
   5  -5  -3   11.00    2.90
  -5  -5   3    8.90    3.60
   5   5  -3   19.40    4.30
   4  -5  -3   56.99    5.80
  -4  -5   3   65.99    6.60
   4   5  -3   65.79    6.90
   3  -5  -3   55.29    5.60
   3  -5  -3   50.19    6.80
  -3  -5   3   58.69    6.00
   3   5  -3   47.10    5.80
   2  -5  -3  654.43   40.40
   2  -5  -3  619.74   39.00
  -2  -5   3  589.84   39.20
   2   5  -3  639.94   39.30
  -1  -5   3   16.60    3.70
   1  -5  -3   11.20    3.20
   1  -5  -3   16.90    5.20
   1   5  -3    6.40    3.20
   0  -5   3 2270.97  146.09
   0  -5  -3 2279.27  146.99
   0  -5  -3 2464.65  145.69
   0   5  -3 2552.04  145.69
  -1  -5  -3 1397.36   91.69
  -1  -5  -3 1417.96   89.99
   1  -5   3 1401.66   89.89
  -1   5  -3 1500.05   89.89
   1   5   3 1647.84   91.99
   2  -5   3   74.59    6.50
  -2  -5  -3   69.59    9.40
  -2  -5  -3   78.99    7.40
  -2   5  -3   74.49    6.50
   2   5   3   81.89    9.60
   2   5   3   78.09    7.20
  -3  -5  -3  351.86   26.80
   3  -5   3  377.06   23.90
  -3  -5  -3  382.76   24.30
   3   5   3  356.06   24.30
   3   5   3  392.56   26.80
  -3   5  -3  384.56   23.80
   4  -5   3   48.20    5.10
  -4  -5  -3   59.69   14.40
  -4  -5  -3   58.39    6.10
  -4   5  -3   49.50    5.00
   4   5   3   64.89    6.60
   4   5   3   50.19    9.20
  -5  -5  -3   20.00    7.20
  -5  -5  -3   15.70    4.20
   5  -5   3   22.80    3.10
   5  -5   3   21.70    8.90
   5   5   3   19.70    4.60
   5   5   3   31.00    7.30
  -5   5  -3   18.50    2.90
   6  -5   3   91.09   14.50
   6  -5   3   90.59    7.10
  -6  -5  -3   94.29   13.00
  -6  -5  -3  105.29    9.00
  -6   5  -3   96.29    6.90
   6   5   3  102.99    8.70
  -6   5  -3   95.09    8.60
   6   5   3   96.89   12.20
  -7  -5  -3   44.00    9.40
   7  -5   3   44.10   11.50
  -7  -5  -3   61.29    6.40
   7  -5   3   47.80    4.60
  -7   5  -3   49.90    4.30
   7   5   3   65.19    7.00
  -7   5  -3   60.79    6.40
   7   5   3   81.19   11.60
  -8  -5  -3   71.49    7.50
   8  -5   3   71.49   14.10
  -8  -5  -3   64.49   11.50
   8  -5   3   62.39    5.00
  -8   5  -3   76.69    7.80
   8   5   3   89.29   13.00
   8   5   3   80.49    8.00
  -9  -5  -3  449.46   34.60
  -9  -5  -3  443.26   29.80
   9  -5   3  413.16   36.40
  -9   5  -3  450.35   29.90
   9   5   3  481.95   30.10
   9   5   3  495.55   35.40
 -10  -5  -3  192.68   14.40
 -10  -5  -3  176.38   19.90
  10  -5   3  195.08   22.90
  10   5   3  184.68   19.80
  10   5   3  199.48   14.60
 -11  -5  -3   20.80    5.10
  11  -5   3    2.60   10.50
 -11  -5  -3   -1.20    9.60
  11   5   3   16.70    9.70
  11   5   3   22.30    5.70
 -12  -5  -3   97.19   17.10
  12  -5   3  138.29   19.40
 -12  -5  -3  102.39   10.70
  12   5   3  108.89   11.10
  12   5   3  123.19   17.30
 -13  -5  -3   -1.70    4.60
 -13  -5  -3   -7.90    8.30
  13  -5   3    5.20   11.30
  13   5   3   -1.40    5.10
 -14  -5  -3   23.80    6.20
  14  -5   3    7.00   12.00
 -14  -5  -3   33.40   14.00
  14   5   3   14.10    6.00
  15  -5   3   66.39   15.70
 -15  -5  -3   21.20   11.80
 -15  -5  -3   31.20    6.70
  15   5   3   22.40    6.10
 -16  -5  -3   14.60   12.30
  16  -5   3    8.20   13.50
 -17  -5  -3    4.20   12.30
 -18  -5  -3   54.29   16.70
 -19  -5  -3    4.00   12.50
 -20  -5  -3    7.80   13.60
 -21  -5  -3   28.60   17.20
 -21  -6   3   -0.70   12.70
  21   6  -3    0.40    7.40
 -20  -6   3   -6.40   11.30
  20  -6  -3   18.40    9.30
  20   6  -3    8.70    7.30
 -19  -6   3    8.30   12.30
  19  -6  -3   19.10    9.60
  19   6  -3    2.70    6.90
 -18  -6   3   55.79   15.70
  18  -6  -3   50.09   11.70
  18   6  -3   79.99   10.20
 -17  -6   3   27.80   13.10
  17  -6  -3   55.39   11.50
  17   6  -3   63.09    9.50
  16  -6  -3   -8.20    7.60
 -16  -6   3   -1.60   11.00
  15  -6  -3   16.20    8.40
 -15  -6   3   26.00   10.80
  15   6  -3   23.10    6.70
 -14  -6   3    6.00   10.20
  14  -6  -3    4.00    7.90
  14   6  -3    4.20    5.70
  13  -6  -3    1.30    1.90
  13  -6  -3    2.70    7.90
  13  -6  -3    3.30    2.30
 -13  -6   3    1.60    9.40
 -13  -6   3    5.00    5.30
  13   6  -3   -4.50    5.60
 -12  -6   3   51.69    8.30
  12  -6  -3   51.49    5.10
 -12  -6   3   62.09   13.10
  12  -6  -3   58.99    6.00
  12  -6  -3   55.19   10.90
  12   6  -3   56.39    7.90
  11  -6  -3   75.09    6.20
 -11  -6   3   63.09    8.40
  11  -6  -3   75.49   11.90
 -11  -6   3   64.59   13.10
  11  -6  -3   76.89    7.40
  11   6  -3   77.99    9.20
 -11   6   3   71.49    7.20
  10  -6  -3    3.00    2.60
  10  -6  -3    2.20    3.50
 -10  -6   3    0.70    7.90
 -10  -6   3    9.00    5.20
 -10   6   3    6.80    5.00
  10   6  -3    2.50    4.70
  -9  -6   3  334.17   27.50
   9  -6  -3  327.37   27.50
   9  -6  -3  359.66   22.40
  -9  -6   3  338.27   24.20
   9   6  -3  384.76   24.30
  -8  -6   3  637.44   43.90
   8  -6  -3  611.84   39.40
   8  -6  -3  614.94   43.90
  -8  -6   3  616.44   40.90
   8   6  -3  706.23   41.30
   7  -6  -3   56.39    5.60
  -7  -6   3   50.19    6.80
  -7  -6   3   55.99   10.50
   7   6  -3   54.49    7.00
  -6  -6   3  555.64   37.60
  -6  -6   3  593.14   40.70
   6   6  -3  610.14   37.70
  -5  -6   3  145.59   12.00
   5  -6  -3  156.78   11.30
  -5  -6   3  167.38   15.60
   5   6  -3  153.28   12.20
  -4  -6   3   11.90    6.70
   4  -6  -3   16.00    3.70
  -4  -6   3    6.40    3.90
   4   6  -3   18.60    4.60
  -3  -6   3  210.88   15.60
   3  -6  -3  199.18   15.00
   3  -6  -3  241.28   17.50
   3   6  -3  238.38   15.70
   2  -6  -3  661.23   40.30
  -2  -6   3  606.04   40.50
   2  -6  -3  657.93   42.10
   1  -6  -3    8.10    3.80
   1  -6  -3    8.30    5.50
  -1  -6   3   13.70    4.00
   1   6  -3    5.50    4.10
   0  -6  -3  265.57   20.40
   0  -6  -3  270.77   18.40
   0  -6   3  273.37   18.40
   0   6  -3  281.27   18.50
  -1  -6  -3  372.96   27.10
  -1  -6  -3  392.56   24.40
   1  -6   3  368.36   24.20
  -1   6  -3  374.06   24.20
   1   6   3  355.46   24.30
  -2  -6  -3   -0.70    3.30
   2  -6   3    0.70    2.90
  -2  -6  -3   -8.30    5.60
   2   6   3    6.00    3.80
  -2   6  -3    4.20    3.10
  -3  -6  -3  571.84   37.60
  -3  -6  -3  550.34   40.20
  -3   6  -3  579.04   37.00
   3   6   3  629.34   37.90
   3   6   3  637.34   40.40
   4  -6   3  335.87   22.80
  -4  -6  -3  388.26   23.90
  -4  -6  -3  328.37   27.10
   4   6   3  396.16   26.80
   4   6   3  348.67   23.60
  -4   6  -3  347.57   22.70
   5  -6   3    9.50    9.60
  -5  -6  -3   16.10    4.30
  -5  -6  -3   14.00    7.20
   5  -6   3   13.70    3.20
   5   6   3    6.00    4.40
   5   6   3   22.20    7.50
  -5   6  -3   13.80    3.00
   6  -6   3  161.48   11.90
  -6  -6  -3  165.68   13.20
  -6  -6  -3  142.49   17.70
   6  -6   3  169.08   20.70
   6   6   3  194.68   13.50
  -6   6  -3  187.88   11.80
   6   6   3  173.98   16.90
   7  -6   3  115.19    8.50
  -7  -6  -3  126.79   10.70
   7  -6   3  108.19   16.30
  -7  -6  -3  107.59   14.60
   7   6   3  132.89   10.90
   7   6   3  121.09   15.20
  -7   6  -3  113.89    9.70
  -7   6  -3  103.89    8.10
   8  -6   3  121.59    8.80
  -8  -6  -3   90.19   14.50
   8  -6   3  106.59   17.90
  -8  -6  -3  124.79   10.80
   8   6   3  144.69   18.40
   8   6   3  146.39   11.70
  -8   6  -3  123.29   10.80
  -9  -6  -3  416.76   29.30
  -9  -6  -3  399.46   32.90
   9  -6   3  396.96   35.90
  -9   6  -3  419.46   28.00
   9   6   3  434.36   28.10
   9   6   3  440.06   33.00
 -10  -6  -3  156.48   19.50
 -10  -6  -3  170.08   13.80
  10  -6   3  176.38   23.00
 -10   6  -3  179.18   14.40
  10   6   3  156.88   13.80
  10   6   3  209.48   19.90
  11  -6   3    2.20   11.00
 -11  -6  -3   -2.60    4.80
 -11  -6  -3    3.50    9.00
  11   6   3   -4.70    5.20
 -12  -6  -3   93.99   10.30
 -12  -6  -3   85.79   16.60
  12  -6   3   96.29   18.60
  12   6   3  105.29   10.70
  13  -6   3   23.80   14.80
  13   6   3   34.00    7.40
  14  -6   3   11.50   13.40
 -14  -6  -3   17.70   11.60
  14   6   3    9.60    6.20
 -15  -6  -3   18.60   13.70
  15  -6   3   10.40   13.20
  15   6   3   20.70    7.00
 -16  -6  -3    2.20   11.00
 -17  -6  -3   -8.60   11.60
 -18  -6  -3   46.60   16.50
 -19  -6  -3   22.10   16.10
 -20  -6  -3   11.60   15.50
 -20  -7   3   35.30   15.00
  20  -7  -3    8.10   14.60
  20   7  -3   10.40    8.60
  19  -7  -3   10.50    9.30
 -19  -7   3   -6.60   12.00
  19   7  -3    1.00    7.60
  18  -7  -3   23.30   10.60
 -18  -7   3   14.70   13.90
  18   7  -3   52.99    9.60
 -17  -7   3   33.30   14.30
  17  -7  -3   16.10    9.30
  17   7  -3   21.90    8.10
 -16  -7   3   12.00   11.00
  16  -7  -3    3.10    8.60
  16   7  -3    6.50    7.10
  15  -7  -3    6.20    9.10
 -15  -7   3    2.20   11.00
  15   7  -3   30.60    7.60
  14  -7  -3    6.30    9.00
 -14  -7   3   20.20   11.20
  14   7  -3   18.30   11.30
  13  -7  -3   16.90    3.40
  13  -7  -3   25.30   10.30
 -13  -7   3   16.60   11.00
  13  -7  -3   18.10    2.90
  13   7  -3   22.00    6.80
 -12  -7   3   82.99   15.40
  12  -7  -3   82.09    7.00
  12  -7  -3   80.89   14.00
  12  -7  -3   84.99    8.20
  12   7  -3  107.99   11.20
 -12   7   3   86.59    8.40
  11  -7  -3   98.39    8.30
  11  -7  -3  103.39   15.30
 -11  -7   3  111.59   16.60
  11  -7  -3  111.09    9.80
  11   7  -3  123.69   12.00
 -11   7   3  107.19    9.40
  10  -7  -3    1.40    3.10
  10  -7  -3   -2.90    7.60
 -10  -7   3    0.60    8.90
 -10  -7   3    2.80    5.40
 -10   7   3    7.60    3.80
  10   7  -3    2.10    5.30
  -9  -7   3  261.27   24.30
   9  -7  -3  260.67   23.50
  -9  -7   3  250.57   19.10
   9   7  -3  267.67   19.40
  -8  -7   3  207.98   20.50
  -8  -7   3  198.38   15.20
   8  -7  -3  190.18   13.40
   8  -7  -3  185.38   19.80
   8   7  -3  184.88   15.10
   7  -7  -3   10.10    3.60
  -7  -7   3    3.40    6.90
  -7  -7   3   16.70    5.70
   7   7  -3    6.90    4.90
  -6  -7   3   40.20    6.50
  -6  -7   3   30.40    9.40
   6  -7  -3   43.00    5.20
   6   7  -3   24.10    5.90
  -5  -7   3   53.79   10.30
  -5  -7   3   66.59    7.40
   5  -7  -3   60.79    6.30
   5   7  -3   63.29    7.50
  -4  -7   3   89.69    9.80
   4  -7  -3  102.89    8.80
  -4  -7   3  116.69   13.80
   4   7  -3  109.49   10.30
   3  -7  -3   32.80    5.10
  -3  -7   3   31.40    5.40
   3  -7  -3   44.50    7.80
   3   7  -3   38.80    6.00
   2  -7  -3   70.89    6.90
   2  -7  -3   44.30    8.60
  -2  -7   3   59.59    7.00
   2   7  -3   58.29    6.70
  -1  -7   3    5.50    3.90
   1  -7  -3    0.90    3.30
   1   7  -3   18.20    4.60
   0  -7   3  902.11   57.09
   0  -7  -3  957.90   59.69
   0  -7  -3  889.21   56.99
   0   7  -3  918.61   57.09
  -1  -7  -3  570.14   40.70
   1  -7   3  585.94   38.00
  -1  -7  -3  645.84   38.40
   1   7   3  593.64   38.20
  -2  -7  -3   14.10    6.80
   2  -7   3   18.30    4.00
  -2  -7  -3   24.70    4.60
  -2   7  -3   22.00    4.30
   2   7   3   17.90    4.70
  -3  -7  -3   62.89   10.60
  -3  -7  -3   62.89    6.90
   3  -7   3   52.99    6.20
   3   7   3   67.69    7.30
  -3   7  -3   66.29    6.40
  -4  -7  -3   41.80    9.40
  -4  -7  -3   37.60    5.80
   4  -7   3   44.70    5.30
   4   7   3   42.80    6.10
  -4   7  -3   37.70    5.00
  -5  -7  -3   43.10    6.30
   5  -7   3   45.60    5.40
  -5  -7  -3   40.00   10.30
   5   7   3   82.79   12.00
   5   7   3   33.60    6.10
  -5   7  -3   46.80    5.20
   6  -7   3   21.00    9.90
   6  -7   3   19.90    3.80
  -6  -7  -3   12.40    8.10
   6   7   3   25.00    5.50
  -6   7  -3   22.30    3.70
   7  -7   3   16.10   11.10
  -7  -7  -3   13.20    4.90
  -7  -7  -3   -0.30    7.20
   7  -7   3    9.40    3.20
  -7   7  -3    6.70    2.80
   7   7   3    7.40    8.30
   7   7   3   -2.40    4.30
  -8  -7  -3    4.10    4.50
   8  -7   3    4.90   10.70
   8  -7   3    6.10    2.90
  -8  -7  -3   16.20    8.70
   8   7   3    6.20    4.80
  -8   7  -3    8.30    4.60
   8   7   3    6.80    8.10
   9  -7   3  196.38   13.70
  -9  -7  -3  172.28   21.10
   9  -7   3  187.38   24.80
  -9  -7  -3  232.08   16.20
  -9   7  -3  200.28   15.80
   9   7   3  240.88   21.80
   9   7   3  215.08   16.20
  10  -7   3  106.49   19.30
 -10  -7  -3  113.79   11.60
 -10  -7  -3   86.89   15.50
  10   7   3  118.99   11.80
 -10   7  -3  117.89   11.30
 -11  -7  -3   -5.60    8.20
 -11   7  -3    5.10    6.50
  11   7   3    3.40    5.50
 -12  -7  -3   78.69   16.40
  12  -7   3  103.39   18.50
  12   7   3   74.79   10.10
 -13  -7  -3   50.39   14.50
  13  -7   3   31.00   14.90
  13   7   3   66.19    9.50
  14  -7   3   -2.40   12.90
 -14  -7  -3   16.20   11.80
  14   7   3   12.90    7.10
 -15  -7  -3    3.00   12.50
  15   7   3    9.00    6.70
 -16  -7  -3    5.90   11.90
  16   7   3    1.90    6.60
 -17  -7  -3    0.50   13.10
 -18  -7  -3   22.60   14.10
 -19  -7  -3   40.50   27.20
 -19  -8   3   12.60   14.40
  19  -8  -3   -0.70   10.40
  19   8  -3   -8.00    6.90
  18  -8  -3   12.20   10.00
 -18  -8   3    8.20   13.70
  18   8  -3    7.40    8.00
 -17  -8   3   30.10   13.40
  17  -8  -3   21.70   10.30
  17   8  -3    7.40    8.20
 -16  -8   3    2.50   10.30
  16  -8  -3   -0.10    8.90
  16   8  -3    4.60    6.80
  15  -8  -3    1.60    8.80
 -15  -8   3    2.90   11.80
  15   8  -3    0.30    7.30
 -14  -8   3   -3.40   10.00
  14  -8  -3   12.30    9.70
  14  -8  -3    7.00    2.30
  14   8  -3   17.30    7.10
  13  -8  -3    1.70    3.50
  13  -8  -3    0.40    9.30
  13  -8  -3    0.10    2.60
 -13  -8   3    2.40   11.00
  13   8  -3    0.20    7.10
  12  -8  -3   81.39   14.60
  12  -8  -3   80.89    7.90
 -12  -8   3   72.09   14.60
  12  -8  -3   70.69    7.00
 -12   8   3   77.29    8.20
  12   8  -3   86.19   10.80
 -11  -8   3    4.20   10.00
  11  -8  -3   18.50   10.20
  11   8  -3   10.70    7.20
 -11   8   3   32.90    5.30
  10  -8  -3   19.10   10.30
  10  -8  -3   24.90    4.30
 -10  -8   3   15.40    9.80
  10   8  -3   32.60    7.70
   9  -8  -3  126.09   18.00
   9  -8  -3  165.18   11.80
  -9  -8   3  159.48   18.80
   9   8  -3  150.18   14.60
   8  -8  -3  133.19   10.50
  -8  -8   3  115.39   11.80
  -8  -8   3  115.19   16.20
   8   8  -3  142.79   12.60
  -7  -8   3   -0.90    7.50
   7  -8  -3    1.40    3.80
  -7  -8   3   -0.90    4.40
   7   8  -3    5.20    5.30
  -6  -8   3  157.78   13.40
  -6  -8   3  105.79   15.60
   6  -8  -3  155.38   11.60
   6   8  -3  164.98   13.20
  -5  -8   3   87.39    9.30
   5  -8  -3   79.09    8.20
  -5  -8   3   97.69   13.90
   5   8  -3   87.19    9.40
   4  -8  -3    6.70    4.20
  -4  -8   3    2.00    7.40
   4  -8  -3   10.00    6.90
   4   8  -3    9.60    4.90
  -3  -8   3   99.69    9.70
   3  -8  -3   98.89    8.90
   3  -8  -3  111.19   12.90
   3   8  -3   94.29    9.80
   2  -8  -3   14.40    4.90
   2  -8  -3   17.10    7.10
  -2  -8   3   23.10    5.10
   2   8  -3   25.20    5.90
  -1  -8   3   88.39    9.20
   1  -8  -3   81.59    8.60
   1  -8  -3   84.89   11.80
   1   8  -3   83.29    8.80
   0  -8   3   26.20    4.80
   0  -8  -3   12.40    7.60
   0  -8  -3   22.20    5.20
   0   8  -3   22.70    5.30
   1  -8   3   10.40    3.80
  -1  -8  -3    9.80    4.80
  -1  -8  -3   -0.40    7.00
  -1   8  -3    1.30    3.70
   2  -8   3    4.20    3.70
  -2  -8  -3   16.00    7.50
  -2  -8  -3   -3.80    3.80
  -2   8  -3   -2.20    3.60
   2   8   3    3.50    4.50
   3  -8   3    1.60    3.50
  -3  -8  -3   -4.10    7.40
  -3  -8  -3   -1.40    5.90
  -3   8  -3    3.20    3.90
   3   8   3   -3.60    5.00
  -4  -8  -3   90.59    9.30
   4  -8   3   84.69    8.20
  -4  -8  -3   81.39   12.80
  -4   8  -3   89.59    8.60
   4   8   3   91.99    9.70
  -5  -8  -3    2.80    7.70
   5  -8   3    8.90    3.70
  -5  -8  -3   -7.00    4.60
   5   8   3   -1.10    4.70
  -5   8  -3    7.10    3.80
   6  -8   3   68.39    7.00
  -6  -8  -3   56.79   12.20
  -6  -8  -3   70.79    8.40
   6  -8   3   50.39   13.70
  -6   8  -3   70.89    7.00
   6   8   3   66.59    8.20
   7  -8   3   94.69    8.00
  -7  -8  -3   52.69   12.50
  -7  -8  -3   89.39    9.60
   7  -8   3   91.99   17.50
   7   8   3   79.99   13.40
   7   8   3   85.29    9.50
  -7   8  -3   82.69    7.70
  -8  -8  -3   20.60    9.80
   8  -8   3   15.20    3.80
   8  -8   3  -17.00   11.40
   8   8   3   15.90    5.90
   9  -8   3  128.19   10.50
  -9  -8  -3  121.19   17.90
   9  -8   3  140.79   22.50
  -9   8  -3  151.38   12.70
   9   8   3  160.88   13.40
  10  -8   3   78.89    7.00
  10  -8   3   82.79   18.60
  10   8   3   87.29   10.10
 -10   8  -3   84.39    9.50
  11  -8   3   15.90   13.50
 -11  -8  -3    4.20   11.20
 -11   8  -3   -0.20    5.20
 -12  -8  -3   37.70   13.50
  12  -8   3   54.79   16.60
 -12   8  -3   53.09    8.60
  12   8   3   60.49    8.90
  13  -8   3   16.90   14.80
 -13  -8  -3    8.70   11.20
  13   8   3   12.40    6.60
 -14  -8  -3    2.10   12.20
  14   8   3   -3.70    5.90
 -15  -8  -3    1.40   11.90
  15   8   3    7.30    6.50
 -16  -8  -3   20.70   15.30
  16   8   3    0.20    6.10
 -17  -8  -3   -5.00   10.80
  18  -9  -3   11.40   11.40
 -18  -9   3   22.10   15.10
  18   9  -3    6.40    8.10
  17  -9  -3   -4.00    9.40
 -17  -9   3    8.10   14.20
  17   9  -3   13.90    9.00
 -16  -9   3   -5.70   12.10
  16  -9  -3    3.50    9.60
  16   9  -3    3.50    7.10
  15  -9  -3   20.00   11.50
 -15  -9   3   11.30   11.90
  15   9  -3   -0.10    7.70
  14  -9  -3   16.60   10.90
  14  -9  -3   13.00    3.00
 -14  -9   3   16.50   11.40
  14  -9  -3   11.20    3.50
  14   9  -3   13.00    8.00
  13  -9  -3    3.30    4.00
 -13  -9   3    7.00   12.30
  13  -9  -3   -0.30    3.00
  13  -9  -3    2.10   10.40
 -13   9   3   -0.90    4.80
  13   9  -3   -2.90    6.40
  12  -9  -3    1.20    9.60
 -12  -9   3    1.40    9.80
  12  -9  -3    8.80    3.70
  12   9  -3    3.30    6.80
 -12   9   3    1.60    4.50
 -11  -9   3   15.10   10.30
  11  -9  -3    5.80    3.80
  11  -9  -3    9.60   10.40
 -11   9   3    7.90    4.90
  11   9  -3   -4.30    6.30
  10  -9  -3    5.50    9.50
 -10  -9   3   18.20   11.50
  10  -9  -3    9.40    4.10
  10   9  -3    7.00    7.10
   9  -9  -3   81.29   15.10
  -9  -9   3   95.59   23.10
   9  -9  -3   83.19    8.60
   8  -9  -3   33.80    5.50
  -8  -9   3   14.00   10.00
   8   9  -3   22.30    6.90
  -7  -9   3    3.40    9.70
   7  -9  -3    5.80    4.40
   7   9  -3   11.90    6.00
  -6  -9   3    3.00    8.20
   6  -9  -3    6.70    4.40
   6   9  -3    4.10    6.20
  -5  -9   3    3.50    4.80
   5  -9  -3    3.50    7.60
   5  -9  -3    5.70    4.40
  -5  -9   3    6.10    8.40
   5   9  -3   12.30    6.40
   4  -9  -3   64.39    8.00
  -4  -9   3   73.19   14.30
   4  -9  -3   97.79   12.50
  -4  -9   3   61.69    8.50
   4   9  -3   78.69    9.60
   3  -9  -3   37.50    9.60
  -3  -9   3   55.49   12.60
  -3  -9   3   28.10    6.70
   3  -9  -3   33.60    6.10
   3   9  -3   36.70    6.70
   2  -9  -3   11.90    8.20
  -2  -9   3    1.70    5.00
   2  -9  -3    7.70    4.50
   2   9  -3    5.50    5.70
   1  -9  -3   27.10    9.50
   1  -9  -3   17.90    6.60
   1   9  -3   22.70    6.30
   0  -9  -3  608.94   39.10
   0  -9   3  563.04   38.80
   0  -9  -3  588.74   42.70
   0   9  -3  629.74   39.00
  -1  -9  -3  252.47   22.40
  -1  -9  -3  255.37   18.60
   1  -9   3  219.38   17.80
  -1   9  -3  246.08   18.00
   2  -9   3   31.10    5.80
  -2  -9  -3   20.50    6.30
  -2  -9  -3   14.00    8.50
   2   9   3   17.20    6.50
  -2   9  -3   19.20    5.50
   3  -9   3   12.60    4.80
  -3  -9  -3   18.20    6.20
  -3  -9  -3    8.50    8.60
   3   9   3   27.90    7.00
  -3   9  -3   23.80    5.30
  -4  -9  -3   29.90   10.10
  -4  -9  -3    9.10    5.40
   4  -9   3    7.80    4.70
  -4   9  -3    9.80    4.60
   4   9   3    7.70    6.10
  -5  -9  -3    1.70    8.60
   5  -9   3   15.10    4.70
   5   9   3   14.60    6.00
   6  -9   3   16.80    4.60
  -6  -9  -3    6.00    9.20
   6   9   3   14.20    6.10
   7  -9   3    3.90    4.00
   7  -9   3    1.50   11.40
  -7  -9  -3    7.00    9.10
  -7   9  -3    5.40    4.10
   7   9   3   14.40    6.00
   8  -9   3    1.10    3.70
   8  -9   3    3.60   11.80
  -9  -9  -3   59.29   14.20
   9  -9   3   56.89   16.60
   9   9   3   72.19    9.60
  -9   9  -3   73.79    9.10
  10  -9   3   39.30    5.00
 -10  -9  -3   30.90   12.50
  10  -9   3   31.70   16.00
  10   9   3   44.60    8.30
 -10   9  -3   43.50    7.50
 -11  -9  -3   -0.10   10.80
  11  -9   3    5.80   13.10
  11  -9   3    3.60    2.60
  11   9   3   -0.70    7.10
 -11   9  -3   -3.60    5.60
 -12  -9  -3    8.60   10.80
  12   9   3    9.90    6.90
 -13  -9  -3   22.50   12.60
  13   9   3   -3.00    6.10
 -14  -9  -3   -3.00   12.40
  14   9   3   -6.60    6.90
 -15  -9  -3   17.90   13.80
  15   9   3    1.10    7.70
 -16  -9  -3   -5.30   13.10
 -17  -9  -3   -3.00   12.80
 -17 -10   3    6.80   24.40
  16 -10  -3   11.80   10.90
 -16 -10   3    0.90   13.20
  16  10  -3   11.00    8.20
  15 -10  -3    6.50   10.60
 -15 -10   3    2.80   12.10
  15  10  -3    5.90    7.80
  14 -10  -3    5.40    3.20
  14 -10  -3   -1.30    3.40
  14 -10  -3    2.70   11.60
 -14 -10   3    6.20   10.90
  14  10  -3    0.90    7.20
 -14  10   3    2.80    5.30
  13 -10  -3    3.70   10.50
  13 -10  -3   -1.60    4.30
 -13 -10   3    3.50   11.10
  13 -10  -3    3.30    3.80
 -13  10   3   10.80    5.40
  13  10  -3    2.30    7.00
  12 -10  -3    2.70    3.80
 -12 -10   3    3.50   10.60
  12 -10  -3   -2.90   10.00
 -12  10   3    7.60    5.20
  12  10  -3    6.10    7.00
  11 -10  -3    4.80    4.10
 -11 -10   3   12.00   12.40
  11 -10  -3  -12.60    9.30
  11  10  -3   -6.40    6.50
 -10 -10   3    9.90   12.00
  10 -10  -3    7.20    4.60
  10 -10  -3  -16.90    9.10
  10  10  -3    7.30    7.60
   9 -10  -3   34.10    5.90
  -9 -10   3   18.40   11.20
   9  10  -3   42.50    8.50
   8 -10  -3   61.19    7.40
  -8 -10   3   49.50   13.60
   8  10  -3   50.79    9.60
   7 -10  -3   -1.50    4.70
  -7 -10   3    0.70   10.50
   7  10  -3    4.20    6.30
   6 -10  -3   19.20    5.90
   6 -10  -3   22.50    9.20
   6  10  -3   10.90    7.50
  -5 -10   3   20.10   11.40
   5 -10  -3   27.20    6.10
   5 -10  -3   15.10    9.20
   5  10  -3    5.80    6.10
   4 -10  -3   -3.20    7.40
  -4 -10   3    9.30    9.80
   4  10  -3   -0.60    5.60
   3 -10  -3   18.30    9.20
   3 -10  -3   23.30    5.60
  -3 -10   3   19.10   10.50
   3  10  -3   16.40    6.30
  -2 -10   3   23.90    6.90
   2 -10  -3   23.80    9.80
   2 -10  -3   15.20    6.00
   2  10  -3   37.10    7.50
   1 -10  -3   15.30    9.80
   1 -10  -3   12.60    6.10
  -1 -10   3   10.60    6.00
   1  10  -3   16.50    6.40
   0 -10  -3    9.40    5.40
   0 -10   3   11.10    5.90
   0 -10  -3   18.30    9.60
   0  10  -3   11.00    6.10
   1 -10   3    6.40    5.20
  -1 -10  -3   16.30    6.70
  -1 -10  -3   12.30    9.90
  -1  10  -3    8.10    5.60
  -2 -10  -3   24.60   10.70
  -2  10  -3    4.00    5.10
  -3 -10  -3   24.30   10.80
   3 -10   3   59.39    7.70
  -3  10  -3   55.69    7.60
   3  10   3   60.79    8.50
   4 -10   3    4.10    4.70
  -4 -10  -3    9.40    9.60
   4  10   3    5.10    5.80
  -4  10  -3   15.80    5.20
   5 -10   3    6.20    4.90
  -5 -10  -3    0.20   10.40
  -5  10  -3    4.80    4.60
   6 -10   3   17.20    5.40
  -6 -10  -3   19.70   15.90
   6  10   3   19.60    7.50
  -6  10  -3   24.10    5.30
   7 -10   3   13.20    4.90
  -7 -10  -3   13.10   10.60
   7  10   3    6.90    6.20
   8 -10   3   12.20    4.60
  -8 -10  -3    9.50   11.80
   8  10   3   11.10    6.70
   9 -10   3   41.60    5.90
  -9 -10  -3   39.90   13.50
   9  10   3   41.00    8.40
  10 -10   3   16.40    5.00
 -10 -10  -3   10.60   11.30
  10  10   3   21.80    8.30
  11 -10   3    1.60    3.20
 -11 -10  -3   -2.70   11.70
  11  10   3   -6.70    6.00
 -12 -10  -3   -1.70   11.00
  12  10   3    6.00    7.00
 -13 -10  -3    0.90   13.30
  13  10   3    3.20    7.00
 -14 -10  -3   -9.40   11.60
  14  10   3    5.50    8.30
 -15 -10  -3    1.30   21.80
 -16 -10  -3    2.00   13.20
 -16 -11   3   18.20   14.90
  16  11  -3    6.20    9.70
  15 -11  -3    2.00    2.90
  15 -11  -3    7.20   11.40
  15 -11  -3    4.90    3.00
  14 -11  -3   -2.10   10.80
  14 -11  -3    6.10    4.30
 -14 -11   3    5.40   12.60
  14  11  -3   -5.50    7.60
 -14  11   3    1.30    5.60
  13 -11  -3  -13.80   11.30
 -13 -11   3   11.60   14.40
  13 -11  -3    9.90    4.40
 -13  11   3   23.10    6.00
  13  11  -3   25.30    9.70
  12 -11  -3   -4.20   10.10
 -12 -11   3    9.90   13.50
  12 -11  -3    3.50    4.40
 -12  11   3   15.30    5.70
  12  11  -3    4.10    8.60
 -11 -11   3    5.40   12.90
  11 -11  -3    8.70   11.90
  11 -11  -3   27.40    5.60
  11  11  -3   18.10    8.30
  10 -11  -3   27.40    5.90
 -10 -11   3    9.90   13.50
  10 -11  -3   15.60   11.10
  10  11  -3    5.70    7.50
   9 -11  -3   32.00    6.20
  -9 -11   3    1.10   12.40
   9  11  -3   28.00    8.50
  -8 -11   3   29.30   13.70
   8 -11  -3   12.70    5.80
   8  11  -3   28.30    8.60
   7 -11  -3    2.80    9.30
  -7 -11   3    3.20   11.80
   7 -11  -3   -5.10    4.90
   7  11  -3   -3.20    6.50
   6 -11  -3   -5.20    8.60
   6 -11  -3   10.40    5.50
  -6 -11   3  -12.60    9.50
   6  11  -3   -4.20    6.20
   5 -11  -3    4.90    9.20
   5 -11  -3    4.90    5.50
  -5 -11   3    6.70   10.60
   5  11  -3    9.50    7.40
   4 -11  -3    7.10    5.70
   4 -11  -3   16.00   10.10
  -4 -11   3   26.50   11.90
   4  11  -3   13.60    6.70
  -3 -11   3    1.50   10.20
   3 -11  -3   -4.20    8.40
   3 -11  -3    0.50    4.90
   3  11  -3   -1.00    9.50
   2 -11  -3   -0.30    9.80
  -2 -11   3    3.00   10.10
   2  11  -3   -1.00    5.90
   1 -11  -3    3.30    9.50
   1  11  -3   -1.50    5.60
   0 -11  -3   68.09   14.50
   0  11  -3  109.29   11.00
  -1 -11  -3   89.59   15.20
   1 -11   3   68.39    9.30
  -1  11  -3   71.09    9.30
   2 -11   3    6.90    5.70
  -2 -11  -3    0.40    8.90
  -2  11  -3   -4.40    5.50
   3 -11   3   23.90    6.40
  -3  11  -3   35.80    6.90
   4 -11   3    5.70    5.20
  -4 -11  -3    7.60    9.60
   4  11   3   -1.80    6.00
  -4  11  -3   -6.40    5.00
  -5 -11  -3   15.20   11.90
   5 -11   3   12.90    6.50
   5  11   3    9.50    7.60
  -5  11  -3   12.10    5.70
   6 -11   3    2.80    5.10
  -6 -11  -3   -0.60   10.10
  -6  11  -3    9.00    5.30
   6  11   3   -3.80    6.00
  -7 -11  -3   -9.20   11.10
   7 -11   3   -2.30    4.80
   7  11   3    4.10    6.70
  -8 -11  -3   -4.00   10.10
   8 -11   3   -2.30    4.40
   8  11   3    1.00    7.30
  -9 -11  -3   13.40   13.40
   9 -11   3   13.30    5.00
   9  11   3   44.40    9.40
 -10 -11  -3   23.60   13.80
  10 -11   3   16.50    4.70
  10  11   3   14.30    7.70
  11 -11   3   -4.70    4.80
 -11 -11  -3   -5.30   12.30
  11  11   3   -9.20    6.80
 -12 -11  -3    6.80   12.90
  12 -11   3    7.50    3.30
  12  11   3    6.60    8.50
 -13 -11  -3   19.40   14.90
  13  11   3   15.40    8.20
 -14 -11  -3    4.10   14.10
 -15 -11  -3    7.30   15.10
 -14 -12   3   10.30   14.80
  14 -12  -3   -3.60    4.20
  14 -12  -3   12.50   15.80
  14  12  -3   12.80    9.60
 -13 -12   3   14.20   13.60
  13 -12  -3    5.70    4.70
  13 -12  -3    1.70   13.20
  13  12  -3    4.60    8.20
  12 -12  -3   -1.50   10.60
 -12 -12   3   23.30   14.00
  12 -12  -3    8.60    4.90
  12  12  -3    3.00    7.90
  11 -12  -3   -0.90    5.00
 -11 -12   3   -3.70   12.10
  11 -12  -3   -6.40    9.80
  11  12  -3   12.90    9.30
  10 -12  -3   17.10   12.40
 -10 -12   3    0.70   12.50
  10  12  -3    6.90    8.00
  -9 -12   3   39.30   15.90
   9 -12  -3   18.00    6.10
   9 -12  -3   18.90   11.60
   9  12  -3   -1.90    7.50
   8 -12  -3   19.00    6.80
   8 -12  -3    6.20   11.10
  -8 -12   3   26.80   15.10
   8  12  -3   18.80    9.30
   7 -12  -3    0.10    5.80
   7 -12  -3   -5.40   10.10
  -7 -12   3   12.00   13.50
   7  12  -3   -3.70    8.20
  -6 -12   3    6.30   12.10
   6 -12  -3   22.00   11.50
   6  12  -3   12.80    8.80
   5 -12  -3    8.90   11.10
  -5 -12   3   30.30   13.60
   5  12  -3   21.20    9.00
  -4 -12   3   -1.80   11.20
   4 -12  -3  -11.10    9.30
   4  12  -3   -7.20    6.40
   3 -12  -3    9.50   10.60
   3  12  -3    1.80    7.70
   2 -12  -3   34.20   12.40
  -2 -12   3   16.60   13.90
   2  12  -3   15.30    8.30
  -1 -12   3    8.70   12.60
   1  12  -3    0.30    6.90
   0 -12  -3    1.60    9.70
  -1 -12  -3    6.30   11.10
  -1  12  -3   -3.60    6.10
  -2 -12  -3   13.30   12.50
  -2  12  -3    5.10    6.20
  -3 -12  -3    0.40   10.20
  -3  12  -3   -3.20    5.90
  -4 -12  -3   12.00   12.60
   4 -12   3   23.80    7.00
  -4  12  -3   15.10    6.60
   5 -12   3   -0.50    5.40
  -5 -12  -3   14.40   11.80
  -5  12  -3    0.20    6.00
  -6 -12  -3    1.10   12.30
   6 -12   3    7.60    6.10
   7 -12   3    6.90    6.10
  -7 -12  -3    8.00   13.40
   8 -12   3    0.30    5.20
  -8 -12  -3   16.10   12.50
   8  12   3   -1.30    7.10
  -9 -12  -3    7.80   13.80
   9 -12   3   29.60    6.20
   9  12   3   15.10    8.00
  10 -12   3    4.60    4.60
 -10 -12  -3    0.50   12.50
  11 -12   3    2.10    4.10
 -11 -12  -3  -10.30   11.20
 -12 -12  -3    4.80   14.20
 -13 -12  -3   33.70   15.20
  12 -13  -3   -1.20   11.30
 -12 -13   3  -18.80   12.70
  12  13  -3   -2.30    8.00
  11 -13  -3    5.40    5.50
 -11 -13   3   -1.00   12.90
  11 -13  -3  -15.00   10.40
  11  13  -3   -6.30    9.10
  10 -13  -3   13.10   11.60
  10 -13  -3    2.60    5.80
 -10 -13   3   -7.40   22.70
   9 -13  -3   -9.70   10.70
  -9 -13   3    3.00   14.70
   9  13  -3   16.00    9.30
   8 -13  -3   -4.10   15.10
  -8 -13   3    2.90   13.80
   8  13  -3   15.30    9.10
  -7 -13   3   -3.20   12.50
   7 -13  -3   -3.60   19.90
   7  13  -3    5.20    8.50
   6 -13  -3    4.20   11.60
  -6 -13   3  -25.30   12.80
   6  13  -3    2.10    8.40
   5 -13  -3   -9.30   10.40
  -5 -13   3  -14.70   12.70
   5  13  -3   -5.00    7.10
   4 -13  -3   23.30   12.70
  -4 -13   3   -0.60   11.80
   4  13  -3  -15.50    7.60
  -3 -13   3    4.10   14.10
   3 -13  -3    3.80   11.70
   3  13  -3    0.10    7.10
  -2 -13   3    7.60   13.00
   2 -13  -3   -7.00   10.70
   2  13  -3   10.60    8.20
  -1 -13   3   -4.40   13.70
   1 -13  -3   14.90   12.70
   1  13  -3    1.70    7.40
   0 -13   3   36.30   15.20
   0 -13  -3   38.40   14.40
   0  13  -3   41.80    8.40
  -1 -13  -3   14.90   14.00
  -1  13  -3   40.70    8.90
  -2 -13  -3   -0.20   11.10
  -2  13  -3    4.60    6.90
  -3 -13  -3    1.40   11.10
  -3  13  -3    5.10    7.80
  -4 -13  -3   11.50   13.60
  -4  13  -3    8.20    7.00
  -5 -13  -3   -1.80   12.80
  -6 -13  -3  -10.70   10.60
  -7 -13  -3    0.60   12.20
   7 -13   3   -3.10    5.40
   8 -13   3    3.20    5.60
  -8 -13  -3   -1.60   12.80
   9 -13   3   21.50   10.10
  10 -13   3   -2.60    5.00
 -10 -13  -3   14.00   13.70
 -11 -13  -3   -2.60   13.30
  -9 -14   3    5.90   16.80
   9 -14  -3   11.10   11.70
   9  14  -3    8.90    9.90
   8 -14  -3    1.70   12.10
  -8 -14   3    4.70   14.10
   8  14  -3    0.00    9.20
  -7 -14   3    7.80   15.20
   7 -14  -3   -2.10   11.40
   7  14  -3   -6.50   14.10
   6 -14  -3    4.90   12.00
   6  14  -3    7.50    9.10
  -5 -14   3   18.20   15.30
   5 -14  -3    4.40   11.80
   5  14  -3    5.50    8.00
  -4 -14   3   -8.40   12.30
   4 -14  -3   -6.30   11.10
   4  14  -3    2.20    8.70
   3 -14  -3   -1.60   11.30
  -3 -14   3   23.30   14.60
   3  14  -3    4.20    7.50
   2 -14  -3   -2.70   12.30
  -2 -14   3   -7.20   14.30
   2  14  -3    1.60    7.40
   1 -14  -3  -14.90   12.00
  -1 -14   3   15.60   13.60
   1  14  -3  -13.90    6.20
   0 -14   3   -1.40   12.60
   0 -14  -3   -7.50   12.30
   0  14  -3   -4.10    7.10
  -1 -14  -3    4.10   13.90
   1 -14   3   -6.70   13.80
  -1  14  -3    2.20    7.20
   2 -14   3  -18.30   13.30
  -2 -14  -3   -3.80   13.50
  -2  14  -3    7.70    7.80
  -3 -14  -3   11.60   14.30
  -3  14  -3   -2.80    6.80
  -4 -14  -3   -8.10   13.20
  -5 -14  -3    0.40   13.30
  -6 -14  -3   10.60   16.40
  -7 -14  -3   -6.90   14.00
  -8 -14  -3    1.40   13.00
   5  15  -3    2.60    8.40
   4 -15  -3    8.30   13.80
  -4 -15   3    5.60   15.50
   4  15  -3    0.30    9.20
   3 -15  -3  -20.80   11.70
  -3 -15   3   -6.00   13.40
   3  15  -3  -15.70   11.00
  -2 -15   3   21.20   15.20
   2 -15  -3  -17.60   13.10
   2  15  -3    2.60    7.80
  -1 -15   3    3.20   15.40
   1 -15  -3   16.70   14.30
   1  15  -3   -1.00    8.30
   0 -15  -3   17.10   15.40
   0  15  -3   13.90    9.30
   1 -15   3   22.80   19.50
  -1 -15  -3   -1.80   13.40
  -1  15  -3    3.10    8.00
  -2 -15  -3    8.60   14.20
   2 -15   3   -1.00   13.20
  -2  15  -3   -2.90    8.00
   3 -15   3  -14.30   12.40
  23   0  -4   16.40    6.00
  23   0  -4   23.70    5.60
 -23   0   4    8.60   12.30
  22   0  -4   63.99    7.40
 -22   0   4   56.69    8.20
 -22   0   4   49.99   15.30
 -21   0   4   -9.60   10.60
  21   0  -4    2.30    4.50
 -21   0   4   -5.70    4.70
  21   0  -4   20.20   10.80
  20   0  -4   89.49   14.70
  20   0  -4   79.89    8.20
 -20   0   4   33.60   13.80
 -20   0   4   85.39    9.30
 -19   0   4  118.99   12.00
  19   0  -4  129.49   11.40
 -19   0   4  127.69   18.30
 -18   0   4    0.90    9.00
  18   0  -4   11.70    4.60
 -18   0   4   10.10    5.20
  18   0  -4    3.70    8.50
  17   0  -4    9.10    4.50
  17   0  -4    9.50    8.10
 -17   0   4    7.60    4.90
 -17   0   4   26.20   10.80
  16   0  -4    3.70    7.10
 -16   0   4   -2.30    7.90
 -16   0   4    1.40    4.30
  15   0  -4   13.50    4.30
  15   0  -4   17.90    7.10
 -15   0   4    7.50    4.50
 -15   0   4   -2.50    7.40
  14   0  -4  307.97   22.50
 -14   0   4  277.17   23.60
 -14   0   4  271.17   19.60
  14   0  -4  281.87   19.20
  13   0  -4  587.34   36.60
 -13   0   4  482.75   37.40
 -13   0   4  516.25   34.50
  13   0  -4  553.74   34.10
 -12   0   4   15.40    6.70
 -12   0   4   21.10    4.30
  12   0  -4   23.60    4.20
  12   0  -4   12.30    5.70
 -11   0   4  415.16   30.40
  11   0  -4  447.76   28.10
 -11   0   4  432.36   29.20
  11   0  -4  455.15   29.70
 -10   0   4  102.49   10.90
  10   0  -4   94.79    9.60
 -10   0   4   96.39    8.40
  10   0  -4   91.89    7.80
  -9   0   4  405.06   28.80
  -9   0   4  417.66   27.50
   9   0  -4  446.76   28.30
   9   0  -4  440.76   27.30
  -8   0   4    9.20    3.20
   8   0  -4    7.90    3.70
   8   0  -4    5.80    3.00
  -8   0   4   13.80    4.40
   7   0  -4   36.10    4.50
  -7   0   4   30.40    4.90
  -7   0   4   24.60    3.90
   7   0  -4   29.80    4.00
  -6   0   4  301.97   19.70
   6   0  -4  302.47   19.50
  -6   0   4  298.37   19.60
   5   0  -4  422.16   27.10
  -5   0   4  445.46   27.00
  -5   0   4  416.66   27.20
   4   0  -4 2960.10  180.08
  -4   0   4 2975.80  180.08
   3   0  -4    5.60    2.50
  -3   0   4    2.10    2.40
   2   0  -4 3402.46  207.78
  -2   0   4 3280.47  207.78
  -2   0   4 3604.04  208.38
  -1   0   4  713.63   43.50
   1   0  -4  694.33   43.50
   1   0  -4  721.93   44.10
   1   0  -4  746.93   45.30
  -1   0   4  721.13   44.10
  -1   0   4  687.23   45.00
   0   0   4  220.08   16.90
   0   0  -4  239.38   17.20
   0   0  -4  229.08   15.20
   0   0   4  237.28   14.80
  -1   0  -4  521.25   34.80
   1   0   4  538.15   34.80
  -2   0  -4  414.26   28.30
   2   0   4  406.56   28.00
   3   0   4   16.10    5.80
  -3   0  -4   31.10    7.10
   4   0   4  706.13   46.70
   5   0   4 4350.56  258.67
  -5   0  -4 4079.79  258.47
  -6   0  -4   -0.10    6.10
   6   0   4   11.80    6.30
  -6   0  -4   12.60    2.30
  -7   0  -4 1542.75  105.19
   7   0   4 1746.93  105.39
  -7   0  -4 1681.33  100.79
  -8   0  -4 1487.15  114.79
   8   0   4 1984.60  113.89
  -8   0  -4 1859.41  108.59
   9   0   4  143.49   15.10
  -9   0  -4  113.29   15.60
  -9   0  -4  110.59    8.40
 -10   0  -4  548.05   45.20
  10   0   4  768.12   46.80
 -10   0  -4  631.04   39.70
 -11   0  -4   -0.50    2.40
 -11   0  -4  -12.40    8.00
  11   0   4   -5.50    6.90
 -12   0  -4   -3.60    8.90
 -12   0  -4    2.60    2.70
  12   0   4   15.00    9.70
 -13   0  -4  215.78   26.00
 -13   0  -4  275.57   17.40
 -14   0  -4  503.05   42.30
 -14   0  -4  494.05   34.80
  14   0   4  589.84   42.10
  15   0   4   29.50   12.90
 -15   0  -4   49.10   13.60
 -15   0  -4   30.30    6.30
 -16   0  -4  256.57   17.20
 -16   0  -4  234.78   28.60
 -17   0  -4   77.59   18.70
 -17   0  -4   73.99    7.30
 -18   0  -4    8.70   12.90
 -18   0  -4   13.70    4.40
 -19   0  -4   16.10   15.30
 -19   0  -4   18.70    4.50
 -20   0  -4   -4.80   12.80
 -20   0  -4    0.90    4.00
 -21   0  -4   -8.00   13.00
  21   0   4   14.20    7.30
  22   0   4   26.00    8.20
 -22   0  -4   34.30   17.70
  23  -1  -4   26.40    5.70
 -23  -1   4   23.30   13.80
  23  -1  -4   15.80    5.60
 -23   1   4   24.20   13.50
  23   1  -4   24.40    6.20
  22  -1  -4   71.89   14.10
  22  -1  -4   48.70    9.30
 -22  -1   4   64.49   15.40
  22  -1  -4   60.39    7.50
  22   1  -4   58.79    7.90
 -22   1   4   58.69   15.00
 -22   1   4   45.10    7.10
 -21  -1   4    7.10   11.00
  21  -1  -4    0.40    4.40
 -21  -1   4   -3.10    5.60
  21  -1  -4    1.80    5.90
  21  -1  -4    2.80    8.80
 -21   1   4    1.40    4.50
  21   1  -4   11.90    5.30
 -21   1   4    1.00   10.00
  20  -1  -4   63.69    7.70
 -20  -1   4   67.39   15.40
  20  -1  -4   55.99    7.00
 -20  -1   4   85.29    9.60
  20   1  -4   94.49   15.10
 -20   1   4   65.29    8.00
 -20   1   4   74.29   15.10
  20   1  -4   62.99    8.00
 -19  -1   4  107.29   11.10
 -19  -1   4  102.39   16.80
  19  -1  -4  100.79   10.10
  19  -1  -4   98.59    9.30
  19  -1  -4  114.29   14.50
 -19   1   4  104.99   10.20
 -19   1   4   91.29   16.20
  19   1  -4   87.89    9.60
  19   1  -4   89.39   15.10
 -18  -1   4   -2.40    4.80
  18  -1  -4    0.10    3.70
  18  -1  -4    3.80    8.10
 -18  -1   4   -4.00    9.40
 -18   1   4   -2.90    9.20
 -18   1   4    0.40    4.20
  18   1  -4    9.40    4.80
  17  -1  -4    3.30    7.40
 -17  -1   4    5.00    9.20
  17  -1  -4    1.70    3.80
 -17  -1   4    9.60    5.20
  17   1  -4    5.20    4.60
 -17   1   4  -12.20    8.10
 -17   1   4   -4.20    4.00
  17   1  -4    9.30    8.50
 -16  -1   4    7.70    9.00
  16  -1  -4   14.70    7.70
  16  -1  -4    9.10    3.80
 -16  -1   4    3.90    4.70
 -16   1   4   17.00    4.80
  16   1  -4   -0.10    4.30
  16   1  -4    3.90    7.40
 -16   1   4   -6.10    8.00
  15  -1  -4   -7.50    5.40
 -15  -1   4    5.80    4.40
 -15  -1   4    1.10    7.80
  15  -1  -4    3.80    3.50
 -15   1   4    5.70    4.20
  15   1  -4    6.30    4.20
  15   1  -4   -3.10    6.70
 -15   1   4    5.80    7.60
  14  -1  -4  315.97   22.00
 -14  -1   4  244.78   23.10
  14  -1  -4  286.87   18.80
 -14  -1   4  267.27   19.70
  14   1  -4  308.97   23.00
 -14   1   4  275.47   19.40
  14   1  -4  269.87   19.20
 -14   1   4  278.17   23.30
 -13  -1   4  387.36   25.90
  13  -1  -4  401.96   25.20
  13  -1  -4  424.46   28.00
 -13  -1   4  384.26   29.20
 -13   1   4  329.87   27.90
  13   1  -4  414.66   28.20
 -13   1   4  374.26   28.80
  13   1  -4  387.66   25.70
 -12  -1   4   15.10    4.40
 -12  -1   4   12.50    6.90
  12  -1  -4   22.10    3.80
  12  -1  -4   10.60    5.20
  12   1  -4   11.10    5.80
  12   1  -4   10.10    3.90
 -12   1   4   12.50    3.90
 -12   1   4   10.30    6.40
 -11  -1   4  705.63   47.40
  11  -1  -4  786.82   48.40
  11  -1  -4  785.02   47.00
 -11  -1   4  718.23   49.60
  11   1  -4  793.32   47.30
 -11   1   4  706.03   49.30
  11   1  -4  805.22   49.00
 -11   1   4  734.23   47.20
 -10  -1   4  937.81   60.79
  10  -1  -4  973.10   59.49
 -10  -1   4  946.81   59.09
  10  -1  -4  978.40   58.59
  10   1  -4  928.21   61.49
 -10   1   4  936.91   58.79
  10   1  -4  991.60   58.89
 -10   1   4  892.61   60.29
  -9  -1   4    5.50    4.80
   9  -1  -4    3.80    3.50
   9  -1  -4    5.80    3.00
  -9  -1   4    6.10    3.50
   9   1  -4    6.40    4.50
  -9   1   4    1.80    3.00
   9   1  -4   11.10    3.40
  -9   1   4    9.70    4.80
  -8  -1   4   61.79    6.50
   8  -1  -4   60.29    6.50
   8  -1  -4   63.59    6.10
  -8  -1   4   59.99    7.60
   8   1  -4   65.99    7.80
   8   1  -4   70.19    6.50
  -8   1   4   63.79    7.20
  -8   1   4   61.29    6.20
  -7  -1   4   85.29    7.20
   7  -1  -4   93.59    7.00
  -7  -1   4   86.39    8.60
   7  -1  -4   79.79    7.20
   7   1  -4   99.09    7.60
  -7   1   4   89.59    7.30
  -7   1   4   80.69    7.70
  -6  -1   4   11.20    2.90
   6  -1  -4   16.60    3.10
  -6  -1   4   15.30    3.90
   6  -1  -4   16.80    2.30
  -6   1   4   13.40    2.80
   6   1  -4   14.40    3.30
  -6   1   4   19.30    3.20
   5  -1  -4  865.51   55.39
  -5  -1   4  939.71   55.89
  -5  -1   4  835.82   55.49
   5   1  -4  953.20   55.59
  -5   1   4  908.21   55.49
  -4  -1   4  271.37   17.30
   4  -1  -4  261.17   17.10
  -4   1   4  257.67   17.10
   4   1  -4  258.77   17.10
  -3  -1   4    4.70    2.50
   3  -1  -4    0.10    2.60
  -3   1   4    1.00    0.60
   3   1  -4    2.30    2.40
  -3   1   4    3.10    1.80
   2  -1  -4  315.87   20.90
   2  -1  -4  316.77   21.00
  -2  -1   4  347.87   20.90
   2   1  -4  325.27   20.90
  -2   1   4  327.27   20.90
  -1  -1   4 1161.98   74.29
   1  -1  -4 1155.78   74.89
  -1   1   4 1275.17   74.89
   1   1  -4 1272.87   74.39
   0  -1   4   53.79    7.70
   0  -1   4   46.60    4.50
   0  -1  -4   34.70    5.60
   0   1  -4   40.20    4.00
   0   1   4   35.90    5.50
   0   1  -4   36.80    4.00
   1  -1   4 1243.28   81.29
  -1  -1  -4 1289.57   80.79
   1  -1   4 1339.77   79.09
   1  -1   4 1264.57   79.19
  -1   1  -4 1353.26   79.09
   1   1   4 1339.27   80.79
  -1   1  -4 1207.18   81.19
  -1   1  -4 1336.47   79.19
   2  -1   4  224.38   14.20
   2  -1   4  242.98   17.50
   2  -1   4  212.98   14.10
  -2  -1  -4  214.48   17.20
  -2   1  -4  198.58   17.10
  -2   1  -4  218.58   14.20
  -2   1  -4  208.78   14.10
   2   1   4  222.48   16.70
   3  -1   4   13.20    5.90
  -3  -1  -4   12.30    5.40
   3  -1   4   11.80    2.60
   3   1   4   11.40    5.30
  -3   1  -4   15.60    2.50
  -3   1  -4   13.80    6.00
   4  -1   4 2253.87  135.69
   4  -1   4 2059.19  132.59
  -4  -1  -4 2121.99  135.19
  -4   1  -4 2247.58  135.79
  -4   1  -4 2174.68  132.29
   4   1   4 2242.08  135.29
  -5  -1  -4 1359.86   95.39
   5  -1   4 1625.84   99.49
  -5  -1  -4 1504.85   98.79
  -5   1  -4 1647.64   99.59
   5   1   4 1780.52  101.39
   6  -1   4   59.89    9.90
  -6  -1  -4   47.80    9.20
  -6  -1  -4   53.69    5.00
  -6   1  -4   63.09   10.50
   6   1   4   61.39    9.50
  -7  -1  -4 1169.78   78.29
   7  -1   4 1138.59   78.09
  -7  -1  -4 1178.88   73.89
   7   1   4 1347.17   78.59
  -7   1  -4 1334.17   73.59
  -7   1  -4 1064.19   78.19
  -8  -1  -4  859.11   57.19
   8  -1   4 1098.29   63.19
  -8  -1  -4  866.01   62.09
  -8   1  -4  821.22   61.99
  -8   1  -4  972.90   56.89
   8   1   4 1004.00   62.19
  -9  -1  -4  119.49    9.00
   9  -1   4  124.79   14.90
  -9  -1  -4  103.59   14.60
  -9   1  -4  135.19   16.80
  -9   1  -4  119.39    8.20
   9   1   4  139.09   16.00
  10  -1   4  482.85   35.00
 -10  -1  -4  409.96   34.60
 -10   1  -4  408.66   34.40
 -10   1  -4  449.95   27.80
  10   1   4  493.45   34.80
  11  -1   4   31.00   10.60
 -11  -1  -4   33.80    4.40
 -11  -1  -4   20.10   10.10
  11   1   4   36.40   10.60
 -11   1  -4   32.50    3.50
 -11   1  -4   48.30   12.60
 -12  -1  -4    1.80    3.00
  12  -1   4    1.30    7.60
 -12  -1  -4    1.10    8.30
 -12   1  -4   -0.30   10.00
 -12   1  -4    1.60    2.20
  12   1   4    5.80    7.80
  13  -1   4  247.98   26.20
 -13  -1  -4  203.58   14.70
 -13  -1  -4  201.88   24.60
  13   1   4  231.48   22.50
 -13   1  -4  209.38   13.90
 -13   1  -4  201.78   23.80
  14  -1   4  315.77   30.50
 -14  -1  -4  316.37   29.80
 -14  -1  -4  351.56   21.80
  14   1   4  334.57   29.40
 -14   1  -4  314.57   20.90
 -14   1  -4  317.47   31.40
 -15  -1  -4   -0.20    3.60
  15  -1   4   -0.70   10.50
 -15  -1  -4   -2.70   11.20
 -15   1  -4    0.50   11.30
 -15   1  -4    4.80    2.70
  16  -1   4  252.17   19.70
 -16  -1  -4  232.78   28.60
 -16  -1  -4  260.47   18.10
 -16   1  -4  226.98   29.20
 -16   1  -4  278.87   17.20
 -17  -1  -4   88.89    8.90
  17  -1   4   95.69   10.90
 -17   1  -4   83.49   18.30
 -17   1  -4   86.69    7.40
 -18  -1  -4   -4.30   12.70
  18  -1   4    8.10    6.40
 -18  -1  -4    9.00    4.50
 -18   1  -4    8.40    3.20
 -18   1  -4   27.70   14.70
  19  -1   4   20.40    7.20
 -19  -1  -4   44.00    6.00
 -19  -1  -4   22.00   15.40
 -19   1  -4   -2.40   13.10
 -19   1  -4   21.40    3.50
  20  -1   4   17.50    7.00
 -20  -1  -4   14.20   14.90
 -20  -1  -4    1.40    4.50
 -20   1  -4    1.10   13.60
 -21  -1  -4    0.50    4.70
 -21  -1  -4    7.80   14.30
  21  -1   4    9.70    6.60
 -21   1  -4  -23.30   12.40
  22  -1   4   39.20    8.50
 -22  -1  -4   45.00   19.30
 -22   1  -4   40.00   17.60
 -23  -2   4    3.20   12.90
 -23   2   4   11.50   12.80
  23   2  -4   19.80    6.60
  22  -2  -4   58.39   13.00
 -22  -2   4   48.50   15.70
 -22  -2   4   44.10    8.70
 -22   2   4   64.09   15.50
  22   2  -4   39.80    7.80
 -21  -2   4  -14.80   10.40
  21  -2  -4    0.30    3.30
 -21  -2   4    5.60    6.00
  21  -2  -4    0.30    4.10
 -21   2   4   -4.80   10.00
  21   2  -4    0.40    5.40
 -20  -2   4   63.99    9.60
 -20  -2   4   71.19   16.50
  20  -2  -4   86.39    7.60
  20  -2  -4   95.09   13.90
  20  -2  -4   79.09    8.10
  20   2  -4   73.09    9.10
 -20   2   4   56.19   14.40
 -19  -2   4   46.20   13.00
  19  -2  -4   39.90   10.10
  19  -2  -4   37.70    8.10
  19  -2  -4   43.40    5.20
 -19  -2   4   50.59    7.90
  19   2  -4   19.40    6.50
  19   2  -4   66.19   13.20
 -19   2   4   34.00   12.40
  18  -2  -4    1.90    3.20
  18  -2  -4    1.60    3.80
  18  -2  -4    4.00    7.50
 -18  -2   4   -5.10    9.30
 -18  -2   4    5.70    5.10
  18   2  -4    0.00    8.90
  18   2  -4   -0.60    4.80
 -18   2   4   -4.30    8.60
 -17  -2   4   16.60    5.80
 -17  -2   4   20.90   10.00
  17  -2  -4   13.30    4.10
  17  -2  -4   11.00    3.70
  17  -2  -4   17.70    8.00
  17   2  -4   13.30    5.50
 -17   2   4    7.40    9.10
  17   2  -4   11.20    8.80
 -17   2   4   14.90    4.60
 -16  -2   4    5.90    5.10
  16  -2  -4   -4.50    3.00
  16  -2  -4    7.20    6.70
 -16  -2   4    8.50    8.90
  16  -2  -4    1.60    3.30
 -16   2   4   -0.10    7.90
  16   2  -4   -0.60    7.40
  16   2  -4    1.20    4.50
 -16   2   4    1.20    3.70
  15  -2  -4   -9.40    5.20
 -15  -2   4   -2.30    7.60
  15  -2  -4   -4.90    2.80
  15  -2  -4    3.10    3.10
 -15  -2   4   -3.60    4.20
 -15   2   4    0.30    3.50
  15   2  -4   -3.30    4.40
  15   2  -4    2.50    7.20
 -15   2   4   -5.10    7.00
  14  -2  -4  230.98   15.80
  14  -2  -4  236.88   18.90
  14  -2  -4  237.08   15.70
 -14  -2   4  210.48   17.10
 -14  -2   4  210.58   21.10
 -14   2   4  224.08   16.30
 -14   2   4  214.18   20.50
  14   2  -4  277.17   20.90
  14   2  -4  263.27   17.30
  13  -2  -4  601.74   37.70
 -13  -2   4  558.64   38.70
  13  -2  -4  596.24   37.50
 -13  -2   4  574.14   42.30
  13  -2  -4  664.43   40.30
  13   2  -4  621.34   38.60
 -13   2   4  559.64   41.10
 -13   2   4  563.64   38.10
  13   2  -4  708.23   42.00
  12  -2  -4   11.70    3.20
 -12  -2   4   17.70    8.30
  12  -2  -4    8.90    2.70
  12  -2  -4   14.90    5.20
 -12  -2   4   15.40    4.50
  12   2  -4   17.50    7.00
 -12   2   4   11.60    3.70
 -12   2   4   16.60    6.70
  12   2  -4    9.20    4.20
  11  -2  -4  707.63   45.30
  11  -2  -4  754.82   44.00
 -11  -2   4  715.93   44.90
 -11  -2   4  680.93   47.20
  11  -2  -4  715.93   43.50
 -11   2   4  654.73   44.10
 -11   2   4  661.93   46.10
  11   2  -4  764.32   46.80
 -10  -2   4  698.33   42.40
 -10  -2   4  628.24   44.10
  10  -2  -4  689.33   41.60
  10  -2  -4  680.83   42.50
  10  -2  -4  649.43   40.90
  10   2  -4  718.23   44.00
 -10   2   4  630.74   41.70
 -10   2   4  620.74   43.20
  10   2  -4  701.23   42.20
   9  -2  -4   75.09    6.90
  -9  -2   4   69.99    7.20
  -9  -2   4   75.89    9.40
   9  -2  -4   83.49    7.70
  -9   2   4   64.29    6.70
   9   2  -4   85.29    9.30
  -9   2   4   74.49    8.60
   9   2  -4   84.19    7.70
  -8  -2   4   55.99    8.00
  -8  -2   4   63.29    6.60
   8  -2  -4   64.59    6.00
   8  -2  -4   60.19    6.20
  -8   2   4   57.99    6.60
   8   2  -4   61.39    6.30
  -7  -2   4    2.80    3.20
  -7  -2   4    5.40    4.10
   7  -2  -4    5.80    2.90
   7  -2  -4    5.80    2.30
   7   2  -4   15.20    3.60
  -7   2   4    6.70    2.90
   6  -2  -4   81.29    7.10
  -6  -2   4   85.09    8.60
  -6  -2   4   85.49    7.50
   6  -2  -4   85.49    6.00
   6   2  -4   89.29    7.20
   5  -2  -4  665.53   42.30
  -5  -2   4  695.33   43.10
  -5  -2   4  672.73   42.40
   5   2  -4  683.13   42.30
  -4  -2   4 1521.15   97.99
   4  -2  -4 1633.24   97.99
   4   2  -4 1659.03   97.99
   3  -2  -4    5.60    2.10
  -3  -2   4    5.40    2.50
   3   2  -4    4.30    2.50
  -2  -2   4 5074.39  307.97
   2  -2  -4 4835.72  307.97
  -2   2   4 5354.06  307.87
   1  -2  -4  399.16   26.70
  -1  -2   4  406.26   26.00
  -1   2   4  423.36   26.50
   1   2  -4  425.36   26.10
   0  -2  -4  352.16   25.90
   0  -2   4  378.86   24.80
   0   2  -4  413.46   24.90
   0   2   4  434.46   26.10
  -1  -2  -4    2.40    4.60
   1  -2   4   -0.40    5.80
   1  -2   4    2.50    2.00
  -1   2  -4    3.80    2.00
   1   2   4    5.60    4.50
   2  -2   4  278.67   22.10
   2  -2   4  268.17   17.90
  -2  -2  -4  276.77   20.60
  -2   2  -4  286.67   18.00
  -2   2  -4  275.47   17.80
   2   2   4  298.57   20.70
   3  -2   4   36.90    3.70
   3  -2   4   38.80    8.60
  -3  -2  -4   35.60    3.80
  -3  -2  -4   32.50    6.90
  -3   2  -4   36.40    3.60
  -3   2  -4   41.10    4.20
   3   2   4   39.80    7.00
  -3   2  -4   31.60    7.60
  -4  -2  -4  142.09    9.80
   4  -2   4  135.29   14.20
  -4  -2  -4  122.49   12.80
   4  -2   4  137.29    9.90
   4   2   4  157.88   15.00
  -4   2  -4  133.09   10.10
  -4   2  -4  143.99    9.40
  -4   2  -4  155.08   14.30
   5  -2   4  495.15   38.00
  -5  -2  -4  469.25   35.40
   5  -2   4  505.25   32.50
  -5  -2  -4  507.45   32.30
   5   2   4  512.65   35.50
  -5   2  -4  563.04   32.00
  -5   2  -4  557.14   36.90
   6  -2   4   44.00    9.60
   6  -2   4   46.90    5.20
  -6  -2  -4   45.70    4.80
  -6  -2  -4   46.00    8.90
   6   2   4   53.09    9.20
  -6   2  -4   53.79    4.30
  -6   2  -4   55.09   10.80
   7  -2   4 1418.26   90.59
  -7  -2  -4 1492.85   90.39
   7  -2   4 1476.45   94.99
  -7  -2  -4 1214.08  100.09
   7   2   4 1648.14   94.69
  -7   2  -4 1442.56   94.99
  -7   2  -4 1571.84   89.79
   8  -2   4  499.55   31.70
   8  -2   4  509.85   37.00
  -8  -2  -4  489.45   31.20
  -8  -2  -4  474.35   35.80
  -8   2  -4  485.85   30.20
   8   2   4  528.95   36.00
  -8   2  -4  492.75   30.50
  -8   2  -4  494.55   37.00
   9  -2   4   44.70   10.70
  -9  -2  -4   14.40    8.10
  -9  -2  -4   22.00    3.80
   9  -2   4   18.50    4.20
   9   2   4   13.20    7.70
  -9   2  -4   21.60    2.20
  -9   2  -4   17.80    8.70
  -9   2  -4   22.80    2.60
 -10  -2  -4   33.90    4.60
  10  -2   4   39.20   11.00
  10  -2   4   29.90    5.30
 -10  -2  -4   32.60    9.20
 -10   2  -4   31.10    3.20
 -10   2  -4   28.00    9.80
  10   2   4   29.20    9.30
 -10   2  -4   28.50    2.60
  11  -2   4    4.70    9.20
  11  -2   4    1.40    3.80
 -11  -2  -4    6.20    3.30
 -11  -2  -4   13.90    8.30
 -11   2  -4    8.00    9.70
  11   2   4   -5.50    6.90
 -11   2  -4    4.40    1.70
 -11   2  -4    3.80    1.50
  12  -2   4   50.39   12.50
  12  -2   4   46.60    6.60
 -12  -2  -4   50.69    5.70
 -12  -2  -4   39.50   12.30
  12   2   4   48.70   14.10
 -12   2  -4   42.20    3.80
 -12   2  -4   42.60   12.70
 -12   2  -4   41.30    3.50
  13  -2   4  206.88   16.40
 -13  -2  -4  223.38   15.50
  13  -2   4  214.08   24.20
 -13  -2  -4  214.58   24.60
 -13   2  -4  220.08   24.60
  13   2   4  231.38   22.90
  14  -2   4   81.29    9.00
  14  -2   4   81.09   15.40
 -14  -2  -4   66.89    7.40
 -14  -2  -4   55.79   14.80
 -14   2  -4   60.29   15.80
  14   2   4   63.89   14.50
 -15  -2  -4   69.99   16.30
 -15  -2  -4   30.10    5.70
  15  -2   4   30.80   13.30
  15  -2   4   41.60    6.90
 -15   2  -4   17.80   11.80
  16  -2   4  263.07   20.30
 -16  -2  -4  273.77   18.90
 -16  -2  -4  257.37   28.00
 -16   2  -4  250.67   29.50
 -17  -2  -4   49.70   15.50
  17  -2   4   83.49    9.70
 -17  -2  -4   81.99    8.50
 -17   2  -4   68.69   18.30
 -18  -2  -4    4.60   10.70
  18  -2   4    1.20    5.80
 -18  -2  -4    0.30    4.60
 -18   2  -4  -16.60   18.30
  19  -2   4   21.40    7.90
 -19  -2  -4   27.00    5.90
 -19  -2  -4   14.80   13.70
 -19   2  -4    9.70   14.00
 -20  -2  -4    4.20    4.90
 -20  -2  -4    5.60   14.00
  20  -2   4   -7.30    5.20
 -20   2  -4   -3.60   12.80
 -21  -2  -4    8.90   15.50
  21  -2   4   -2.40    6.00
 -21   2  -4  -17.50   12.20
 -22  -3   4   33.90   14.50
 -22   3   4   48.10   14.40
  22   3  -4   31.50    7.80
 -21  -3   4    7.00   11.50
  21  -3  -4   -0.40    8.00
 -21   3   4   -0.40   10.60
  21   3  -4    6.40    6.20
  20  -3  -4   72.99    6.00
 -20  -3   4   62.29   23.10
  20  -3  -4   94.09   13.50
  20   3  -4   51.69    8.90
 -20   3   4   74.59   15.30
 -19  -3   4   42.00    8.00
  19  -3  -4   41.50    9.80
  19  -3  -4   30.80    3.90
 -19  -3   4   28.20   12.90
 -19   3   4   27.70   11.80
  19   3  -4   43.20    7.50
 -18  -3   4   -9.50    5.00
  18  -3  -4   -2.10    2.60
  18  -3  -4    8.00    7.30
 -18  -3   4   14.30   10.80
  18   3  -4   21.40   12.30
 -18   3   4   -0.50    9.40
  18   3  -4   -3.90    4.90
 -17  -3   4   26.00   11.10
  17  -3  -4   21.30    3.60
  17  -3  -4   27.60    8.20
 -17  -3   4   29.20    6.80
  17   3  -4   23.40   10.30
 -17   3   4    8.10   14.50
  17   3  -4   13.90    5.70
  16  -3  -4    9.40    6.30
  16  -3  -4    4.70    2.90
 -16  -3   4    2.60    8.90
  16   3  -4   14.20    8.80
 -16   3   4    6.70    8.30
  16   3  -4    5.40    5.00
  15  -3  -4   -1.30    5.70
 -15  -3   4   -1.10    7.90
  15  -3  -4   -4.00    2.60
 -15  -3   4    0.00    4.90
  15   3  -4   -4.80    7.50
  15   3  -4   -1.50    4.80
 -15   3   4   -6.10    7.10
 -14  -3   4  110.89   15.40
  14  -3  -4  143.09   10.00
 -14  -3   4  125.19   12.20
 -14   3   4  122.89   15.00
  14   3  -4  146.79   12.10
  14   3  -4  156.98   16.40
 -13  -3   4  260.57   22.70
  13  -3  -4  252.97   19.70
 -13  -3   4  237.68   18.60
  13  -3  -4  255.57   17.00
  13   3  -4  258.97   21.90
  13   3  -4  282.07   18.60
 -13   3   4  249.88   21.10
 -12  -3   4    9.60    7.00
 -12  -3   4   -0.70    4.10
  12  -3  -4   -4.90    4.00
  12  -3  -4    2.50    2.60
  12   3  -4    2.50    6.10
 -12   3   4   -7.10    5.10
  12   3  -4    2.00    4.20
 -11  -3   4  469.75   35.80
  11  -3  -4  526.55   32.30
 -11  -3   4  479.95   33.30
  11  -3  -4  521.35   33.90
 -11   3   4  492.25   34.50
  11   3  -4  529.95   33.10
  11   3  -4  568.24   35.90
 -10  -3   4  921.21   61.09
  10  -3  -4  981.80   61.39
  10  -3  -4  977.50   60.39
  10   3  -4 1037.20   61.19
   9  -3  -4   58.89    6.90
  -9  -3   4   70.99    6.90
   9  -3  -4   55.49    6.20
  -9  -3   4   73.09    9.90
   9   3  -4   68.49    8.10
  -8  -3   4  544.05   34.00
   8  -3  -4  518.25   33.80
  -8  -3   4  528.15   35.50
   8  -3  -4  527.55   33.40
   8   3  -4  531.45   33.80
  -7  -3   4   92.29    7.70
  -7  -3   4   86.29   10.20
   7  -3  -4   81.99    7.70
   7  -3  -4   82.49    7.50
   7   3  -4   83.89    8.10
  -6  -3   4   48.60    6.90
   6  -3  -4   43.40    5.10
   6  -3  -4   40.30    5.10
  -6  -3   4   30.60    4.80
   6   3  -4   47.20    5.30
  -5  -3   4  767.42   49.80
   5   3  -4  835.02   49.90
   4  -3  -4  974.80   58.59
   4   3  -4  935.51   58.99
   3  -3  -4   52.59    5.50
  -3  -3   4   46.90    5.20
   3   3  -4   61.79    5.50
  -2  -3   4 3400.56  222.68
   2  -3  -4 3511.45  222.88
  -2   3   4 3880.61  222.88
   2   3  -4 3901.31  222.78
  -1  -3   4 1442.26   89.59
   1  -3  -4 1384.96   90.19
  -1   3   4 1609.94   90.19
   1   3  -4 1429.06   89.49
   0  -3   4   61.89    5.40
   0  -3  -4   63.29    7.40
   0   3   4   70.29    7.50
   0   3  -4   66.99    5.70
  -1  -3  -4  372.16   26.70
   1  -3   4  386.66   24.90
   1   3   4  405.26   26.70
  -1   3  -4  416.36   25.00
   2  -3   4   -2.60    1.90
  -2  -3  -4    4.10    4.20
  -2  -3  -4   -2.00    1.90
   2  -3   4    1.80    6.60
   2   3   4   -3.50    3.70
  -2   3  -4   -0.30    1.90
  -3  -3  -4   64.09    8.80
   3  -3   4   54.79    9.80
   3  -3   4   43.30    4.60
   3   3   4   49.40    8.30
  -3   3  -4   60.19    5.60
  -3   3  -4   50.39    4.50
  -4  -3  -4  989.10   59.09
   4  -3   4  933.51   63.39
  -4  -3  -4  877.11   61.49
   4  -3   4  945.61   58.69
   4   3   4 1033.40   61.99
  -4   3  -4 1000.20   58.49
  -4   3  -4  923.71   59.09
   5  -3   4  756.12   45.30
  -5  -3  -4  695.53   48.90
   5  -3   4  709.53   50.69
  -5  -3  -4  732.23   45.80
  -5   3  -4  718.13   45.90
  -5   3  -4  721.03   50.09
  -5   3  -4  761.72   45.10
   5   3   4  790.92   49.30
  -6  -3  -4  231.98   15.50
  -6  -3  -4  190.08   21.80
   6  -3   4  221.58   20.60
  -6   3  -4  232.18   15.80
  -6   3  -4  214.28   20.50
  -6   3  -4  229.48   14.30
   6   3   4  238.88   19.30
  -7  -3  -4 1210.48   81.19
   7  -3   4 1228.38   82.59
  -7  -3  -4 1306.47   77.49
  -7   3  -4 1170.78   81.89
   7   3   4 1351.26   81.49
  -7   3  -4 1271.97   76.29
   8  -3   4  185.68   19.00
  -8  -3  -4  198.88   18.30
  -8  -3  -4  183.48   13.20
   8  -3   4  192.58   16.70
  -8   3  -4  165.78   19.70
   8   3   4  218.58   18.40
   9  -3   4    4.00    7.80
   9  -3   4    0.60    3.00
  -9  -3  -4   -0.30    7.40
  -9  -3  -4    1.30    3.10
   9   3   4   10.10    7.90
  -9   3  -4    3.20    8.70
 -10  -3  -4   98.09   14.30
 -10  -3  -4   87.59    8.30
  10  -3   4   92.89    8.90
  10  -3   4  100.49   14.80
 -10   3  -4   70.69   14.00
  10   3   4  109.29   14.50
 -11  -3  -4    4.20    8.00
 -11  -3  -4   -2.20    3.30
  11  -3   4   -4.70    3.70
  11  -3   4    1.30    9.60
 -11   3  -4    5.30   10.00
  12  -3   4    2.40    9.80
 -12  -3  -4   13.60    9.40
  12  -3   4   11.60    4.80
 -12  -3  -4   16.90    4.50
 -12   3  -4   14.60   10.00
  12   3   4   28.70   11.00
 -13  -3  -4  293.47   19.60
  13  -3   4  260.27   30.60
 -13  -3  -4  241.28   26.30
  13  -3   4  287.47   20.40
  13   3   4  314.17   27.60
 -13   3  -4  273.77   28.90
 -14  -3  -4   37.40    6.10
  14  -3   4   38.50    6.80
 -14  -3  -4   40.60   13.30
  14  -3   4   49.20   14.20
 -14   3  -4   20.50   12.80
  15  -3   4   45.60   14.50
 -15  -3  -4   25.30   13.20
 -15  -3  -4   30.80    6.00
  15  -3   4   29.50    6.60
 -15   3  -4   -5.80   12.10
  16  -3   4  241.18   18.00
 -16  -3  -4  216.78   27.80
 -16  -3  -4  235.48   17.40
 -16   3  -4  199.98   27.50
 -17  -3  -4   50.09    8.60
  17  -3   4   78.89    9.10
 -17  -3  -4   81.79   18.20
 -17   3  -4   31.60   15.20
  18  -3   4    1.00    5.60
 -18  -3  -4   -2.00    4.50
 -18  -3  -4    0.10   11.80
 -19  -3  -4   21.80   14.80
  19  -3   4   27.90   12.50
 -19  -3  -4   -0.50    4.90
 -19   3  -4   12.10   14.40
 -20  -3  -4    1.10   12.30
 -20  -3  -4    5.00    5.20
  20  -3   4    3.20    6.20
 -20   3  -4   15.20   15.20
 -21  -3  -4  -10.20   12.20
 -21  -3  -4  -12.10    5.10
 -21   3  -4  -16.10   12.90
 -22  -4   4   -1.60   11.50
  22   4  -4   27.10    7.60
  21  -4  -4    8.20    8.10
 -21  -4   4    8.30   11.90
  21   4  -4   10.10    6.50
  20  -4  -4   38.00   10.40
 -20  -4   4   11.70   12.60
  20   4  -4   43.40    9.50
 -19  -4   4   59.19   17.70
  19  -4  -4   83.19   11.90
  19   4  -4   57.89    9.00
  18  -4  -4    0.10    6.70
 -18  -4   4   -0.80    9.80
  18   4  -4    6.10    6.00
 -17  -4   4    8.30    6.00
 -17  -4   4   14.60   11.10
  17  -4  -4   -4.30    6.40
  17  -4  -4    2.10    2.00
  17   4  -4    0.00    5.40
  16  -4  -4   -0.50    2.20
 -16  -4   4    1.70    9.30
  16  -4  -4   10.30    6.90
 -16  -4   4    4.50    5.40
  16   4  -4    1.20    5.30
  16   4  -4    8.20    9.20
 -15  -4   4    5.50    4.60
  15  -4  -4    3.40    2.50
  15  -4  -4   -2.30    5.60
 -15  -4   4    6.40    9.30
  15   4  -4    0.70    5.20
  15   4  -4   -3.80    7.50
 -14  -4   4  115.69   17.00
 -14  -4   4  133.09   12.60
  14  -4  -4  135.39    9.70
  14  -4  -4  133.39   14.60
  14   4  -4  144.89   12.60
  13  -4  -4  281.27   18.60
 -13  -4   4  287.47   20.80
  13  -4  -4  296.87   21.80
 -13  -4   4  269.57   24.60
  13   4  -4  288.87   20.70
 -12  -4   4   26.50    8.90
  12  -4  -4   14.20    5.60
 -12  -4   4   -2.80    3.90
  12  -4  -4    3.80    2.90
  12   4  -4    3.20    4.90
 -11  -4   4  241.58   22.20
 -11  -4   4  281.87   19.30
  11  -4  -4  271.47   17.80
  11  -4  -4  246.28   19.70
  11   4  -4  289.57   19.30
  10  -4  -4  131.79   12.10
  10  -4  -4  146.19   10.40
 -10  -4   4  126.59   14.70
 -10  -4   4  128.39   11.50
  10   4  -4  139.69   11.20
   9  -4  -4    4.70    3.10
  -9  -4   4    7.90    5.60
   9  -4  -4    2.00    4.10
  -9  -4   4    4.50    4.00
   9   4  -4    5.20    3.70
  -8  -4   4   27.10    4.90
  -8  -4   4   12.20    7.40
   8  -4  -4   20.00    4.00
   8  -4  -4   10.80    4.70
   8   4  -4   19.60    4.40
  -8   4   4   15.10    2.50
   7  -4  -4   25.30    5.50
  -7  -4   4   12.90    3.90
  -7  -4   4   13.50    5.60
   7   4  -4   18.70    4.40
  -6  -4   4   50.19    6.20
  -6  -4   4   62.69    8.40
   6   4  -4   48.50    6.00
  -5  -4   4  359.46   24.40
   5   4  -4  384.96   24.50
   4  -4  -4 1188.98   68.79
  -4  -4   4 1027.50   68.79
   4   4  -4 1125.79   68.89
  -3  -4   4   12.30    3.20
   3  -4  -4    8.60    3.60
   3   4  -4   10.10    3.60
  -2  -4   4 1620.54  105.99
   2  -4  -4 1710.63  105.99
   2   4  -4 1844.72  105.59
   1  -4  -4  727.23   45.20
  -1  -4   4  678.33   45.30
   1  -4  -4  697.73   46.20
   1   4  -4  788.32   45.50
  -1   4   4  758.62   46.20
   0  -4  -4   18.10    3.50
   0  -4  -4   10.60    4.70
   0  -4   4   22.30    3.50
   0   4  -4   19.60    3.40
   0   4   4   17.60    4.80
   1  -4   4   40.50    4.60
  -1  -4  -4   42.10    4.80
  -1  -4  -4   56.19    7.50
   1   4   4   52.29    7.20
  -1   4  -4   52.39    5.00
  -2  -4  -4    5.00    3.00
   2  -4   4    6.20    2.40
  -2  -4  -4    1.60    4.90
   2   4   4    6.20    4.80
  -2   4  -4    4.50    2.40
  -3  -4  -4   69.69    9.40
   3  -4   4   65.19    5.90
  -3  -4  -4   72.19    6.50
   3  -4   4   72.79   12.60
   3   4   4   84.99    9.70
  -3   4  -4   68.69    5.80
  -4  -4  -4  341.07   26.90
  -4  -4  -4  354.16   24.20
   4  -4   4  372.66   23.70
   4  -4   4  371.66   29.60
  -4   4  -4  387.36   23.60
   4   4   4  434.56   27.90
  -5  -4  -4  620.84   37.50
   5  -4   4  575.04   36.80
   5  -4   4  540.15   42.70
  -5   4  -4  603.84   36.50
  -5   4  -4  581.54   37.50
   5   4   4  630.24   40.70
  -6  -4  -4   18.60    7.40
   6  -4   4   10.30    2.50
  -6  -4  -4    5.70    3.40
   6  -4   4   17.80    8.60
  -6   4  -4   14.70    2.10
   6   4   4    8.70    7.30
  -6   4  -4   15.00    3.60
  -7  -4  -4  787.02   55.49
   7  -4   4  805.32   57.79
  -7  -4  -4  888.21   51.89
  -7   4  -4  811.82   51.89
   7   4   4  862.21   55.49
  -7   4  -4  813.42   50.39
   8  -4   4  240.18   24.90
  -8  -4  -4  283.57   18.40
  -8  -4  -4  266.07   23.20
   8   4   4  286.27   23.00
  -8   4  -4  253.27   24.60
  -9  -4  -4    3.50    3.70
  -9  -4  -4    0.70    7.50
   9  -4   4    1.90    7.80
  -9   4  -4   -4.80    8.00
   9   4   4   17.50    8.10
 -10  -4  -4   15.90    4.60
  10  -4   4   16.00   10.00
 -10  -4  -4   15.50    8.80
 -10   4  -4   13.90   10.50
  11  -4   4    9.90   10.00
 -11  -4  -4    8.90    8.80
 -11  -4  -4    4.40    4.10
 -11   4  -4   -0.60   10.00
  11   4   4   -3.80    8.60
  12  -4   4   15.00   11.50
 -12  -4  -4   20.60    4.90
 -12  -4  -4    0.60    9.90
  12   4   4   10.70    9.50
 -12   4  -4   14.40   11.60
 -13  -4  -4  168.48   13.50
 -13  -4  -4  144.79   20.30
  13  -4   4  212.58   27.50
 -13   4  -4  158.08   21.90
 -14  -4  -4   82.79    9.80
 -14  -4  -4   52.19   14.40
  14  -4   4   76.09   17.20
 -14   4  -4   96.89   18.50
 -15  -4  -4   27.60    6.10
  15  -4   4    1.80   12.00
 -15  -4  -4    3.60   12.10
 -15   4  -4   27.80   13.50
 -16  -4  -4  144.79   22.60
 -16  -4  -4  136.59   12.70
 -16   4  -4  143.79   22.70
 -17  -4  -4   53.59    7.70
 -17  -4  -4   37.60   14.10
 -17   4  -4   57.19   17.40
 -18  -4  -4   -0.80   11.50
 -18   4  -4  -22.90   12.10
 -19  -4  -4   21.40   13.90
 -19   4  -4    2.80   13.70
 -20  -4  -4   20.90   15.80
 -20   4  -4   11.80   14.80
 -21  -4  -4  -18.00   12.90
 -21   4  -4    7.50   13.90
 -22  -5   4   19.60   14.10
  22   5  -4   20.40    7.80
  21  -5  -4   13.60    9.20
 -21  -5   4   -7.40   11.80
  21   5  -4    4.70    7.00
 -20  -5   4    2.70   12.10
  20  -5  -4   21.20    9.00
  20   5  -4   20.90    7.60
 -19  -5   4   60.39   15.60
  19  -5  -4   53.99   10.90
  19   5  -4   71.59   10.00
 -18  -5   4    1.00   11.00
  18  -5  -4   -2.60    6.40
  17  -5  -4   -4.80    6.50
 -17  -5   4   -5.20    8.40
  17   5  -4   -4.80    6.00
 -16  -5   4   10.00   10.60
  16  -5  -4    2.10    6.50
  16   5  -4    7.70    6.40
 -15  -5   4    8.00    9.60
  15  -5  -4    3.40    6.40
  15  -5  -4    0.80    2.20
 -15  -5   4    9.40    6.10
  15   5  -4    4.70    5.80
 -14  -5   4   81.59   15.30
  14  -5  -4   94.39    7.60
 -14  -5   4   97.69   10.30
  14   5  -4  113.99   10.70
 -13  -5   4  117.69   16.40
 -13  -5   4  135.89   12.80
  13  -5  -4  153.58   14.10
  13  -5  -4  126.19    9.80
  13   5  -4  127.49   12.10
 -12  -5   4    3.30    7.30
  12  -5  -4    1.90    5.60
 -12  -5   4    5.70    4.70
  12  -5  -4    4.80    3.10
  12   5  -4    9.00    5.00
  11  -5  -4  387.36   28.00
 -11  -5   4  359.96   30.20
  11  -5  -4  391.36   25.40
 -11  -5   4  401.16   27.10
  11   5  -4  408.56   26.60
 -10  -5   4  339.47   27.80
 -10  -5   4  344.87   24.60
  10  -5  -4  327.87   25.80
  10  -5  -4  358.76   23.50
  10   5  -4  416.06   24.90
   9  -5  -4   -4.10    3.20
  -9  -5   4    7.40    7.00
  -9  -5   4   13.00    4.30
   9  -5  -4    2.00    5.30
  -9   5   4    2.00    2.50
   9   5  -4    2.20    4.10
   8  -5  -4   64.79    9.10
  -8  -5   4   57.69    9.60
  -8  -5   4   65.79    7.50
   8   5  -4   56.09    7.00
  -7  -5   4   36.00    8.60
  -7  -5   4   40.20    5.90
   7   5  -4   51.89    6.30
  -6  -5   4    5.10    6.30
  -6  -5   4    7.60    3.90
   6   5  -4   11.00    4.20
  -5  -5   4  334.37   22.80
   5   5  -4  353.16   23.00
   4  -5  -4  295.67   19.70
   4  -5  -4  285.57   19.00
  -4  -5   4  263.07   19.00
   3  -5  -4  272.57   18.70
  -3  -5   4  258.47   17.80
   3  -5  -4  234.18   17.10
   3   5  -4  289.27   18.10
   2  -5  -4  282.77   19.10
  -2  -5   4  263.07   19.20
   2  -5  -4  306.07   20.70
   2   5  -4  311.27   19.40
   1  -5  -4  595.34   37.80
  -1  -5   4  595.54   38.00
   1  -5  -4  596.54   39.40
   1   5  -4  628.34   38.10
   0  -5   4   41.20    4.90
   0  -5  -4   26.90    4.40
   0  -5  -4   30.40    6.30
   0   5   4   24.40    6.10
   0   5  -4   44.30    5.00
   1  -5   4  192.58   15.40
  -1  -5  -4  222.68   17.80
  -1  -5  -4  212.18   15.00
  -1   5  -4  228.28   14.90
   1   5   4  245.88   17.70
   2  -5   4    6.30    3.00
  -2  -5  -4    2.60    5.80
  -2  -5  -4    9.20    3.90
  -2   5  -4    5.10    3.00
   2   5   4   16.70    5.80
  -3  -5  -4   54.59    6.40
   3  -5   4   54.79    5.40
  -3  -5  -4   38.10    8.30
   3   5   4   69.59    9.70
  -3   5  -4   54.89    5.60
  -4  -5  -4  792.62   54.49
   4  -5   4  800.62   57.09
   4  -5   4  800.62   50.79
  -4  -5  -4  876.81   51.49
  -4   5  -4  808.42   50.59
   4   5   4  857.81   54.19
   5  -5   4  327.47   28.90
  -5  -5  -4  375.66   23.40
  -5  -5  -4  349.07   27.20
   5  -5   4  343.47   22.40
  -5   5  -4  345.97   22.10
   5   5   4  360.66   27.00
   6  -5   4    8.40    2.50
  -6  -5  -4   14.80    7.20
  -6  -5  -4    8.60    4.00
   6  -5   4   22.60   10.00
   6   5   4   -0.10    3.40
   6   5   4    6.10    6.50
  -6   5  -4    8.80    3.90
  -6   5  -4    5.20    2.10
  -7  -5  -4  329.27   28.60
   7  -5   4  352.36   30.30
   7  -5   4  359.06   22.80
  -7  -5  -4  365.36   24.20
   7   5   4  366.86   24.20
  -7   5  -4  364.16   22.40
  -7   5  -4  357.16   24.10
   7   5   4  394.96   28.30
   8  -5   4  261.57   16.50
  -8  -5  -4  236.48   23.60
  -8  -5  -4  271.37   18.30
   8  -5   4  225.88   24.30
  -8   5  -4  247.38   18.30
   8   5   4  280.37   18.60
   8   5   4  281.77   22.80
  -8   5  -4  256.37   16.00
   9  -5   4   -4.80    9.10
  -9  -5  -4   -4.60    3.90
  -9  -5  -4    7.30    8.10
   9   5   4    6.70    7.90
   9   5   4   -2.20    4.30
 -10  -5  -4   94.69    9.30
  10  -5   4   80.69   16.10
 -10  -5  -4   74.99   13.70
  10   5   4   86.79    9.00
  10   5   4   77.99   13.60
 -11  -5  -4   -0.60    8.40
  11  -5   4   -9.40    9.90
  11   5   4    1.50    8.40
  11   5   4   -3.20    4.00
  12  -5   4   18.00   14.70
 -12  -5  -4   17.60    5.30
 -12  -5  -4   15.30   10.20
  13  -5   4   16.80   13.10
 -13  -5  -4   33.60    6.30
 -13  -5  -4   42.70   12.40
  14  -5   4  148.89   23.00
 -14  -5  -4  123.69   12.20
 -14  -5  -4  125.19   20.40
 -15  -5  -4   13.90    6.60
 -15  -5  -4   19.70   12.00
  15  -5   4   11.20   12.90
 -15   5  -4   19.10   14.00
 -16  -5  -4  107.29   20.00
 -16   5  -4  119.29   21.50
 -17  -5  -4   47.80   16.10
 -17   5  -4   86.19   19.20
 -18  -5  -4   12.70   12.60
 -18   5  -4   -9.10   12.80
 -19  -5  -4    7.10   14.70
 -19   5  -4    5.80   14.20
 -20  -5  -4   -9.70   13.20
 -21  -6   4  -23.90   11.40
  21   6  -4   18.10    8.30
  20  -6  -4   20.10    8.90
 -20  -6   4    5.60   13.00
  20   6  -4   29.10    8.40
  19  -6  -4   21.90    8.80
 -19  -6   4   19.10   13.20
  19   6  -4   10.50    7.40
  18  -6  -4   -7.30    6.40
 -18  -6   4  -11.30    9.40
  18   6  -4    2.80    6.80
  17  -6  -4   20.10    7.70
 -17  -6   4   -4.40   10.80
  17   6  -4    2.50    6.80
  16  -6  -4   11.60    7.50
 -16  -6   4    8.70   11.90
  16   6  -4   -4.70    9.30
  15  -6  -4   11.20    2.20
  15  -6  -4    9.30    2.30
  15  -6  -4   13.50    7.60
 -15  -6   4    2.40   10.20
  15   6  -4   11.00    6.80
  14  -6  -4   72.99    6.80
 -14  -6   4   74.69   14.60
  14  -6  -4   68.79   11.30
  14  -6  -4   86.99    6.40
  14   6  -4   78.79    9.70
 -13  -6   4  124.69   17.40
  13  -6  -4  135.59    9.70
  13  -6  -4  132.79   10.50
  13   6  -4  152.68   12.90
 -12  -6   4    2.20    5.50
  12  -6  -4    2.50    2.80
  12  -6  -4   -2.50    6.80
 -12  -6   4   -1.90    7.50
  12  -6  -4   -1.10    3.40
  12   6  -4    2.00    5.80
  11  -6  -4  295.27   23.80
  11  -6  -4  291.97   19.90
  11  -6  -4  283.07   18.90
 -11  -6   4  256.07   24.30
 -11  -6   4  309.97   21.60
  11   6  -4  323.77   21.20
 -11   6   4  283.07   19.30
  10  -6  -4  149.79   11.90
 -10  -6   4  124.49   12.30
 -10  -6   4  158.28   17.80
  10  -6  -4  138.09   10.40
  10  -6  -4  122.99   15.20
  10   6  -4  188.28   13.70
 -10   6   4  146.59   10.80
  -9  -6   4   -4.80    7.10
   9  -6  -4    0.50    6.20
   9  -6  -4   -3.60    2.70
   9   6  -4   -7.80    4.20
  -8  -6   4    6.80    4.30
  -8  -6   4   -1.10    6.20
   8  -6  -4    7.50    6.40
   8   6  -4    0.20    4.20
  -7  -6   4   37.00    6.10
  -7  -6   4   31.10    8.10
   7  -6  -4   21.70    4.10
   7   6  -4   33.50    6.10
  -6  -6   4  206.28   18.20
  -6  -6   4  188.18   14.70
   6  -6  -4  190.18   13.60
   6   6  -4  215.38   15.10
   5  -6  -4  233.28   15.60
  -5  -6   4  231.88   16.70
  -5  -6   4  221.58   20.10
   5   6  -4  224.68   16.50
   4  -6  -4  781.12   51.79
   4  -6  -4  868.21   53.39
  -4  -6   4  856.41   52.69
   4   6  -4  845.12   52.49
  -3  -6   4   92.19    8.50
   3  -6  -4   82.39    7.70
   3  -6  -4   68.59    8.80
   3   6  -4   69.19    7.70
  -2  -6   4 1072.69   70.59
   2  -6  -4 1165.18   70.39
   2  -6  -4 1190.58   72.19
   2   6  -4 1139.39   70.69
   1  -6  -4  391.46   24.50
  -1  -6   4  358.16   24.40
   1  -6  -4  383.86   26.50
   1   6  -4  360.16   24.40
   0  -6  -4    7.80    6.00
   0  -6  -4    9.90    4.10
   0  -6   4    9.80    3.80
   0   6  -4    7.80    3.90
  -1  -6  -4   22.30    7.30
  -1  -6  -4   27.70    4.90
   1  -6   4   22.90    4.20
  -1   6  -4   18.10    4.20
   2  -6   4   13.10    3.70
  -2  -6  -4    8.90    6.90
  -2  -6  -4    6.80    3.80
   2   6   4    9.20    5.60
  -2   6  -4   11.80    3.60
  -3  -6  -4    1.00    5.80
   3  -6   4   -3.10    3.10
  -3  -6  -4   -4.60    3.20
  -3   6  -4   -3.50    2.80
   3   6   4   -0.90    5.90
  -4  -6  -4   90.89   13.00
   4  -6   4  112.59    8.80
  -4  -6  -4  113.29    9.90
   4   6   4  127.69   14.00
  -4   6  -4  110.09    8.50
  -5  -6  -4  194.88   18.90
  -5  -6  -4  188.18   13.80
   5  -6   4  200.68   20.60
   5  -6   4  185.38   12.90
   5   6   4  174.58   13.80
   5   6   4  166.88   17.00
  -5   6  -4  195.68   12.70
  -6  -6  -4   -1.00    7.70
  -6  -6  -4    4.00    4.40
   6  -6   4    0.00    7.90
   6  -6   4   -1.00    2.60
  -6   6  -4    2.70    2.50
   6   6   4    0.40    4.50
   6   6   4   -0.20    6.50
  -7  -6  -4  502.05   32.90
   7  -6   4  472.55   40.20
   7  -6   4  487.05   31.60
  -7  -6  -4  489.45   37.70
  -7   6  -4  518.75   31.30
   7   6   4  544.65   37.30
   7   6   4  515.65   32.90
  -7   6  -4  497.65   32.90
  -8  -6  -4  374.16   32.20
   8  -6   4  408.56   26.10
   8  -6   4  388.36   35.70
  -8  -6  -4  382.66   28.50
  -8   6  -4  422.16   25.70
   8   6   4  470.25   33.70
  -8   6  -4  418.76   27.80
   8   6   4  444.56   27.90
  -9  -6  -4   32.40   10.70
   9  -6   4   29.20    3.10
   9  -6   4   29.10   13.30
  -9  -6  -4   27.50    6.10
   9   6   4   24.70   10.20
   9   6   4   17.30    5.50
  -9   6  -4   20.10    5.40
 -10  -6  -4   19.80    9.90
  10  -6   4   47.90   14.80
 -10  -6  -4   19.50    5.50
  10   6   4   43.90   11.50
  10   6   4   36.10    6.30
 -10   6  -4   34.50    6.50
 -11  -6  -4    0.10    9.90
 -11  -6  -4    3.50    4.60
  11  -6   4   24.40   21.10
  11   6   4    6.70    5.70
 -12  -6  -4    9.00    5.60
  12  -6   4   14.00   13.60
 -12  -6  -4   17.30   10.70
  12   6   4    9.80    5.40
  13  -6   4    4.20   13.80
 -13  -6  -4   15.70   12.20
 -14  -6  -4   52.19   14.40
  14  -6   4   46.30   17.10
 -15  -6  -4    6.70   12.40
 -16  -6  -4   72.09   17.80
 -17  -6  -4   21.90   13.80
 -18  -6  -4    1.70   14.50
 -19  -6  -4    8.70   13.70
 -20  -6  -4    0.00   14.50
 -20  -7   4    2.10   13.00
  20   7  -4   18.30    8.70
  19  -7  -4   17.10    8.60
 -19  -7   4   19.90   14.80
  19   7  -4   17.60    8.20
  18  -7  -4   -1.80    7.00
 -18  -7   4  -10.10   10.70
  18   7  -4   -1.00    7.20
  17  -7  -4   -1.50    6.70
 -17  -7   4   -4.40   10.30
  17   7  -4    7.50    6.50
 -16  -7   4   -8.20   10.40
  16  -7  -4    3.30    7.50
  16   7  -4    9.80    6.70
 -15  -7   4   11.30   11.70
  15  -7  -4    2.10    8.10
  15  -7  -4    6.00    2.00
  15   7  -4    6.90    7.30
  14  -7  -4   83.69   13.00
  14  -7  -4   77.19    7.10
  14  -7  -4   62.89    6.10
  14   7  -4   84.39   10.80
  13  -7  -4   75.89    6.60
 -13  -7   4   71.69   14.20
  13  -7  -4   78.39   12.50
  13  -7  -4   63.59    7.00
  13   7  -4   63.29    9.40
  12  -7  -4   -4.00    2.90
  12  -7  -4   -4.20    7.40
  12  -7  -4   -0.10    4.00
 -12  -7   4   -3.50    8.70
  12   7  -4   14.60    6.90
 -12   7   4   -1.80    3.60
 -11  -7   4  119.29   17.20
  11  -7  -4  139.09   17.50
  11  -7  -4  167.68   13.10
  11  -7  -4  144.89   13.70
 -11   7   4  176.78   12.30
  11   7  -4  186.68   14.40
  10  -7  -4  215.58   21.60
  10  -7  -4  230.78   15.70
 -10  -7   4  225.48   17.80
 -10  -7   4  220.58   22.00
  10   7  -4  244.98   17.90
  -9  -7   4   12.20    8.40
   9  -7  -4   15.30    8.50
   9  -7  -4   12.90    4.00
  -9  -7   4   23.10    5.60
   9   7  -4   11.70    5.80
  -8  -7   4   21.20    5.90
   8  -7  -4   29.60    4.50
  -8  -7   4   26.60    9.60
   8   7  -4   19.90    5.90
  -7  -7   4    8.10    7.50
   7  -7  -4   10.40    3.80
  -7  -7   4    4.50    4.60
   7   7  -4   10.70    5.20
  -6  -7   4    5.60    7.20
   6  -7  -4    0.20    3.30
  -6  -7   4   -3.60    3.80
   6   7  -4   -1.00    4.40
   5  -7  -4  332.67   23.00
  -5  -7   4  349.47   26.60
   5  -7  -4  303.67   20.90
  -5  -7   4  283.47   21.60
   5   7  -4  320.37   21.80
   4  -7  -4   78.19    7.90
   4  -7  -4   97.99   10.70
  -4  -7   4   82.29    8.50
   4   7  -4   81.29    8.90
   3  -7  -4    2.60    5.40
   3  -7  -4    4.40    3.80
  -3  -7   4    4.10    3.80
   3   7  -4    1.70    4.30
   2  -7  -4   65.09    6.90
   2  -7  -4   61.19    9.30
  -2  -7   4   67.69    7.60
   2   7  -4   75.39    7.90
  -1  -7   4  346.67   23.80
   1  -7  -4  379.96   23.80
   1   7  -4  341.67   23.60
   0  -7   4   41.40    6.10
   0  -7  -4   49.99    6.20
   0  -7  -4   59.49    9.60
   0   7  -4   56.79    6.30
   1  -7   4   73.79    7.70
  -1  -7  -4   82.99    8.30
  -1  -7  -4   76.19   11.30
  -1   7  -4   76.49    8.30
   2  -7   4   13.50    4.00
  -2  -7  -4   22.10    5.10
  -2  -7  -4   12.40    6.70
  -2   7  -4   21.00    4.20
  -3  -7  -4    4.30    6.40
   3  -7   4    3.00    3.40
  -3  -7  -4    2.70    3.80
   3   7   4    0.30    5.70
  -3   7  -4   -1.20    3.30
  -4  -7  -4  386.36   26.20
  -4  -7  -4  407.26   30.60
   4  -7   4  364.86   25.50
   4   7   4  434.16   29.90
  -4   7  -4  393.86   25.40
  -5  -7  -4  179.48   15.30
  -5  -7  -4  158.38   18.80
   5  -7   4  164.68   12.40
   5  -7   4  153.18   20.60
   5   7   4  194.38   18.80
  -5   7  -4  174.38   12.30
   5   7   4  177.68   13.70
  -6  -7  -4   15.40    9.50
  -6  -7  -4   27.40    5.90
   6  -7   4   30.70   11.70
   6  -7   4   20.60    4.20
   6   7   4   22.20    5.50
  -6   7  -4   27.40    4.00
   6   7   4   37.00   10.40
  -7  -7  -4  227.28   23.90
   7  -7   4  254.57   27.50
   7  -7   4  240.88   16.70
  -7  -7  -4  245.68   18.10
  -7   7  -4  253.97   18.20
   7   7   4  254.97   18.40
  -7   7  -4  253.47   16.40
   7   7   4  260.47   22.90
   8  -7   4  156.48   23.10
   8  -7   4  158.68   11.80
  -8  -7  -4  158.18   13.70
  -8  -7  -4  122.19   18.00
   8   7   4  193.98   14.10
  -8   7  -4  170.58   11.30
   8   7   4  154.78   19.00
  -8   7  -4  191.78   14.00
  -9  -7  -4   -3.60    5.00
   9  -7   4   -1.00    2.50
   9  -7   4   -1.70   11.90
  -9  -7  -4    0.10    8.30
  -9   7  -4   -5.20    4.30
   9   7   4    7.70    5.40
  10  -7   4   74.69   17.50
 -10  -7  -4   58.59   14.10
 -10   7  -4   67.99    8.60
  10   7   4   50.49    7.90
 -11  -7  -4   52.59   14.60
  11  -7   4   21.40   14.80
 -11   7  -4   30.70    7.10
  11   7   4   30.70    7.40
  12  -7   4    7.50   13.00
 -12  -7  -4   -3.20   10.00
  12   7   4    6.80    5.60
  13  -7   4   28.70   15.50
 -13  -7  -4   25.80   13.00
 -14  -7  -4   45.80   14.80
 -15  -7  -4   -4.80   11.10
 -16  -7  -4   67.59   18.70
 -17  -7  -4   21.70   14.30
 -18  -7  -4  -19.50   12.40
 -19  -7  -4    4.80   13.50
 -19  -8   4   -1.00   13.90
  19   8  -4   23.40    9.30
  18  -8  -4    3.10    8.00
 -18  -8   4    7.10   11.40
  18   8  -4    8.90    8.00
 -17  -8   4    1.30   12.40
  17  -8  -4    6.00    8.10
  17   8  -4    9.50    7.50
 -16  -8   4  -12.70   10.10
  16  -8  -4   -5.80    7.10
  16   8  -4   -1.60    7.60
  15  -8  -4   -1.80    2.40
  15  -8  -4   -2.50    7.70
 -15  -8   4   -9.10    9.50
  15  -8  -4    0.60    2.10
  15   8  -4   -4.30    6.10
  14  -8  -4   70.79    6.40
 -14  -8   4   50.29   14.50
  14  -8  -4   74.99   13.40
  14  -8  -4   73.49    7.40
  14   8  -4   76.39   10.90
 -13  -8   4   61.09   15.00
  13  -8  -4   63.69    6.50
  13  -8  -4   55.59   12.30
  13  -8  -4   56.69    7.00
  13   8  -4   65.59    9.60
  12  -8  -4    8.20    9.20
 -12  -8   4   17.40   11.30
  12  -8  -4   17.30    4.60
  12  -8  -4    6.10    4.80
  12   8  -4   10.00    6.70
 -12   8   4    4.10    4.40
  11  -8  -4   32.90   10.70
  11  -8  -4   50.39    5.60
 -11  -8   4   33.00   11.40
 -11   8   4   44.40    5.80
  11   8  -4   46.20    9.70
 -10  -8   4   25.40   11.10
  10  -8  -4   26.10    4.80
  10  -8  -4   21.00    9.90
  10   8  -4   27.10    7.60
   9  -8  -4   10.20    8.90
   9  -8  -4   -4.70    3.60
  -9  -8   4    4.00    9.60
   9   8  -4    2.40    6.00
  -8  -8   4   -1.00    4.40
  -8  -8   4    6.80    9.10
   8  -8  -4   -3.90    3.70
   8   8  -4    7.20    5.50
  -7  -8   4   17.10    9.80
  -7  -8   4   29.90    6.40
   7  -8  -4   22.90    4.80
   7   8  -4   20.40    6.10
  -6  -8   4   92.29   13.60
  -6  -8   4   70.09    8.90
   6  -8  -4   90.79   11.20
   6  -8  -4   78.39    8.10
   6   8  -4   87.69    9.50
   5  -8  -4   96.29    9.10
  -5  -8   4   82.69   13.10
  -5  -8   4   85.89    9.70
   5   8  -4  108.39   11.00
  -4  -8   4  220.98   22.90
   4  -8  -4  280.47   18.90
   4  -8  -4  286.37   22.10
   4   8  -4  274.97   19.60
  -3  -8   4   -0.90    4.70
   3  -8  -4   -6.70    4.10
   3  -8  -4    0.10    6.20
   3   8  -4    8.00    5.40
  -2  -8   4  311.57   23.00
   2  -8  -4  331.67   23.00
   2  -8  -4  346.27   25.90
   2   8  -4  365.06   23.30
   1  -8  -4   65.59   11.20
  -1  -8   4   84.49    8.80
   1  -8  -4   77.99    8.60
   1   8  -4   96.39    9.40
   0  -8  -4    1.00    6.10
   0  -8   4    0.50    4.00
   0  -8  -4    2.00    4.10
   0   8  -4   -2.30    4.20
   1  -8   4    5.70    4.10
  -1  -8  -4    2.70    4.00
  -1  -8  -4    4.60    7.50
  -1   8  -4    9.40    4.40
   2  -8   4   20.20    4.80
  -2  -8  -4   20.20    8.60
  -2   8  -4   23.70    5.20
  -3  -8  -4    6.30    4.30
  -3  -8  -4    5.30    7.80
   3  -8   4    0.50    3.90
  -3   8  -4    4.60    4.00
  -4  -8  -4   43.10   11.10
   4  -8   4   40.50    5.90
  -4  -8  -4   47.70    6.70
  -4   8  -4   43.70    6.40
   5  -8   4   65.29    7.20
  -5  -8  -4   80.29    8.90
  -5  -8  -4   70.19   13.50
   5   8   4   74.29    8.70
  -5   8  -4   74.79    7.20
  -6  -8  -4   -0.90    5.10
  -6  -8  -4    0.10    9.10
   6  -8   4   -2.40    3.40
   6   8   4   -2.20    8.80
   6   8   4    2.80    5.10
  -6   8  -4   -2.20    3.30
  -7  -8  -4  196.68   22.00
  -7  -8  -4  212.08   22.50
   7  -8   4  229.88   15.70
   7  -8   4  220.18   26.10
   7   8   4  216.88   25.00
  -7   8  -4  231.98   15.40
   7   8   4  220.58   17.30
   8  -8   4  113.39   20.40
   8  -8   4  110.99    9.50
  -8  -8  -4  128.49   17.30
   8   8   4   99.19   11.30
  -8   8  -4  116.99    9.00
  -8   8  -4  123.19   11.60
   9  -8   4    4.10   10.50
   9  -8   4    9.00    3.40
  -9  -8  -4  -10.90    9.30
   9   8   4    4.20    5.70
  -9   8  -4   -4.30    4.60
  10  -8   4  -16.20   12.00
 -10  -8  -4   11.60   10.00
  10  -8   4   11.20    3.10
 -10   8  -4    8.40    5.50
  10   8   4   -6.50    6.10
 -11  -8  -4   -4.80    9.20
  11  -8   4   -2.80   13.00
 -11   8  -4    3.10    5.60
  11   8   4    5.80    5.90
 -12  -8  -4    5.20   10.60
  12  -8   4    2.40   16.80
 -13  -8  -4   37.40   13.50
 -14  -8  -4   17.40   12.60
 -15  -8  -4   -6.40   12.90
 -16  -8  -4   20.80   13.80
 -17  -8  -4    0.50   14.20
 -18  -8  -4   -5.50   11.90
 -18  -9   4    5.50   13.80
  18   9  -4    0.30    7.60
 -17  -9   4   -3.50   11.50
  17  -9  -4    2.00    9.30
  17   9  -4   -0.60    8.10
 -16  -9   4   -8.80   10.40
  16   9  -4   -4.80    6.60
  15  -9  -4   -0.10    2.80
 -15  -9   4   -4.60   11.40
  15  -9  -4    1.80    2.50
  15  -9  -4   15.00   10.10
  15   9  -4    7.00    8.20
  14  -9  -4   21.70    3.80
 -14  -9   4   10.60   11.40
  14  -9  -4   13.90   10.10
  14  -9  -4   23.30    4.70
  14   9  -4   27.60    8.30
  13  -9  -4    4.10    3.50
  13  -9  -4   -1.80    9.00
  13  -9  -4    4.50    4.60
 -13  -9   4    0.90   10.50
  13   9  -4   15.60    7.50
 -13   9   4   10.50    4.90
  12  -9  -4   -2.40    4.60
 -12  -9   4   -9.80   10.40
  12  -9  -4   -5.10    8.90
  12  -9  -4    0.10    3.60
  12   9  -4   -0.20    6.30
 -12   9   4    2.80    4.40
 -11  -9   4   39.30   12.80
  11  -9  -4   29.10   11.00
  11  -9  -4   52.49    6.00
  11   9  -4   54.19    9.10
  10  -9  -4   74.09    7.70
 -10  -9   4   89.29   15.20
  10  -9  -4   85.19   14.90
  10   9  -4   69.19    9.90
   9  -9  -4    7.90    4.50
   8  -9  -4    4.50    4.30
  -8  -9   4    7.50    9.30
   8   9  -4    7.50    6.80
   7  -9  -4    7.50    4.60
   7  -9  -4    4.50    6.70
  -7  -9   4    5.10    8.50
   7   9  -4   -3.60    5.30
   6  -9  -4    7.50    4.70
   6  -9  -4   -2.20    6.40
  -6  -9   4    5.70    9.70
   6   9  -4   -0.10    5.30
  -5  -9   4   49.90    8.20
  -5  -9   4   35.90   11.80
   5  -9  -4   59.49    7.30
   5  -9  -4   59.29   10.30
   5   9  -4   52.09    8.40
  -4  -9   4   48.70   11.40
   4  -9  -4   35.20    6.40
  -4  -9   4   32.50    6.80
   4  -9  -4   16.30    8.20
   4   9  -4   38.20    7.40
   3  -9  -4    5.50    5.00
   3  -9  -4   -0.20    6.60
  -3  -9   4   -2.80    5.00
   3   9  -4    1.40    4.90
   2  -9  -4   70.49    8.40
  -2  -9   4   61.59    8.00
   2  -9  -4   46.10   10.70
   2   9  -4   76.99    8.90
   1  -9  -4  229.08   19.50
   1  -9  -4  209.08   15.60
   1   9  -4  173.98   15.30
   0  -9  -4   53.69   10.60
   0  -9  -4   61.99    7.80
   0  -9   4   50.59    7.30
   0   9  -4   71.39    8.10
  -1  -9  -4   24.50    6.00
  -1  -9  -4   20.70    8.90
   1  -9   4   41.00    6.60
  -1   9  -4   33.40    6.30
  -2  -9  -4   59.39   11.60
   2  -9   4   45.40    7.00
  -2  -9  -4   58.09    8.10
  -2   9  -4   50.99    7.10
  -3  -9  -4   30.50    6.30
  -3  -9  -4   18.20   10.10
   3  -9   4   23.20    5.70
  -3   9  -4   15.80    5.50
   4  -9   4  226.98   16.30
  -4  -9  -4  193.38   22.50
  -4   9  -4  208.28   15.60
   5  -9   4   58.59    6.90
  -5  -9  -4   30.90   11.10
  -5   9  -4   52.09    6.50
   6  -9   4   22.00   14.10
  -6  -9  -4   10.40    9.50
   6  -9   4   23.80    5.00
   7  -9   4   89.79   19.10
   7  -9   4   82.29    9.10
  -7  -9  -4   76.49   16.00
   7   9   4   94.09   10.70
  -7   9  -4  107.99    9.00
   8  -9   4   28.50    5.00
   8  -9   4   21.70   13.50
  -8  -9  -4   28.00   12.00
  -8   9  -4   25.40    4.70
   8   9   4   48.20    8.10
  -9  -9  -4    5.30   10.20
   9  -9   4   -9.90   10.40
  -9   9  -4    9.70    6.60
   9   9   4   -4.90    5.60
 -10  -9  -4   -6.80   10.30
  10  -9   4    7.90    3.40
  10   9   4    1.20    6.00
 -11  -9  -4   -0.80    9.80
  11  -9   4    1.00    2.70
 -12  -9  -4   -9.40   10.90
 -13  -9  -4   19.40   12.60
 -14  -9  -4   11.50   13.00
 -15  -9  -4   14.40   14.30
 -16  -9  -4   23.70   15.90
 -17  -9  -4   18.10   16.00
 -16 -10   4   23.80   14.10
  16 -10  -4   -0.60    9.20
  16  10  -4   -8.50    7.40
  15 -10  -4   -2.60    3.20
  15 -10  -4  -10.80    9.20
 -15 -10   4    3.10   12.60
  15 -10  -4    2.30    3.00
  15  10  -4   -6.30    6.90
  14 -10  -4  -10.40    9.50
  14 -10  -4   -0.60    4.30
  14 -10  -4    3.10    5.40
 -14 -10   4   10.40   13.80
 -14  10   4    6.50    5.40
  14  10  -4   16.00    8.00
 -13 -10   4   19.10   13.30
  13 -10  -4   27.50    4.90
  13 -10  -4   17.40    5.70
  13 -10  -4   20.90   11.90
  13  10  -4   23.50    9.30
 -13  10   4   29.40    6.00
 -12 -10   4    2.60   10.30
  12 -10  -4  -17.70    8.80
  12 -10  -4   -2.60    3.90
  12  10  -4  -16.20    7.00
 -12  10   4   -3.50    4.50
  11 -10  -4   24.50    5.20
  11 -10  -4   35.60   12.70
 -11 -10   4    2.00   10.40
  11  10  -4   15.90    7.70
  10 -10  -4   13.20    5.20
 -10 -10   4   16.10   12.50
  10 -10  -4    5.70   10.10
  10  10  -4   22.00    7.80
  -9 -10   4   -9.90    9.00
   9 -10  -4    3.60    4.70
   9  10  -4   -0.10    7.20
  -8 -10   4   -0.40   10.70
   8 -10  -4   -2.50    4.60
   8 -10  -4   -3.60    8.30
   8  10  -4   10.10    6.60
   7 -10  -4   10.50    5.20
   7 -10  -4    9.80    8.60
  -7 -10   4   11.50   10.30
   7  10  -4   18.10    7.70
   6 -10  -4   14.20    5.40
  -6 -10   4    6.50   11.40
   6 -10  -4   20.30    9.10
   5 -10  -4   18.40    8.60
   5 -10  -4   13.60    8.80
  -5 -10   4   11.60   11.50
   5  10  -4   21.70    7.50
  -4 -10   4   74.79   15.00
   4 -10  -4   73.79   13.00
   4 -10  -4   81.39    9.40
   4  10  -4  101.49   11.00
   3 -10  -4   -0.40    5.30
   3 -10  -4   -8.50    7.10
   3  10  -4   -3.00    5.30
   2 -10  -4  131.59   11.70
   2 -10  -4  112.59   15.10
  -2 -10   4  116.79   12.00
   2  10  -4  124.99   13.10
  -1 -10   4   34.90    7.80
   1 -10  -4   72.59   12.80
   1 -10  -4   64.19    8.50
   1  10  -4   69.89    8.90
   0 -10   4    1.70    5.30
   0 -10  -4    6.90    5.20
   0 -10  -4    1.30    8.80
   0  10  -4    3.10    5.70
   1 -10   4    0.30    5.30
  -1 -10  -4   -4.50    7.70
  -1  10  -4    1.80    4.60
  -2 -10  -4    7.50   10.10
  -2  10  -4   -1.00    5.20
  -3 -10  -4   16.00   10.60
   3 -10   4   11.30    5.50
  -3  10  -4    7.40    5.70
   4 -10   4    7.90    4.80
  -4 -10  -4    4.20    8.90
  -4  10  -4   -3.70    4.50
  -5 -10  -4   -7.20    9.60
   5 -10   4    8.40    4.80
  -5  10  -4   12.90    5.20
   6 -10   4   -2.40    4.10
  -6 -10  -4    0.20    9.10
  -6  10  -4   -1.60    4.40
  -7 -10  -4   46.00   14.00
   7 -10   4   37.20    6.20
  -7  10  -4   44.50    6.10
   8 -10   4   29.80    5.40
  -8 -10  -4   19.90   11.70
   9 -10   4    3.70    4.20
  -9 -10  -4    3.40   11.50
 -10 -10  -4  -10.40    9.20
  11 -10   4   -2.20    3.00
 -11 -10  -4    5.00   12.10
 -12 -10  -4    4.00   11.70
 -13 -10  -4    7.20   13.90
 -14 -10  -4   -6.40   12.30
 -15 -10  -4   -9.90   12.40
 -16 -10  -4   12.00   15.80
 -16 -11   4    9.50   14.10
  16  11  -4    0.80    9.20
  15 -11  -4   -0.80   10.50
  15 -11  -4    8.90    4.10
  15  11  -4   16.90   15.00
  14 -11  -4    3.40    4.80
  14 -11  -4   -1.30   10.20
  14 -11  -4   -2.80    3.70
 -14 -11   4   17.70   14.30
  14  11  -4   -3.70    8.80
 -14  11   4    3.20    5.80
 -13 -11   4   14.40   12.80
  13 -11  -4   25.50   13.20
  13 -11  -4    4.60    4.30
  13  11  -4    7.60    9.00
 -13  11   4   -1.20    5.40
 -12 -11   4  -15.40   10.30
  12 -11  -4  -11.20   10.70
  12 -11  -4    8.00    4.70
 -12  11   4   -1.90    5.20
  12  11  -4    4.30    8.30
 -11 -11   4   28.30   13.80
  11 -11  -4   22.60    5.70
  11 -11  -4   24.30   14.30
  11  11  -4    6.20    7.80
  10 -11  -4   23.30    6.00
  10 -11  -4   28.80   10.20
 -10 -11   4   14.40   12.60
  10  11  -4   39.00    9.00
   9 -11  -4   13.60    5.70
   9 -11  -4   13.70    9.80
  -9 -11   4   -3.90   10.40
   9  11  -4    3.60    7.20
  -8 -11   4    2.00   12.20
   8 -11  -4    0.40    8.80
   8 -11  -4    3.70    5.40
   8  11  -4    1.20    7.00
   7 -11  -4    1.10    8.90
  -7 -11   4   -8.20   10.80
   7 -11  -4    0.00    5.20
   7  11  -4    0.00    6.70
   6 -11  -4    9.70    9.20
  -6 -11   4   -4.40   11.40
   6 -11  -4    6.20    5.80
   6  11  -4    5.70    6.80
   5 -11  -4   19.60    6.70
   5 -11  -4   27.30   10.50
  -5 -11   4   23.50   11.80
   5  11  -4   20.50    7.60
  -4 -11   4    4.50   10.60
   4 -11  -4   -0.50    8.90
   4 -11  -4    3.90    5.80
   4  11  -4   13.80    7.40
   3 -11  -4   24.10   10.00
  -3 -11   4   -4.10   10.10
   3  11  -4  -18.50   10.70
   2 -11  -4    1.20    9.20
   2  11  -4   18.70    7.40
   1 -11  -4   26.50   11.50
   1  11  -4   33.50    7.80
   0 -11  -4   18.80    9.80
   0  11  -4    6.90    6.50
  -1 -11  -4   12.70   11.20
   1 -11   4   -3.40    5.30
  -1  11  -4    5.60    5.60
   2 -11   4   -0.40    5.50
  -2 -11  -4    0.50    9.10
  -2  11  -4    2.00    5.70
   3 -11   4   14.10    5.80
  -3  11  -4    9.70    6.00
  -4 -11  -4   17.70   11.10
   4 -11   4   25.50    6.70
  -4  11  -4   23.60    6.30
   5 -11   4    9.70    6.40
  -5 -11  -4   -2.60   10.00
  -5  11  -4   20.90    5.90
   6 -11   4   11.10    5.20
  -6 -11  -4   -3.00   11.10
  -6  11  -4    6.70    5.10
   7 -11   4   15.90    5.40
  -7 -11  -4    9.10   11.00
  -7  11  -4   16.50    5.40
   8 -11   4    6.90    5.00
  -8 -11  -4    6.70   12.20
  -9 -11  -4   12.20   11.70
   9 -11   4   -6.10    4.10
  10 -11   4    6.20    4.10
 -10 -11  -4   -9.40   11.20
 -11 -11  -4  -16.30   12.20
  12 -11   4   -0.80    2.80
 -12 -11  -4    0.50   11.50
 -14 -11  -4   12.10   15.00
 -15 -11  -4    7.80   13.80
  14 -12  -4    6.90    8.30
 -14 -12   4   -2.50   14.80
 -14  12   4   10.00    6.20
  14  12  -4   -8.40    8.00
 -13 -12   4    2.10   14.40
  13 -12  -4    0.30    4.90
  13 -12  -4   -1.30   12.80
  13  12  -4    6.90    8.30
 -13  12   4    1.70    5.60
  12 -12  -4    1.20    9.40
  12 -12  -4   -2.40    4.80
 -12 -12   4   16.30   14.90
  12 -12  -4    1.10   10.90
  12  12  -4   -2.20    9.40
  11 -12  -4    7.40   10.70
 -11 -12   4   -5.20   14.20
  11 -12  -4    3.20    9.80
  11  12  -4   -3.40    7.70
  10 -12  -4   10.00   11.60
  10 -12  -4   14.70   10.20
  10 -12  -4    3.20    5.60
 -10 -12   4   -4.60   13.50
  10  12  -4   17.60    8.50
   9 -12  -4    8.70    5.80
   9 -12  -4    7.60   10.20
  -9 -12   4  -14.70   11.10
   9  12  -4    3.90    7.70
   8 -12  -4    1.00    9.80
   8 -12  -4   -3.80    5.60
  -8 -12   4   10.60   12.30
   8  12  -4   -4.40    8.20
   7 -12  -4   11.00   10.20
  -7 -12   4    0.50   11.40
   7  12  -4   -2.30    8.10
   6 -12  -4   21.50   11.20
  -6 -12   4   -9.00   11.30
   6  12  -4    0.70    8.20
   5 -12  -4   29.10   11.50
  -5 -12   4   22.00   13.70
   5  12  -4   28.40    9.40
  -4 -12   4   16.60   12.90
   4 -12  -4   24.70   11.70
   4  12  -4   16.60    7.80
   3 -12  -4   -3.20    9.70
  -3 -12   4  -13.80   12.20
   3  12  -4   -2.60    7.80
  -2 -12   4   58.79   17.20
   2 -12  -4   59.39   14.40
   2  12  -4   50.89    9.20
   1 -12  -4   26.00   14.00
   1  12  -4   11.20    6.90
   0 -12  -4    4.30   11.10
  -1 -12  -4   -1.30   11.60
  -1  12  -4   -2.10    6.40
  -2 -12  -4   -5.60   11.20
  -2  12  -4  -16.10    5.70
  -3 -12  -4   -4.50    9.50
  -3  12  -4   -4.90    5.90
   4 -12   4   -0.60    5.60
  -4 -12  -4   12.50   11.60
  -4  12  -4    4.60    5.90
   5 -12   4    1.60    5.60
  -5 -12  -4   -4.90   11.80
  -5  12  -4   13.40    6.20
   6 -12   4    0.30    5.40
  -6 -12  -4   -0.30   12.30
  -6  12  -4    1.80    5.70
   7 -12   4   23.10   10.30
  -7 -12  -4   18.20   12.80
  -8 -12  -4   15.90   12.80
   8 -12   4   18.30    6.20
  -9 -12  -4   12.40   14.60
   9 -12   4   -0.20    5.00
 -10 -12  -4    1.90   13.70
  10 -12   4    2.10    4.60
  11 -12   4   -5.30    4.00
 -12 -12  -4   -0.80   12.60
 -13 -12  -4  -12.60   13.40
 -12 -13   4   16.90   14.70
  12 -13  -4    3.20   10.60
  12  13  -4   -6.60    8.40
  11 -13  -4    4.80    5.90
  11 -13  -4    2.70   10.50
 -11 -13   4    1.00   14.80
  11  13  -4    1.50    9.70
  10 -13  -4    7.20   10.60
 -10 -13   4  -14.10   21.10
  10  13  -4   -8.50    8.80
   9 -13  -4    4.30   10.60
  -9 -13   4    1.10   12.30
   9  13  -4    3.00    8.10
   8 -13  -4   -6.50   10.10
  -8 -13   4   13.50   13.80
   8  13  -4   -6.20    7.90
  -7 -13   4   11.10   14.80
   7 -13  -4   21.20   11.20
   7  13  -4   11.80    9.30
  -6 -13   4   -2.20   12.30
   6  13  -4   -5.60    7.40
  -5 -13   4    2.00   12.80
   5 -13  -4   -4.40   11.70
   5  13  -4   20.30    8.40
  -4 -13   4   -2.60   14.00
   4 -13  -4   14.50   11.20
   4  13  -4  -15.80    7.60
   3 -13  -4    2.80   11.50
  -3 -13   4   -0.30   12.40
   3  13  -4   -8.20    6.80
   2 -13  -4   -1.10   11.60
  -2 -13   4   -0.50   13.50
   2  13  -4   -7.60    7.40
   1 -13  -4   10.10   12.10
  -1 -13   4   33.00   16.20
   1  13  -4   10.00    8.20
   0 -13  -4   -0.30   11.80
   0  13  -4   -3.40    6.40
  -1 -13  -4   13.90   12.50
  -1  13  -4  -11.60    6.70
  -2 -13  -4    1.30   12.40
  -2  13  -4   -0.90    6.60
  -3 -13  -4   15.30   13.60
  -3  13  -4    1.10    7.60
  -4 -13  -4    9.50   14.00
  -4  13  -4   23.00    7.30
  -5 -13  -4   10.60   12.70
  -5  13  -4   20.70    6.90
  -6 -13  -4  -12.20   11.10
  -7 -13  -4    1.70   12.30
   7 -13   4    0.60    5.70
   8 -13   4    3.00    5.90
  -8 -13  -4   -9.60   12.90
  -9 -13  -4   -2.70   24.30
 -10 -13  -4    4.80   15.50
 -11 -13  -4   -6.90   14.70
  -9 -14   4  -11.60   13.30
   9 -14  -4    2.50   11.00
   9  14  -4    7.50    8.80
  -8 -14   4   -9.30   14.30
   8 -14  -4  -16.40   10.40
   8  14  -4    0.20    8.30
   7 -14  -4    3.00   10.80
  -7 -14   4   -1.30   13.00
   7  14  -4    7.70    9.80
   6 -14  -4   10.60   12.10
   6  14  -4   11.90    8.50
   5 -14  -4    4.90   11.80
  -5 -14   4   18.00   14.10
   5  14  -4    8.40    9.10
   4 -14  -4   11.60   12.50
  -4 -14   4   -6.70   13.80
   4  14  -4   -7.60    8.20
  -3 -14   4    2.60   14.40
   3 -14  -4  -18.00   10.10
   3  14  -4    6.30    8.50
  -2 -14   4    9.70   14.30
   2 -14  -4    1.30   12.00
   2  14  -4    3.70    8.30
   1 -14  -4    2.60   11.90
  -1 -14   4   22.50   16.10
   1  14  -4   -5.40    7.50
   0 -14  -4   10.50   13.10
   0 -14   4  -17.00   13.60
   0  14  -4   -3.10    7.70
   1 -14   4    1.70   13.60
  -1 -14  -4    3.40   12.60
  -1  14  -4    4.50    7.40
  -2 -14  -4    6.60   13.60
  -2  14  -4    7.60    7.30
  -3 -14  -4   -5.40   13.40
  -3  14  -4   -1.90    6.90
  -4 -14  -4    0.50   13.60
  -4  14  -4    6.30    7.20
  -5 -14  -4    8.90   14.90
  -7 -14  -4   11.90   14.80
  -8 -14  -4    1.50   15.00
   4 -15  -4    2.30   12.60
  -4 -15   4   19.30   15.10
   4  15  -4    4.60    8.10
   3 -15  -4    3.30   13.00
  -3 -15   4   -7.30   14.30
   3  15  -4   15.70   14.50
   2 -15  -4   -9.30   12.30
  -2 -15   4    0.30   16.10
   2  15  -4   -2.60    8.50
  -1 -15   4  -13.20   14.70
   1 -15  -4  -19.10   12.40
   1  15  -4   -5.60    8.40
   0 -15   4  -28.50   15.50
   0 -15  -4    2.10   13.90
   0  15  -4    2.90    8.30
   1 -15   4    9.50   24.40
  -1 -15  -4   -2.80   14.50
  -1  15  -4   -2.20    7.80
  -2 -15  -4    4.20   12.40
  -2  15  -4   10.10    8.00
  -3 -15  -4   -8.70   23.20
  -3  15  -4    2.40    7.90
 -23   0   5  -16.60   10.90
  23   0  -5    8.90    5.20
  23   0  -5   -5.80    4.70
  22   0  -5   29.00   11.50
  22   0  -5   25.40    5.90
 -22   0   5   27.40    6.90
 -22   0   5   27.00   13.40
 -21   0   5   34.50    7.30
  21   0  -5   34.50    6.20
 -21   0   5   29.00   13.00
  21   0  -5   39.00   11.40
  20   0  -5   -1.10    4.40
 -20   0   5   -2.60    9.50
 -20   0   5    3.30    5.40
  19   0  -5   -5.20    8.10
 -19   0   5   -6.80    8.80
 -19   0   5    3.20    5.30
  19   0  -5    7.60    4.70
  18   0  -5   74.19    8.20
  18   0  -5   79.09   12.50
 -18   0   5   58.79   13.10
 -18   0   5   69.19    8.90
  17   0  -5    2.00    7.40
  17   0  -5    2.00    4.40
 -17   0   5   -3.10    4.70
 -17   0   5   14.60    9.30
  16   0  -5  214.58   18.40
  16   0  -5  214.18   15.10
 -16   0   5  204.28   20.20
 -16   0   5  175.98   15.50
  15   0  -5  418.46   27.30
 -15   0   5  360.26   30.40
 -15   0   5  377.66   26.70
  15   0  -5  424.46   28.90
 -14   0   5   15.80    7.50
  14   0  -5   12.50    6.00
 -14   0   5   15.50    4.90
  14   0  -5   14.00    4.50
 -13   0   5  295.67   24.60
 -13   0   5  311.27   21.90
  13   0  -5  334.27   21.50
  13   0  -5  334.77   23.50
  12   0  -5  461.45   30.20
  12   0  -5  447.86   28.60
 -12   0   5  417.86   30.80
 -12   0   5  439.66   28.90
 -11   0   5   43.40    5.60
 -11   0   5   31.50    6.90
  11   0  -5   34.20    6.00
  11   0  -5   39.60    5.20
  10   0  -5    1.70    3.10
 -10   0   5   -0.70    4.20
  10   0  -5    3.30    3.80
 -10   0   5   -2.30    3.00
   9   0  -5   18.90    4.40
  -9   0   5   19.40    4.70
   9   0  -5   17.20    3.80
  -9   0   5   14.30    4.90
   8   0  -5    2.10    3.10
  -8   0   5    9.00    3.80
  -8   0   5   -0.20    3.10
   7   0  -5 1005.70   62.79
  -7   0   5 1001.30   62.89
  -7   0   5 1042.70   62.89
  -6   0   5 1949.10  114.89
   6   0  -5 1862.71  115.19
  -6   0   5 1843.72  115.19
  -5   0   5   15.60    3.20
   5   0  -5    6.00    3.00
   4   0  -5  611.24   37.00
  -4   0   5  566.94   36.90
   3   0  -5 2809.52  179.18
   3   0  -5 2969.10  178.38
  -3   0   5 2943.91  179.18
  -3   0   5 3077.69  179.78
  -2   0   5  458.05   27.50
  -2   0   5  399.96   28.20
   2   0  -5  433.86   27.50
   2   0  -5  432.46   26.60
   1   0  -5 1078.39   67.89
  -1   0   5 1049.59   66.49
  -1   0   5 1117.79   65.99
  -1   0   5 1120.09   67.79
   1   0  -5 1051.29   66.59
   0   0  -5   19.80    3.60
   0   0   5   29.00    6.30
   0   0   5   16.20    2.50
   0   0  -5   10.20    5.00
   1   0   5 2649.63  169.88
  -1   0  -5 2811.32  168.08
  -1   0  -5 2841.02  170.18
  -2   0  -5 5556.74  343.67
   2   0   5 5721.13  343.57
  -3   0  -5 3051.69  201.28
   3   0   5 3500.45  201.58
  -4   0  -5  299.27   22.20
   4   0   5  259.37   21.60
   5   0   5 2747.53  170.38
  -6   0  -5 1355.26   92.09
   6   0   5 1524.15   92.29
   7   0   5  769.22   50.89
  -7   0  -5  774.02   45.80
  -7   0  -5  673.43   50.89
  -8   0  -5    1.10    2.40
   8   0   5    6.10    7.10
  -8   0  -5    4.40    8.20
  -9   0  -5  506.45   31.20
   9   0   5  522.85   37.30
  -9   0  -5  468.05   37.40
 -10   0  -5   -2.00    2.40
  10   0   5    9.30    8.60
 -10   0  -5   12.20    9.50
 -11   0  -5  643.84   52.29
 -11   0  -5  772.82   45.80
  11   0   5  777.92   52.69
 -12   0  -5  662.13   48.30
 -12   0  -5  621.74   39.50
  13   0   5   -4.90    9.00
 -13   0  -5    7.40   11.30
 -14   0  -5  401.36   37.80
  14   0   5  517.05   38.20
 -14   0  -5  410.96   28.30
 -15   0  -5  106.89   19.40
 -15   0  -5   90.89    8.20
 -16   0  -5    1.20    3.40
 -16   0  -5    6.70   11.20
 -17   0  -5    0.40   12.60
 -17   0  -5   13.40    4.10
 -18   0  -5   -3.80   12.70
 -18   0  -5   -9.50    3.30
 -19   0  -5  -12.00   11.10
 -19   0  -5    2.80    3.90
 -20   0  -5   38.50   17.20
  20   0   5   64.69    9.70
 -20   0  -5   57.19    6.50
  21   0   5   31.10    8.70
 -21   0  -5   35.30   17.00
 -23  -1   5   10.70    9.10
 -23  -1   5   27.70   22.00
  23  -1  -5    0.20    4.50
  23  -1  -5   -0.30    4.20
  23   1  -5   -0.10    5.60
 -23   1   5   -0.40   11.10
 -22  -1   5   15.30   11.60
  22  -1  -5   35.60    5.60
  22  -1  -5   30.00    5.80
 -22  -1   5   23.80    7.20
  22  -1  -5   27.90   10.80
 -22   1   5   15.10   11.80
  22   1  -5   28.30    6.50
 -22   1   5   25.50    6.20
  21  -1  -5   33.10    5.70
 -21  -1   5   48.30   13.70
 -21  -1   5   24.90    8.30
  21  -1  -5   34.10    5.80
 -21   1   5   29.40   11.60
  21   1  -5   33.80    6.60
  21   1  -5   57.99   12.70
 -21   1   5   27.90    6.30
  20  -1  -5   -4.00    4.00
 -20  -1   5    1.20    5.40
 -20  -1   5    5.40    9.90
  20  -1  -5   -3.50    8.00
  20  -1  -5    0.80    4.20
 -20   1   5    9.10   10.50
  20   1  -5    8.40    5.10
 -20   1   5   11.30    5.10
  20   1  -5  -10.40    8.40
 -19  -1   5   -1.00    9.30
  19  -1  -5    6.70    4.80
 -19  -1   5    7.40    5.60
  19  -1  -5   13.00    8.10
  19   1  -5    3.00    5.10
  19   1  -5    4.80    9.20
 -19   1   5   17.00   10.30
 -19   1   5    4.70    4.90
 -18  -1   5   51.09    8.00
  18  -1  -5   53.49   10.60
 -18  -1   5   63.19   13.50
  18   1  -5   67.19   12.00
 -18   1   5   54.69   12.50
 -18   1   5   63.19    7.60
  18   1  -5   40.20    7.20
  17  -1  -5   -0.70    6.70
 -17  -1   5   -4.40    8.60
 -17  -1   5    2.70    5.20
  17  -1  -5    5.80    4.20
  17   1  -5    5.50    5.10
  17   1  -5    8.40    8.10
 -17   1   5    2.90    4.90
 -17   1   5    7.00    8.70
  16  -1  -5  184.48   17.10
 -16  -1   5  175.48   14.90
 -16  -1   5  190.68   19.90
  16  -1  -5  158.58   13.50
 -16   1   5  161.28   19.00
 -16   1   5  198.78   14.40
  16   1  -5  201.08   18.40
  16   1  -5  187.98   14.50
 -15  -1   5  399.26   28.00
 -15  -1   5  394.06   31.80
  15  -1  -5  439.66   29.70
  15  -1  -5  419.96   27.20
  15   1  -5  491.05   31.10
 -15   1   5  379.66   27.70
 -15   1   5  421.66   31.80
  15   1  -5  407.06   27.70
 -14  -1   5   17.70    5.00
  14  -1  -5   14.20    5.90
  14  -1  -5   11.30    4.20
 -14   1   5    8.70    7.30
  14   1  -5   11.20    4.80
 -14   1   5    6.00    4.40
  14   1  -5   21.30    7.10
  13  -1  -5  299.17   19.20
  13  -1  -5  310.57   20.90
 -13  -1   5  236.58   22.10
 -13  -1   5  283.17   19.90
  13   1  -5  283.67   19.70
  13   1  -5  288.97   21.90
 -13   1   5  283.67   19.70
 -13   1   5  270.27   22.20
 -12  -1   5  184.08   18.30
  12  -1  -5  244.78   17.30
  12  -1  -5  231.18   15.90
 -12  -1   5  242.78   16.60
 -12   1   5  216.18   16.20
  12   1  -5  254.57   18.40
 -12   1   5  219.28   18.50
  12   1  -5  235.18   16.40
 -11  -1   5   18.40    6.00
 -11  -1   5    5.80    5.60
  11  -1  -5   14.10    4.30
  11  -1  -5   16.00    3.70
  11   1  -5   14.80    4.10
  11   1  -5   11.80    5.00
 -11   1   5    4.60    5.00
 -10  -1   5   31.60    5.10
  10  -1  -5   41.10    5.20
  10  -1  -5   32.40    4.70
 -10  -1   5   27.70    6.40
  10   1  -5   26.00    4.70
 -10   1   5   40.30    6.30
 -10   1   5   30.30    4.90
   9  -1  -5    5.60    3.00
   9  -1  -5    4.90    3.40
  -9  -1   5    4.10    4.50
  -9  -1   5    4.40    3.60
  -9   1   5    6.90    4.00
  -9   1   5    2.20    3.30
   9   1  -5   -0.50    3.40
  -8  -1   5    5.20    4.10
  -8  -1   5    7.20    3.50
   8  -1  -5    8.40    3.30
   8   1  -5    3.30    3.10
  -8   1   5    5.60    3.40
  -8   1   5   18.80    3.70
  -7  -1   5 1163.38   71.09
   7  -1  -5 1135.19   70.09
  -7  -1   5 1132.39   70.59
  -7   1   5 1116.59   69.69
   7   1  -5 1195.08   70.29
  -7   1   5 1092.19   70.09
   6  -1  -5 2389.06  147.29
  -6  -1   5 2435.66  147.39
  -6  -1   5 2553.34  147.59
   6   1  -5 2517.05  147.39
  -6   1   5 2331.17  147.19
  -6   1   5 2290.07  146.49
   5  -1  -5    3.40    2.80
  -5  -1   5    5.30    2.70
  -5   1   5   -1.30    2.50
   5   1  -5    6.50    2.70
   4  -1  -5 1220.68   77.39
  -4  -1   5 1211.18   77.39
  -4   1   5 1245.78   76.79
   4   1  -5 1380.36   77.59
  -4   1   5 1254.17   77.39
   3  -1  -5   16.60    3.60
   3  -1  -5   14.50    3.50
  -3  -1   5   17.60    3.30
  -3   1   5   10.10    3.00
  -3   1   5   12.10    1.60
   3   1  -5    5.00    2.80
  -2  -1   5   36.00    4.60
   2  -1  -5   29.80    4.30
   2  -1  -5   34.10    5.10
   2   1  -5   34.70    4.40
  -2   1   5   44.80    5.20
   1  -1  -5   17.20    4.70
  -1  -1   5   15.20    3.20
  -1  -1   5   23.90    6.30
   1   1  -5   16.50    2.40
  -1   1   5    8.70    4.20
   1   1  -5   13.20    3.00
   0  -1  -5   47.10    7.20
   0  -1   5   60.79    8.30
   0  -1   5   48.40    5.10
   0   1  -5   52.89    4.70
   0   1   5   51.79    7.00
   0   1  -5   57.69    8.30
   0   1  -5   54.39    5.30
   1  -1   5  253.87   16.40
  -1  -1  -5  235.18   18.70
   1  -1   5  244.98   19.80
   1  -1   5  241.98   16.10
  -1   1  -5  257.77   16.30
   1   1   5  274.27   19.10
  -1   1  -5  250.47   16.50
  -1   1  -5  251.37   19.60
   2  -1   5 1439.06   89.89
   2  -1   5 1440.26   86.99
  -2  -1  -5 1460.55   89.59
  -2   1  -5 1414.46   87.09
  -2   1  -5 1328.27   89.69
   2   1   5 1472.35   89.39
   3  -1   5 3120.09  205.68
  -3  -1  -5 3354.56  208.48
   3  -1   5 3653.33  209.18
   3   1   5 3483.25  208.48
  -3   1  -5 3485.75  208.98
  -3   1  -5 3295.37  205.68
  -4  -1  -5   -1.10    5.10
   4  -1   5    3.30    2.50
  -4   1  -5    1.00    5.80
  -4   1  -5    2.40    2.20
   5  -1   5 2062.99  122.09
   5  -1   5 1877.81  118.19
  -5  -1  -5 1859.31  121.49
  -5   1  -5 1994.50  117.89
   5   1   5 1890.51  121.29
   6  -1   5 1155.78   70.09
  -6  -1  -5  994.40   64.99
   6   1   5 1102.09   69.39
  -6   1  -5 1024.80   69.69
  -7  -1  -5   29.50    3.70
   7  -1   5   17.20    8.30
   7   1   5   25.30    7.90
  -7   1  -5   15.70    9.00
  -8  -1  -5    9.60    8.50
   8  -1   5   11.60    7.70
  -8  -1  -5   13.90    3.20
   8   1   5   10.80    7.40
  -8   1  -5    8.40    8.50
  -8   1  -5   17.50    2.50
  -9  -1  -5  113.99    9.10
  -9  -1  -5  118.09   15.70
   9  -1   5  120.49   16.00
  -9   1  -5   93.89   14.80
  -9   1  -5  107.99    7.70
   9   1   5   92.89   13.60
  10  -1   5   -1.30    7.10
 -10  -1  -5   -0.50    2.80
 -10  -1  -5  -16.10    7.30
  10   1   5    2.20    7.50
 -10   1  -5   -8.40    7.60
 -10   1  -5    4.00    2.20
 -11  -1  -5  374.26   24.40
 -11  -1  -5  333.47   31.80
  11  -1   5  441.56   32.60
 -11   1  -5  347.77   31.30
  11   1   5  387.66   30.90
 -11   1  -5  385.66   23.80
 -12  -1  -5  315.77   30.80
  12  -1   5  411.36   31.60
 -12  -1  -5  347.97   22.30
 -12   1  -5  335.07   31.10
 -12   1  -5  329.67   21.50
  12   1   5  322.27   28.90
  13  -1   5   45.60   13.20
 -13  -1  -5   47.10    5.60
 -13  -1  -5   50.89   13.40
  13   1   5   50.09   12.90
 -13   1  -5   49.30   14.50
 -13   1  -5   45.20    4.60
 -14  -1  -5  404.96   37.60
 -14  -1  -5  451.45   28.30
  14  -1   5  447.76   36.70
 -14   1  -5  383.76   37.50
 -14   1  -5  432.66   27.50
  14   1   5  482.55   37.20
 -15  -1  -5  107.29   19.00
  15  -1   5  130.99   12.30
 -15  -1  -5  117.79   10.00
 -15   1  -5  110.69   18.80
 -15   1  -5  113.49    8.80
  16  -1   5    1.30    5.60
 -16  -1  -5   -1.30    3.80
 -16  -1  -5   -2.90   13.40
 -16   1  -5  -13.10    8.70
 -16   1  -5   -2.20    2.60
  17  -1   5    7.60    6.10
 -17  -1  -5   -0.40    3.80
 -17  -1  -5    8.40   11.40
 -17   1  -5   18.50   12.50
 -17   1  -5    0.90    2.80
 -18  -1  -5    0.40    4.20
  18  -1   5    5.40    6.20
 -18  -1  -5   13.60   13.40
 -18   1  -5   -0.70   12.40
 -19  -1  -5   -1.80    4.00
  19  -1   5    0.60    6.10
 -19  -1  -5   -2.50   12.00
 -19   1  -5   -7.70   13.10
 -19   1  -5    1.30    2.60
  20  -1   5   53.39    9.50
 -20  -1  -5   49.99   18.60
 -20  -1  -5   62.59    7.50
 -20   1  -5   54.29   18.80
 -21  -1  -5   30.20    6.90
  21  -1   5   49.70    9.10
 -21  -1  -5   35.00   18.20
 -21   1  -5   21.60   16.60
  23  -2  -5    0.40    3.60
 -23  -2   5   10.90   13.10
  23   2  -5    9.40    6.30
 -23   2   5  -11.70   10.20
  22  -2  -5   19.00    4.40
  22  -2  -5   45.50   18.80
 -22   2   5   36.20   13.30
  22   2  -5   21.70    6.80
 -21  -2   5   45.50    8.20
  21  -2  -5   28.20    9.60
  21  -2  -5   34.00    5.10
 -21  -2   5   44.70   13.60
  21   2  -5   32.60    7.00
 -21   2   5   18.20   11.40
  20  -2  -5    1.10    3.60
 -20  -2   5   -6.00    5.30
  20  -2  -5    1.80    7.60
 -20  -2   5    2.90   10.40
  20   2  -5    2.20    5.30
 -20   2   5    5.10    9.80
 -19  -2   5    5.10    5.70
  19  -2  -5    1.10    3.70
 -19  -2   5   -3.90    9.00
  19  -2  -5   -0.60    7.10
  19  -2  -5    1.50    3.70
  19   2  -5    2.60    5.30
  19   2  -5    0.90    8.60
 -19   2   5   -1.90    8.60
  18  -2  -5   10.00    7.50
 -18  -2   5    6.50    6.80
  18  -2  -5   17.50    4.20
  18  -2  -5   16.70    4.20
 -18  -2   5   17.50   10.60
  18   2  -5   30.60   10.70
 -18   2   5   11.10    9.30
  18   2  -5    7.30    5.90
 -17  -2   5   -8.70    8.50
  17  -2  -5   -1.90    6.00
  17  -2  -5    4.80    3.70
 -17  -2   5    3.50    5.30
  17  -2  -5   -1.60    3.20
 -17   2   5   -0.60    4.00
  17   2  -5    2.50    8.20
  17   2  -5   -0.50    4.90
 -17   2   5    1.60    8.30
 -16  -2   5  126.49   17.10
  16  -2  -5  145.89   10.90
  16  -2  -5  148.69   11.30
  16  -2  -5  142.59   14.90
 -16  -2   5  135.89   12.90
 -16   2   5  152.48   17.30
  16   2  -5  147.99   13.10
 -16   2   5  141.99   11.80
  16   2  -5  195.28   18.00
  15  -2  -5  331.07   22.00
 -15  -2   5  299.97   27.50
  15  -2  -5  342.97   24.60
  15  -2  -5  347.17   21.50
 -15  -2   5  310.27   23.30
  15   2  -5  361.26   23.20
 -15   2   5  293.27   22.30
 -15   2   5  324.47   26.30
  15   2  -5  388.76   27.10
  14  -2  -5   27.30    6.10
 -14  -2   5   20.10    5.70
 -14  -2   5   21.80    8.60
  14  -2  -5   20.50    3.40
  14  -2  -5   21.30    4.30
  14   2  -5   32.00    8.10
  14   2  -5   12.60    5.20
 -14   2   5   12.60    7.30
  13  -2  -5  246.28   18.20
 -13  -2   5  218.08   17.60
  13  -2  -5  242.58   15.70
 -13  -2   5  232.88   21.40
  13  -2  -5  257.17   16.70
  13   2  -5  256.77   17.60
 -13   2   5  221.38   19.40
  13   2  -5  267.47   20.20
 -13   2   5  232.38   17.40
 -12  -2   5  311.77   21.80
  12  -2  -5  322.67   21.10
 -12  -2   5  301.37   24.70
  12  -2  -5  325.47   20.10
  12  -2  -5  331.57   22.00
 -12   2   5  295.97   21.30
  12   2  -5  366.56   22.00
 -12   2   5  287.77   23.10
  11  -2  -5   -1.10    3.00
 -11  -2   5   -4.50    5.30
 -11  -2   5    2.80    3.70
  11  -2  -5   -1.60    3.20
  11   2  -5    2.20    3.80
 -11   2   5   -0.40    3.10
 -11   2   5   -0.60    4.40
 -10  -2   5   11.40    4.30
  10  -2  -5    4.90    3.30
 -10  -2   5   11.10    5.70
 -10   2   5   14.10    3.70
  10   2  -5   15.20    4.80
 -10   2   5    9.10    4.30
   9  -2  -5  835.52   47.80
  -9  -2   5  706.93   48.60
   9  -2  -5  776.62   48.30
  -9  -2   5  795.62   49.99
  -9   2   5  724.53   48.30
  -9   2   5  766.02   48.30
   9   2  -5  803.52   48.60
   8  -2  -5    3.50    3.30
   8  -2  -5   11.10    2.20
  -8  -2   5    7.10    3.50
  -8  -2   5   14.70    5.10
   8   2  -5   10.80    3.50
  -8   2   5   10.50    2.70
   7  -2  -5  835.22   52.89
  -7  -2   5  815.52   53.09
  -7  -2   5  847.82   53.79
   7   2  -5  904.91   53.09
   6  -2  -5 1420.16   89.49
  -6  -2   5 1422.06   89.49
  -6  -2   5 1563.64   90.29
   6   2  -5 1427.66   89.49
   5  -2  -5    6.10    3.00
  -5  -2   5    8.00    3.80
   5   2  -5    5.80    2.90
  -4  -2   5 1128.59   67.99
   4  -2  -5 1113.09   68.09
   4   2  -5 1068.19   67.89
   3  -2  -5 1638.44  101.59
  -3  -2   5 1613.64  101.79
  -3   2   5 1703.23  101.29
   3   2  -5 1706.93  101.79
  -2  -2   5   26.70    4.20
   2  -2  -5   32.50    4.70
  -2   2   5   33.70    4.40
   2   2  -5   32.20    4.10
  -1  -2   5   55.89    5.60
   1  -2  -5   59.19    7.00
  -1   2   5   64.29    6.80
   1   2  -5   67.19    5.70
   0  -2  -5  708.63   47.30
   0  -2   5  727.83   48.90
   0  -2   5  706.43   46.00
   0   2   5  825.12   47.50
   0   2  -5  748.13   46.00
   1  -2   5   42.00    4.50
  -1  -2  -5   37.50    6.70
   1  -2   5   43.70    8.20
  -1   2  -5   45.20    4.80
   1   2   5   47.60    7.10
  -1   2  -5   50.29    4.80
   2  -2   5  631.04   43.10
  -2  -2  -5  612.44   41.70
   2  -2   5  613.54   39.20
  -2   2  -5  621.24   39.20
   2   2   5  632.94   41.50
  -2   2  -5  661.33   43.20
  -2   2  -5  655.93   39.30
  -3  -2  -5  504.75   38.10
   3  -2   5  595.24   35.60
   3  -2   5  554.04   39.50
   3   2   5  578.04   38.30
  -3   2  -5  602.64   35.90
  -3   2  -5  564.24   35.50
  -3   2  -5  586.64   39.90
  -4  -2  -5    1.60    5.10
   4  -2   5    5.70    2.50
   4  -2   5   -7.10    5.20
  -4   2  -5   -0.20    2.00
  -4   2  -5   -1.70    5.80
   4   2   5    2.70    5.30
   5  -2   5  639.14   39.40
   5  -2   5  652.03   43.90
  -5  -2  -5  575.14   42.50
   5   2   5  601.44   42.50
  -5   2  -5  648.74   38.80
  -5   2  -5  639.54   43.80
   6  -2   5  359.46   28.60
   6  -2   5  339.97   23.00
  -6  -2  -5  338.07   27.60
  -6  -2  -5  347.47   22.80
   6   2   5  327.27   27.10
  -6   2  -5  358.56   28.20
  -6   2  -5  391.46   22.50
   7  -2   5  110.59   15.30
  -7  -2  -5   90.89   13.10
  -7  -2  -5   93.39    8.10
   7  -2   5  105.09    8.50
  -7   2  -5   99.49   22.50
  -7   2  -5  103.69    7.50
   7   2   5  110.39   14.50
  -8  -2  -5   47.90   11.10
   8  -2   5   53.49    6.20
  -8  -2  -5   56.09    5.40
   8  -2   5   40.70   10.60
  -8   2  -5   31.80    9.80
  -8   2  -5   43.80    4.60
   8   2   5   47.90   10.30
   9  -2   5   37.00   10.90
  -9  -2  -5   20.80    8.70
  -9  -2  -5   28.20    4.30
   9  -2   5   21.40    4.90
  -9   2  -5   27.50    3.30
   9   2   5   32.40    9.30
  -9   2  -5   20.70   10.10
  10  -2   5   18.10    4.70
 -10  -2  -5   21.70   10.40
 -10  -2  -5   29.40    4.30
  10  -2   5   27.20   10.80
 -10   2  -5    3.60    8.30
 -10   2  -5   20.90    2.40
 -10   2  -5   15.50    2.80
  10   2   5   12.40    8.70
 -11  -2  -5  422.66   36.20
  11  -2   5  504.75   31.00
  11  -2   5  517.15   38.20
 -11  -2  -5  437.96   29.90
 -11   2  -5  482.65   38.30
 -11   2  -5  451.55   29.00
 -11   2  -5  478.65   28.70
  12  -2   5  397.96   25.10
  12  -2   5  344.07   31.10
 -12  -2  -5  290.47   31.40
 -12  -2  -5  362.56   23.80
  12   2   5  396.36   31.10
 -12   2  -5  356.56   22.70
 -12   2  -5  320.67   32.10
 -12   2  -5  373.16   22.40
  13  -2   5    1.40   10.40
 -13  -2  -5   -9.40    3.30
  13  -2   5   -0.80    4.80
 -13  -2  -5  -15.20    8.10
 -13   2  -5   -0.60    1.70
 -13   2  -5    2.70   11.00
  13   2   5    1.70   10.00
 -13   2  -5   -0.80    2.00
 -14  -2  -5  342.17   22.10
  14  -2   5  349.77   23.30
  14  -2   5  348.97   32.10
 -14  -2  -5  270.27   29.70
 -14   2  -5  318.17   20.30
 -14   2  -5  312.77   31.50
 -15  -2  -5  127.89   21.50
 -15  -2  -5  128.59   11.40
  15  -2   5  135.89   13.10
 -15   2  -5  177.78   23.10
 -16  -2  -5    2.80   12.00
 -16  -2  -5    9.70    4.60
  16  -2   5    4.60    5.70
 -16   2  -5   13.50   14.00
 -17  -2  -5   17.80   12.30
 -17  -2  -5    0.90    4.30
  17  -2   5    5.80    5.90
 -18  -2  -5    2.30    4.50
  18  -2   5   11.30    7.00
 -18  -2  -5   -1.60   11.00
 -18   2  -5   17.50   14.20
 -19  -2  -5    3.20    4.70
 -19  -2  -5    9.30   13.50
  19  -2   5    7.70    6.30
 -19   2  -5  -21.40   12.10
  20  -2   5   61.29    9.40
 -20  -2  -5   18.40   16.90
 -20  -2  -5   39.60    7.80
 -20   2  -5   35.10   17.10
 -21  -2  -5    5.20   16.20
  21  -2   5   44.00    9.00
 -21   2  -5   68.19   19.40
  22  -3  -5   23.10    8.90
 -22  -3   5    9.60   12.70
 -22   3   5   29.60   13.40
  21  -3  -5   31.00    9.60
 -21  -3   5   11.40   12.40
  21  -3  -5   23.40    3.70
 -21   3   5   25.50   11.70
  21   3  -5   39.20    7.40
  20  -3  -5    5.90    3.10
  20  -3  -5   10.70    7.80
 -20  -3   5   23.40   11.70
 -20   3   5    4.30    9.50
  20   3  -5    7.80    6.20
  19  -3  -5   -0.60    2.90
 -19  -3   5   -9.00    9.70
 -19  -3   5    1.50    5.60
  19  -3  -5    9.60    6.80
  19   3  -5   -3.60    5.50
 -19   3   5   -1.80    9.30
  18  -3  -5    9.00    3.50
 -18  -3   5   14.00   10.90
 -18  -3   5   24.60    7.00
  18  -3  -5    8.40    7.00
  18   3  -5   15.40    6.20
 -18   3   5    7.60    9.00
 -17  -3   5   -5.40    5.10
  17  -3  -5   -0.70    5.90
 -17  -3   5   -0.80    9.10
  17  -3  -5   -2.60    3.10
  17   3  -5   -4.20    5.10
 -17   3   5   -4.90    7.70
 -16  -3   5   75.69   14.00
  16  -3  -5   87.59    8.00
 -16  -3   5   87.29   10.30
  16  -3  -5   89.99   10.80
  16   3  -5   92.49   10.10
 -16   3   5   99.79   13.20
  15  -3  -5  212.58   16.80
 -15  -3   5  203.08   16.20
  15  -3  -5  189.48   13.90
 -15  -3   5  179.98   21.40
  15   3  -5  195.68   15.90
 -15   3   5  213.88   18.70
 -14  -3   5    0.20    4.60
 -14  -3   5   -0.40    7.40
  14  -3  -5    5.10    3.40
  14  -3  -5    3.30    4.70
 -14   3   5   -0.60    6.00
  14   3  -5    1.20    4.80
  13  -3  -5  257.47   17.80
 -13  -3   5  276.87   19.50
 -13  -3   5  241.28   22.60
  13  -3  -5  259.57   19.10
 -13   3   5  270.57   20.80
  13   3  -5  279.37   18.90
 -12  -3   5  191.28   18.90
  12  -3  -5  212.48   15.40
 -12  -3   5  202.28   15.90
  12  -3  -5  215.98   14.60
  12   3  -5  206.08   15.30
 -11  -3   5   -0.30    4.10
 -11  -3   5   10.90    6.60
  11  -3  -5    3.20    3.20
  11  -3  -5   10.00    3.80
  11   3  -5   10.00    4.50
  10  -3  -5   15.80    3.80
 -10  -3   5   19.10    6.50
  10  -3  -5   12.90    3.50
 -10  -3   5    9.20    4.20
  10   3  -5   15.90    4.70
   9  -3  -5  100.49    8.00
   9  -3  -5   93.59    8.60
  -9  -3   5  105.69    9.20
  -9  -3   5  106.29   11.90
   9   3  -5  113.19    9.70
  -8  -3   5   13.20    4.20
   8  -3  -5   13.10    3.90
   8  -3  -5   20.80    3.00
  -8  -3   5   33.20    6.80
   7  -3  -5  341.57   23.10
  -7  -3   5  333.27   23.20
  -7  -3   5  374.36   24.70
   7   3  -5  357.36   23.30
   6  -3  -5 1793.22  111.69
  -6  -3   5 1925.41  112.99
  -6  -3   5 1826.52  111.79
   6   3  -5 1757.42  111.69
  -5  -3   5    1.10    2.90
   5  -3  -5    3.80    1.90
   5   3  -5    6.00    3.50
  -4  -3   5 1384.86   85.89
   4  -3  -5 1340.77   85.39
   4   3  -5 1476.95   85.99
   3  -3  -5  366.66   25.30
  -3   3   5  426.96   25.20
   3   3  -5  390.76   25.40
  -2  -3   5   16.10    3.60
   2  -3  -5   21.70    4.30
  -2   3   5   25.80    4.00
   2   3  -5   28.90    3.90
  -1  -3   5   13.40    3.10
   1  -3  -5   13.10    4.10
   1   3  -5   16.10    3.10
  -1   3   5   14.40    4.10
   0  -3   5  371.76   24.90
   0  -3  -5  370.56   26.40
[truncated: 1,137,253 more chars]
