# Supplementary material for: The Flexibility of Tetra(N‐Heterocyclic Carbene) Ligands Controls the Nuclearity and Geometry of Polynuclear MI‒NHC Assemblies
Source: Angew Chem Int Ed Engl. 2025 May 19;64(25):e202502081. doi: 10.1002/anie.202502081 (PMC12171663; doi:10.1002/anie.202502081)
Supplement: Supplementary file 2 — Supporting Information [file ANIE-64-e202502081-s002.zip › [Au6(1c)3](PF6)6.cif]

data_mo_h2023091703_a_sq
_audit_creation_date               2024-09-01
_audit_creation_method
;
Olex2 1.3
(compiled Nov 21 2019 18:26:39 for OlexSys, GUI svn.r6003)
;
_shelx_SHELXL_version_number       '2018/3'
_audit_contact_author_address      ?
_audit_contact_author_email        ?
_audit_contact_author_name         ''
_audit_contact_author_phone        ?
_publ_contact_author_id_orcid      ?
_publ_section_references
;
Bourhis, L.J., Dolomanov, O.V., Gildea, R.J., Howard, J.A.K., Puschmann, H.
 (2015). Acta Cryst. A71, 59-75.

Dolomanov, O.V., Bourhis, L.J., Gildea, R.J, Howard, J.A.K. & Puschmann, H.
 (2009), J. Appl. Cryst. 42, 339-341.

Sheldrick, G.M. (2015). Acta Cryst. C71, 3-8.
;
_chemical_name_common              ?
_chemical_name_systematic          ?
_chemical_formula_moiety           'C192 H168 Au6 N30, 6(F6 P)'
_chemical_formula_sum              'C192 H168 Au6 F36 N30 P6'
_chemical_formula_weight           4948.18
_chemical_melting_point            ?
loop_
  _atom_type_symbol
  _atom_type_description
  _atom_type_scat_dispersion_real
  _atom_type_scat_dispersion_imag
  _atom_type_scat_source
 'C' 'C' 0.0033 0.0016 'International Tables Vol C Tables 4.2.6.8 and 6.1.1.4'
 'H' 'H' 0.0000 0.0000 'International Tables Vol C Tables 4.2.6.8 and 6.1.1.4'
 'Au' 'Au' -2.0133 8.8022
 'International Tables Vol C Tables 4.2.6.8 and 6.1.1.4'
 'F' 'F' 0.0171 0.0103 'International Tables Vol C Tables 4.2.6.8 and 6.1.1.4'
 'N' 'N' 0.0061 0.0033 'International Tables Vol C Tables 4.2.6.8 and 6.1.1.4'
 'P' 'P' 0.1023 0.0942 'International Tables Vol C Tables 4.2.6.8 and 6.1.1.4'

_shelx_space_group_comment
;
The symmetry employed for this shelxl refinement is uniquely defined
by the following loop, which should always be used as a source of
symmetry information in preference to the above space-group names.
They are only intended as comments.
;
_space_group_crystal_system        'triclinic'
_space_group_IT_number             2
_space_group_name_H-M_alt          'P -1'
_space_group_name_Hall             '-P 1'
loop_
  _space_group_symop_operation_xyz
 'x, y, z'
 '-x, -y, -z'

_cell_length_a                     19.905(4)
_cell_length_b                     28.930(8)
_cell_length_c                     31.841(5)
_cell_angle_alpha                  103.820(9)
_cell_angle_beta                   108.130(7)
_cell_angle_gamma                  109.827(6)
_cell_volume                       15128(6)
_cell_formula_units_Z              2
_cell_measurement_reflns_used      3931
_cell_measurement_temperature      261.0
_cell_measurement_theta_max        19.88
_cell_measurement_theta_min        2.17
_shelx_estimated_absorpt_T_max     0.754
_shelx_estimated_absorpt_T_min     0.680
_exptl_absorpt_coefficient_mu      2.991
_exptl_absorpt_correction_T_max    0.7451
_exptl_absorpt_correction_T_min    0.5216
_exptl_absorpt_correction_type     multi-scan
_exptl_absorpt_process_details
;
SADABS-2016/2 (Bruker,2016/2) was used for absorption correction.
wR2(int) was 0.1171 before and 0.0784 after correction.
The Ratio of minimum to maximum transmission is 0.7000.
The \l/2 correction factor is Not present.
;
_exptl_absorpt_special_details     ?
_exptl_crystal_colour              'clear yellowish green'
_exptl_crystal_colour_lustre       clear
_exptl_crystal_colour_modifier     yellowish
_exptl_crystal_colour_primary      green
_exptl_crystal_density_diffrn      1.086
_exptl_crystal_density_meas        ?
_exptl_crystal_density_method      ?
_exptl_crystal_description         block
_exptl_crystal_F_000               4838
_exptl_crystal_size_max            0.14
_exptl_crystal_size_mid            0.12
_exptl_crystal_size_min            0.1
_exptl_transmission_factor_max     ?
_exptl_transmission_factor_min     ?
_diffrn_reflns_av_R_equivalents    0.0976
_diffrn_reflns_av_unetI/netI       0.0986
_diffrn_reflns_Laue_measured_fraction_full  0.948
_diffrn_reflns_Laue_measured_fraction_max  0.948
_diffrn_reflns_limit_h_max         17
_diffrn_reflns_limit_h_min         -17
_diffrn_reflns_limit_k_max         25
_diffrn_reflns_limit_k_min         -25
_diffrn_reflns_limit_l_max         27
_diffrn_reflns_limit_l_min         -27
_diffrn_reflns_number              65022
_diffrn_reflns_point_group_measured_fraction_full  0.948
_diffrn_reflns_point_group_measured_fraction_max  0.948
_diffrn_reflns_theta_full          18.000
_diffrn_reflns_theta_max           18.000
_diffrn_reflns_theta_min           1.622
_diffrn_ambient_temperature        261.0
_diffrn_detector_area_resol_mean   ?
_diffrn_measured_fraction_theta_full  0.948
_diffrn_measured_fraction_theta_max  0.948
_diffrn_measurement_device_type    'Bruker APEX-II CCD'
_diffrn_measurement_method         '\f and \w scans'
_diffrn_radiation_type             MoK\a
_diffrn_radiation_wavelength       0.71073
_diffrn_source                     ?
_diffrn_standards_number           0
_reflns_Friedel_coverage           0.000
_reflns_Friedel_fraction_full      .
_reflns_Friedel_fraction_max       .
_reflns_number_gt                  13257
_reflns_number_total               19746
_reflns_special_details
;
 Reflections were merged by SHELXL according to the crystal
 class for the calculation of statistics and refinement.
 
 Structure factors included contributions from the .fab file.
 
 _reflns_Friedel_fraction is defined as the number of unique
 Friedel pairs measured divided by the number that would be
 possible theoretically, ignoring centric projections and
 systematic absences.
;
_reflns_threshold_expression       'I > 2\s(I)'
_computing_cell_refinement         ?
_computing_data_collection         ?
_computing_data_reduction          ?
_computing_molecular_graphics      'Olex2 1.3 (Dolomanov et al., 2009)'
_computing_publication_material    'Olex2 1.3 (Dolomanov et al., 2009)'
_computing_structure_refinement    'SHELXL 2018/3 (Sheldrick, 2015)'
_computing_structure_solution      'olex2.solve 1.3 (Bourhis et al., 2015)'
_refine_diff_density_max           2.479
_refine_diff_density_min           -2.148
_refine_diff_density_rms           0.161
_refine_ls_extinction_coef         .
_refine_ls_extinction_method       none
_refine_ls_goodness_of_fit_ref     1.158
_refine_ls_hydrogen_treatment      constr
_refine_ls_matrix_type             full
_refine_ls_number_parameters       2224
_refine_ls_number_reflns           19746
_refine_ls_number_restraints       6274
_refine_ls_R_factor_all            0.1203
_refine_ls_R_factor_gt             0.0911
_refine_ls_restrained_S_all        1.052
_refine_ls_shift/su_max            0.004
_refine_ls_shift/su_mean           0.000
_refine_ls_structure_factor_coef   Fsqd
_refine_ls_weighting_details      
 'w=1/[\s^2^(Fo^2^)+(0.2000P)^2^] where P=(Fo^2^+2Fc^2^)/3'
_refine_ls_weighting_scheme        calc
_refine_ls_wR_factor_gt            0.2677
_refine_ls_wR_factor_ref           0.3024
_refine_special_details            ?
_olex2_refinement_description
;
1. Fixed Uiso
 At 1.2 times of:
  All C(H) groups, All C(H,H) groups
 At 1.5 times of:
  All C(H,H,H) groups
2. Restrained distances
 P86-F245 = P86-F175 = P86-F158 = P86-F110 = P86-F336
 1.59 with sigma of 0.01
 C35-C25
 1.54 with sigma of 0.01
 C70-C330
 1.54 with sigma of 0.01
 C91-C06X
 1.54 with sigma of 0.01
 C05Q-C40
 1.54 with sigma of 0.01
 C8-C384
 1.54 with sigma of 0.01
 N04J-C05H
 1.38 with sigma of 0.01
 C14-C066
 1.54 with sigma of 0.01
 N04J-C18
 1.332 with sigma of 0.01
 N04J-C05Q
 1.49 with sigma of 0.01
 C384-C8
 1.54 with sigma of 0.01
 C295-C05I
 1.54 with sigma of 0.01
 N041-C047
 1.362 with sigma of 0.01
 C90-C163
 1.54 with sigma of 0.01
 N041-C231
 1.388 with sigma of 0.01
 C52-C112
 1.331 with sigma of 0.01
 N065-C52
 1.388 with sigma of 0.01
 N05O-C18
 1.362 with sigma of 0.01
 N5-C112
 1.38 with sigma of 0.01
 N065-C28
 1.362 with sigma of 0.01
 N04D-C30
 1.38 with sigma of 0.01
 N5-C28
 1.332 with sigma of 0.01
 N05O-C06B
 1.388 with sigma of 0.01
 C30-C04S
 1.331 with sigma of 0.01
 C05H-C06B
 1.331 with sigma of 0.01
 C06S-C04P
 1.331 with sigma of 0.01
 N01U-C04P
 1.388 with sigma of 0.01
 N04C-C24
 1.332 with sigma of 0.01
 N01U-C24
 1.362 with sigma of 0.01
 N04C-C06S
 1.38 with sigma of 0.01
 N04C-C17
 1.49 with sigma of 0.01
 C23-C17
 1.54 with sigma of 0.01
 N04B-C02V
 1.362 with sigma of 0.01
 N04D-C06X
 1.49 with sigma of 0.01
 N04B-C04S
 1.388 with sigma of 0.01
 N5-C8
 1.49 with sigma of 0.01
 N04D-C02V
 1.332 with sigma of 0.01
 N048-C80
 1.362 with sigma of 0.01
 C68-C079
 1.331 with sigma of 0.01
 N06W-C68
 1.38 with sigma of 0.01
 N048-C079
 1.388 with sigma of 0.01
 N06W-C80
 1.332 with sigma of 0.01
 N06W-C90
 1.49 with sigma of 0.01
 N05T-C27
 1.38 with sigma of 0.01
 C27-C231
 1.331 with sigma of 0.01
 N05T-C047
 1.332 with sigma of 0.01
 N05T-C076
 1.48 with sigma of 0.01
 C198-C076
 1.54 with sigma of 0.01
 Au06-C047
 2.1 with sigma of 0.01
 N02E-C66
 1.362 with sigma of 0.01
 C04M-C03Q
 1.331 with sigma of 0.01
 N16-C066
 1.48 with sigma of 0.01
 N16-C04M
 1.38 with sigma of 0.01
 N00S-C03Q
 1.388 with sigma of 0.01
 N00S-C01P
 1.362 with sigma of 0.01
 N16-C01P
 1.332 with sigma of 0.01
 N04X-C03O
 1.332 with sigma of 0.01
 C19-C049
 1.331 with sigma of 0.01
 N014-C049
 1.388 with sigma of 0.01
 N04X-C19
 1.38 with sigma of 0.01
 N04X-C05I
 1.48 with sigma of 0.01
 Au03-C66
 2.1 with sigma of 0.01
 N067-C1
 1.38 with sigma of 0.01
 C1-C22
 1.331 with sigma of 0.01
 C22-N02E
 1.388 with sigma of 0.01
 C66-N067
 1.332 with sigma of 0.01
 P00B-F05Y = P00B-F05V = P00B-F05Z = P00B-F06V
 1.59 with sigma of 0.01
 P009-F061 = P009-F04T = P009-F06P = P009-F059 = P009-F04V
 1.59 with sigma of 0.01
 N02E-C03K
 1.388 with sigma of 0.01
 C22-C1
 1.331 with sigma of 0.01
 N067-C70
 1.48 with sigma of 0.01
 N023-C25
 1.48 with sigma of 0.01
 N01J-C96
 1.388 with sigma of 0.01
 N023-C05R
 1.332 with sigma of 0.01
 N023-C056
 1.38 with sigma of 0.01
 N01J-C05R
 1.362 with sigma of 0.01
 C96-C056
 1.331 with sigma of 0.01
 P00A-F34 = P00A-F44 = P00A-F05K = P00A-F05D = P00A-F04Y = P00A-F06Y
 1.59 with sigma of 0.01
 P00B-F06V = P00B-F05Y = P00B-F54 = P00B-F27 = P00B-F05V = P00B-F05Z
 1.59 with sigma of 0.01
 P008-F05U = P008-F03B = P008-F05A = P008-F04F = P008-F053 = P008-F16
 1.596 with sigma of 0.01
 P007-F06T
 1.596 with sigma of 0.01
 C91-N04D
 2.48 with sigma of 0.01
 N04J-C40
 2.48 with sigma of 0.01
 C384-N5
 2.246 with sigma of 0.01
 N16-C14
 2.48 with sigma of 0.01
 C295-N04X
 2.48 with sigma of 0.01
 N5-C384
 2.48 with sigma of 0.01
 C163-N06W
 2.48 with sigma of 0.01
 F110-F175
 2.255 with sigma of 0.01
 F321-F175
 2.255 with sigma of 0.01
 F245-F110
 2.255 with sigma of 0.01
 N041-C27
 2.186 with sigma of 0.01
 F158-F175
 2.255 with sigma of 0.01
 F245-F158
 2.255 with sigma of 0.01
 F336-F175
 2.255 with sigma of 0.01
 F245-F321
 2.255 with sigma of 0.01
 F245-F336
 2.255 with sigma of 0.01
 F110-F336
 2.255 with sigma of 0.01
 F110-F158
 2.255 with sigma of 0.01
 F336-F321
 2.255 with sigma of 0.01
 N065-N5
 2.144 with sigma of 0.01
 N04B-C30
 2.186 with sigma of 0.01
 C198-N05T
 2.48 with sigma of 0.01
 C047-C076
 2.496 with sigma of 0.01
 C66-C1
 2.233 with sigma of 0.01
 C18-C05H
 2.233 with sigma of 0.01
 C18-C06B
 2.246 with sigma of 0.01
 F05Y-F06V
 2.255 with sigma of 0.01
 F05Y-F05V
 2.255 with sigma of 0.01
 F04V-F04T
 2.255 with sigma of 0.01
 C22-C66
 2.246 with sigma of 0.01
 C66-C03K
 2.507 with sigma of 0.01
 F06P-F04V
 2.255 with sigma of 0.01
 C66-C70
 2.48 with sigma of 0.01
 C01P-C03Q
 2.246 with sigma of 0.01
 C01P-C04M
 2.233 with sigma of 0.01
 F06G-F04T
 2.255 with sigma of 0.01
 F06G-F059
 2.255 with sigma of 0.01
 F061-F06P
 2.255 with sigma of 0.01
 F059-F04T
 2.255 with sigma of 0.01
 F061-F04V
 2.255 with sigma of 0.01
 F06G-F06P
 2.255 with sigma of 0.01
 F061-F059
 2.255 with sigma of 0.01
 F059-F04V
 2.255 with sigma of 0.01
 F061-F06G
 2.255 with sigma of 0.01
 F06P-F04T
 2.255 with sigma of 0.01
 F34-F06Y
 2.255 with sigma of 0.01
 F06Y-F05K
 2.255 with sigma of 0.01
 F04Y-F05D
 2.255 with sigma of 0.01
 F04Y-F05K
 2.255 with sigma of 0.01
 F05D-F44
 2.255 with sigma of 0.01
 F34-F44
 2.255 with sigma of 0.01
 F06Y-F44
 2.255 with sigma of 0.01
 F05D-F05K
 2.255 with sigma of 0.01
 F04Y-F06Y
 2.255 with sigma of 0.01
 F44-F05K
 2.255 with sigma of 0.01
 F34-F04Y
 2.255 with sigma of 0.01
 F34-F05D
 2.255 with sigma of 0.01
 F05Z-F27
 2.255 with sigma of 0.01
 F05V-F27
 2.255 with sigma of 0.01
 F54-F27
 2.255 with sigma of 0.01
 F05V-F05Y
 2.255 with sigma of 0.01
 F05Z-F54
 2.255 with sigma of 0.01
 F05Y-F54
 2.255 with sigma of 0.01
 F06V-F05Y
 2.255 with sigma of 0.01
 F05V-F05Z
 2.255 with sigma of 0.01
 F06V-F54
 2.255 with sigma of 0.01
 F05Y-F27
 2.255 with sigma of 0.01
 F06V-F05Z
 2.255 with sigma of 0.01
 F06V-F05V
 2.255 with sigma of 0.01
 F05U-F04F
 2.249 with sigma of 0.01
 F16-F03B
 2.249 with sigma of 0.01
 F05U-F03B
 2.249 with sigma of 0.01
 F053-F16
 2.249 with sigma of 0.01
 F053-F03B
 2.249 with sigma of 0.01
 F04F-F03B
 2.249 with sigma of 0.01
 F05A-F05U
 2.249 with sigma of 0.01
 F04F-F16
 2.249 with sigma of 0.01
 F05U-F053
 2.249 with sigma of 0.01
 F05A-F16
 2.249 with sigma of 0.01
 F05A-F04F
 2.249 with sigma of 0.01
 F05A-F053
 2.249 with sigma of 0.01
 F06K-F06T
 2.249 with sigma of 0.01
 C28-C8
 2.48 with sigma of 0.01
3. Restrained planarity
 N04J, N05O, C05H, C06B, C18
 with sigma of 0.1
 N5, N065, C28, C52, C112
 with sigma of 0.1
 N05T, N041, C27, C047, C231
 with sigma of 0.1
 N06W, N048, C68, C079, C80
 with sigma of 0.1
 N02E, N067, C1, C22, C66
 with sigma of 0.1
 N00S, N16, C01P, C03Q, C04M
 with sigma of 0.1
4. Rigid bond restraints
 Au05, C02V
 with sigma for 1-2 distances of 0.01 and sigma for 1-3 distances of 0.02
 P00A, F05D
 with sigma for 1-2 distances of 0.01 and sigma for 1-3 distances of 0.02
 P008, F05A
 with sigma for 1-2 distances of 0.01 and sigma for 1-3 distances of 0.02
 P00B, F06V
 with sigma for 1-2 distances of 0.01 and sigma for 1-3 distances of 0.02
 P00B, F27
 with sigma for 1-2 distances of 0.01 and sigma for 1-3 distances of 0.02
 P86, F321
 with sigma for 1-2 distances of 0.01 and sigma for 1-3 distances of 0.02
 P007, F060
 with sigma for 1-2 distances of 0.01 and sigma for 1-3 distances of 0.02
 P007, F06K
 with sigma for 1-2 distances of 0.01 and sigma for 1-3 distances of 0.02
 P00A, F04Y
 with sigma for 1-2 distances of 0.01 and sigma for 1-3 distances of 0.02
 P00B, F05Y
 with sigma for 1-2 distances of 0.01 and sigma for 1-3 distances of 0.02
 P00A, F06Y
 with sigma for 1-2 distances of 0.01 and sigma for 1-3 distances of 0.02
 P008, F16
 with sigma for 1-2 distances of 0.01 and sigma for 1-3 distances of 0.02
5. Uiso/Uaniso restraints and constraints
C06X \\sim C91: within 2A with sigma of 0.01 and sigma for terminal atoms of
0.02 within 2A
N04J \\sim C18: within 2A with sigma of 0.01 and sigma for terminal atoms of
0.02 within 2A
N04J \\sim C05H: within 2A with sigma of 0.01 and sigma for terminal atoms of
0.02 within 2A
C05I \\sim C295: within 2A with sigma of 0.01 and sigma for terminal atoms of
0.02 within 2A
N04D \\sim C06X: within 2A with sigma of 0.01 and sigma for terminal atoms of
0.02 within 2A
C02K \\sim C04A: within 2A with sigma of 0.01 and sigma for terminal atoms of
0.02 within 2A
C02P \\sim C026: within 2A with sigma of 0.01 and sigma for terminal atoms of
0.02 within 2A
N05O \\sim C06B: within 2A with sigma of 0.01 and sigma for terminal atoms of
0.02 within 2A
C05W \\sim C040: within 2A with sigma of 0.01 and sigma for terminal atoms of
0.02 within 2A
N00G \\sim C00U: within 2A with sigma of 0.01 and sigma for terminal atoms of
0.02 within 2A
N00C \\sim C00N: within 2A with sigma of 0.01 and sigma for terminal atoms of
0.02 within 2A
N00C \\sim C00Y: within 2A with sigma of 0.01 and sigma for terminal atoms of
0.02 within 2A
C01G \\sim C10: within 2A with sigma of 0.01 and sigma for terminal atoms of
0.02 within 2A
C04R \\sim C10: within 2A with sigma of 0.01 and sigma for terminal atoms of
0.02 within 2A
N041 \\sim C04R: within 2A with sigma of 0.01 and sigma for terminal atoms of
0.02 within 2A
N041 \\sim C047: within 2A with sigma of 0.01 and sigma for terminal atoms of
0.02 within 2A
N00C \\sim C027: within 2A with sigma of 0.01 and sigma for terminal atoms of
0.02 within 2A
N05T \\sim C047: within 2A with sigma of 0.01 and sigma for terminal atoms of
0.02 within 2A
N067 \\sim C70: within 2A with sigma of 0.01 and sigma for terminal atoms of
0.02 within 2A
C00K \\sim C50: within 2A with sigma of 0.01 and sigma for terminal atoms of
0.02 within 2A
C00X \\sim C02G: within 2A with sigma of 0.01 and sigma for terminal atoms of
0.02 within 2A
C02G \\sim C035: within 2A with sigma of 0.01 and sigma for terminal atoms of
0.02 within 2A
N00D \\sim C00I: within 2A with sigma of 0.01 and sigma for terminal atoms of
0.02 within 2A
C00F \\sim C01T: within 2A with sigma of 0.01 and sigma for terminal atoms of
0.02 within 2A
C01O \\sim C01W: within 2A with sigma of 0.01 and sigma for terminal atoms of
0.02 within 2A
N06W \\sim C80: within 2A with sigma of 0.01 and sigma for terminal atoms of
0.02 within 2A
P007 \\sim F06T: within 2A with sigma of 0.01 and sigma for terminal atoms of
0.02 within 2A
P00B \\sim F27: within 2A with sigma of 0.01 and sigma for terminal atoms of
0.02 within 2A
P00B \\sim F54: within 2A with sigma of 0.01 and sigma for terminal atoms of
0.02 within 2A
P00B \\sim F06V: within 2A with sigma of 0.01 and sigma for terminal atoms of
0.02 within 2A
N16 \\sim C04M: within 2A with sigma of 0.01 and sigma for terminal atoms of
0.02 within 2A
N03H \\sim C05G: within 2A with sigma of 0.01 and sigma for terminal atoms of
0.02 within 2A
C076 \\sim C198: within 2A with sigma of 0.01 and sigma for terminal atoms of
0.02 within 2A
C031 \\sim C012: within 2A with sigma of 0.01 and sigma for terminal atoms of
0.02 within 2A
C00H \\sim C00I \\sim C00R \\sim C00F \\sim C00P \\sim C01F \\sim C01Z \\sim
C00J \\sim C00L \\sim C00M \\sim C00N \\sim C00O \\sim C00U \\sim C00V \\sim
C00W \\sim C00Z \\sim C1 \\sim C01A \\sim C01D \\sim C01E \\sim C01H \\sim C01K
\\sim C01L \\sim C01M \\sim C01N \\sim C01O \\sim C01P \\sim C01Q \\sim C01R
\\sim C01S \\sim C01T \\sim C01W \\sim C01X \\sim C01Y \\sim C02A \\sim C02C
\\sim C02D \\sim C02F \\sim C02H \\sim C02J \\sim C02K \\sim C02L \\sim C02N
\\sim C02O \\sim C02P \\sim C02Q \\sim C02R \\sim C02S \\sim C02T \\sim C02U
\\sim C02V \\sim C02W \\sim C02X \\sim C02Y \\sim C02Z \\sim C03A \\sim C03C
\\sim C03D \\sim C03E \\sim C03F \\sim C03J \\sim C03K \\sim C052 \\sim C03V
\\sim C027 \\sim C03I \\sim C04K \\sim C03L \\sim C03M \\sim C03N \\sim C03O
\\sim C03P \\sim C03Q \\sim C03S \\sim C03T \\sim C03U \\sim C03X \\sim C03Y
\\sim C03Z \\sim C04A \\sim C04E \\sim C04G \\sim C04L \\sim C04M \\sim C04P
\\sim C04R \\sim C10 \\sim C01G \\sim C00Y \\sim C022 \\sim C043 \\sim C04S
\\sim C05C \\sim C04N \\sim C037 \\sim C00X \\sim C02G \\sim C035 \\sim C05E
\\sim C038 \\sim C04H \\sim C04Z \\sim C05B \\sim C03G \\sim C05G \\sim C05H
\\sim C05I \\sim C05Q \\sim C05R \\sim C06A \\sim C06B \\sim C06I \\sim C06S
\\sim C06X \\sim C8 \\sim C012 \\sim C013 \\sim C14 \\sim C017 \\sim C17 \\sim
C18 \\sim C018 \\sim C019 \\sim C19 \\sim C020 \\sim C22 \\sim C23 \\sim C24
\\sim C024 \\sim C025 \\sim C02B \\sim C021 \\sim C010 \\sim C01V \\sim C015
\\sim C25 \\sim C026 \\sim C27 \\sim C028 \\sim C28 \\sim C030 \\sim C30 \\sim
C031 \\sim C032 \\sim C033 \\sim C034 \\sim C35 \\sim C036 \\sim C039 \\sim C40
\\sim C044 \\sim C045 \\sim C046 \\sim C047 \\sim C049 \\sim C50 \\sim C00K
\\sim C01I \\sim C01C \\sim C02M \\sim C02I \\sim C050 \\sim C52 \\sim C055
\\sim C056 \\sim C057 \\sim C062 \\sim C64 \\sim C05W \\sim C040 \\sim C05S
\\sim C06U \\sim C054 \\sim C064 \\sim C066 \\sim C66 \\sim C068 \\sim C68
\\sim C70 \\sim C076 \\sim C079 \\sim C80 \\sim C90 \\sim C91 \\sim C96 \\sim
C112 \\sim C163 \\sim C198 \\sim C231 \\sim C295 \\sim C330 \\sim C384: within
3.8A with sigma of 0.01 and sigma for terminal atoms of 0.02 within 3.8A
Uanis(C062) \\sim Ueq, Uanis(C35) \\sim Ueq: with sigma of 0.01 and sigma for
terminal atoms of 0.02
Uanis(C330) \\sim Ueq: with sigma of 0.01 and sigma for terminal atoms of 0.02
Uanis(C40) \\sim Ueq: with sigma of 0.01 and sigma for terminal atoms of 0.02
Uanis(N04J) \\sim Ueq: with sigma of 0.01 and sigma for terminal atoms of 0.02
Uanis(C01P) \\sim Ueq, Uanis(N00S) \\sim Ueq, Uanis(C03Q) \\sim Ueq,
Uanis(C066) \\sim Ueq, Uanis(C14) \\sim Ueq: with sigma of 0.01 and sigma for
terminal atoms of 0.02
Uanis(N065) \\sim Ueq: with sigma of 0.01 and sigma for terminal atoms of 0.02
Uanis(C28) \\sim Ueq: with sigma of 0.01 and sigma for terminal atoms of 0.02
Uanis(C010) \\sim Ueq: with sigma of 0.01 and sigma for terminal atoms of 0.02
Uanis(C01H) \\sim Ueq: with sigma of 0.01 and sigma for terminal atoms of 0.02
Uanis(C044) \\sim Ueq, Uanis(C015) \\sim Ueq, Uanis(C01V) \\sim Ueq,
Uanis(C025) \\sim Ueq, Uanis(C02B) \\sim Ueq, Uanis(C03T) \\sim Ueq,
Uanis(C050) \\sim Ueq, Uanis(C01M) \\sim Ueq, Uanis(C01K) \\sim Ueq: with sigma
of 0.01 and sigma for terminal atoms of 0.02
Uanis(C02U) \\sim Ueq, Uanis(C02Q) \\sim Ueq, Uanis(C03N) \\sim Ueq: with sigma
of 0.01 and sigma for terminal atoms of 0.02
Uanis(N016) \\sim Ueq, Uanis(C04H) \\sim Ueq, Uanis(C038) \\sim Ueq,
Uanis(C05E) \\sim Ueq, Uanis(C03G) \\sim Ueq, Uanis(C05B) \\sim Ueq,
Uanis(C04Z) \\sim Ueq: with sigma of 0.01 and sigma for terminal atoms of 0.02
Uanis(N00G) \\sim Ueq: with sigma of 0.01 and sigma for terminal atoms of 0.02
Uanis(C00H) \\sim Ueq, Uanis(C00L) \\sim Ueq, Uanis(C02D) \\sim Ueq,
Uanis(C03D) \\sim Ueq, Uanis(C01E) \\sim Ueq: with sigma of 0.01 and sigma for
terminal atoms of 0.02
Uanis(C033) \\sim Ueq: with sigma of 0.01 and sigma for terminal atoms of 0.02
Uanis(C04S) \\sim Ueq: with sigma of 0.01 and sigma for terminal atoms of 0.02
Uanis(C02V) \\sim Ueq, Uanis(N04B) \\sim Ueq, Uanis(N04D) \\sim Ueq: with sigma
of 0.01 and sigma for terminal atoms of 0.02
Uanis(C04A) \\sim Ueq: with sigma of 0.01 and sigma for terminal atoms of 0.02
Uanis(C03U) \\sim Ueq, Uanis(C032) \\sim Ueq, Uanis(C02P) \\sim Ueq,
Uanis(C026) \\sim Ueq: with sigma of 0.01 and sigma for terminal atoms of 0.02
Uanis(N04C) \\sim Ueq, Uanis(C24) \\sim Ueq, Uanis(N01U) \\sim Ueq: with sigma
of 0.01 and sigma for terminal atoms of 0.02
Uanis(C17) \\sim Ueq, Uanis(C23) \\sim Ueq: with sigma of 0.01 and sigma for
terminal atoms of 0.02
Uanis(C18) \\sim Ueq: with sigma of 0.01 and sigma for terminal atoms of 0.02
Uanis(C040) \\sim Ueq: with sigma of 0.01 and sigma for terminal atoms of 0.02
Uanis(C05S) \\sim Ueq, Uanis(C06U) \\sim Ueq, Uanis(C054) \\sim Ueq, Uanis(C64)
\\sim Ueq: with sigma of 0.01 and sigma for terminal atoms of 0.02
Uanis(C05Q) \\sim Ueq: with sigma of 0.01 and sigma for terminal atoms of 0.02
Uanis(C52) \\sim Ueq: with sigma of 0.01 and sigma for terminal atoms of 0.02
Uanis(C8) \\sim Ueq: with sigma of 0.01 and sigma for terminal atoms of 0.02
Uanis(C03F) \\sim Ueq, Uanis(C057) \\sim Ueq, Uanis(C055) \\sim Ueq,
Uanis(C03A) \\sim Ueq, Uanis(C01S) \\sim Ueq, Uanis(C03X) \\sim Ueq,
Uanis(C04L) \\sim Ueq, Uanis(C03L) \\sim Ueq, Uanis(C01A) \\sim Ueq: with sigma
of 0.01 and sigma for terminal atoms of 0.02
Uanis(C028) \\sim Ueq, Uanis(C00V) \\sim Ueq, Uanis(C01L) \\sim Ueq,
Uanis(C00N) \\sim Ueq, Uanis(C00W) \\sim Ueq, Uanis(C02W) \\sim Ueq: with sigma
of 0.01 and sigma for terminal atoms of 0.02
Uanis(C02Y) \\sim Ueq: with sigma of 0.01 and sigma for terminal atoms of 0.02
Uanis(N00C) \\sim Ueq: with sigma of 0.01 and sigma for terminal atoms of 0.02
Uanis(C022) \\sim Ueq, Uanis(C00Y) \\sim Ueq, Uanis(C043) \\sim Ueq,
Uanis(C01G) \\sim Ueq: with sigma of 0.01 and sigma for terminal atoms of 0.02
Uanis(C04R) \\sim Ueq: with sigma of 0.01 and sigma for terminal atoms of 0.02
Uanis(C047) \\sim Ueq, Uanis(N041) \\sim Ueq, Uanis(C231) \\sim Ueq: with sigma
of 0.01 and sigma for terminal atoms of 0.02
Uanis(N05T) \\sim Ueq: with sigma of 0.01 and sigma for terminal atoms of 0.02
Uanis(C27) \\sim Ueq, Uanis(N05T) \\sim Ueq: with sigma of 0.01 and sigma for
terminal atoms of 0.02
Uanis(N00D) \\sim Ueq: with sigma of 0.01 and sigma for terminal atoms of 0.02
Uanis(C00X) \\sim Ueq: with sigma of 0.01 and sigma for terminal atoms of 0.02
Uanis(C037) \\sim Ueq, Uanis(C04N) \\sim Ueq: with sigma of 0.01 and sigma for
terminal atoms of 0.02
Uanis(C03I) \\sim Ueq, Uanis(C03V) \\sim Ueq, Uanis(C04K) \\sim Ueq: with sigma
of 0.01 and sigma for terminal atoms of 0.02
Uanis(C03K) \\sim Ueq, Uanis(C052) \\sim Ueq: with sigma of 0.01 and sigma for
terminal atoms of 0.02
Uanis(N02E) \\sim Ueq, Uanis(N067) \\sim Ueq, Uanis(C1) \\sim Ueq, Uanis(C22)
\\sim Ueq: with sigma of 0.01 and sigma for terminal atoms of 0.02
Uanis(C66) \\sim Ueq: with sigma of 0.01 and sigma for terminal atoms of 0.02
Uanis(C50) \\sim Ueq, Uanis(C00K) \\sim Ueq, Uanis(C01C) \\sim Ueq, Uanis(C02M)
\\sim Ueq, Uanis(C02I) \\sim Ueq, Uanis(C01I) \\sim Ueq: with sigma of 0.01 and
sigma for terminal atoms of 0.02
Uanis(C05C) \\sim Ueq, Uanis(N048) \\sim Ueq, Uanis(C035) \\sim Ueq: with sigma
of 0.01 and sigma for terminal atoms of 0.02
Uanis(C00R) \\sim Ueq, Uanis(C00F) \\sim Ueq, Uanis(C02C) \\sim Ueq,
Uanis(C04G) \\sim Ueq, Uanis(C045) \\sim Ueq, Uanis(C03E) \\sim Ueq,
Uanis(C01Z) \\sim Ueq, Uanis(C01F) \\sim Ueq, Uanis(C036) \\sim Ueq,
Uanis(C02Z) \\sim Ueq, Uanis(C013) \\sim Ueq: with sigma of 0.01 and sigma for
terminal atoms of 0.02
Uanis(C01N) \\sim Ueq, Uanis(C00M) \\sim Ueq, Uanis(C01R) \\sim Ueq: with sigma
of 0.01 and sigma for terminal atoms of 0.02
Uanis(C01W) \\sim Ueq, Uanis(C01O) \\sim Ueq, Uanis(C01D) \\sim Ueq: with sigma
of 0.01 and sigma for terminal atoms of 0.02
Uanis(C017) \\sim Ueq, Uanis(C02X) \\sim Ueq, Uanis(C02H) \\sim Ueq,
Uanis(C01X) \\sim Ueq, Uanis(C02T) \\sim Ueq, Uanis(C00Z) \\sim Ueq: with sigma
of 0.01 and sigma for terminal atoms of 0.02
Uanis(N00E) \\sim Ueq: with sigma of 0.01 and sigma for terminal atoms of 0.02
Uanis(C079) \\sim Ueq: with sigma of 0.01 and sigma for terminal atoms of 0.02
Uanis(C68) \\sim Ueq, Uanis(N06W) \\sim Ueq, Uanis(C90) \\sim Ueq: with sigma
of 0.01 and sigma for terminal atoms of 0.02
Uanis(N04X) \\sim Ueq, Uanis(C19) \\sim Ueq, Uanis(C049) \\sim Ueq, Uanis(C02R)
\\sim Ueq, Uanis(C01Y) \\sim Ueq, Uanis(C01Q) \\sim Ueq, Uanis(C00J) \\sim Ueq,
Uanis(C02N) \\sim Ueq, Uanis(C03C) \\sim Ueq: with sigma of 0.01 and sigma for
terminal atoms of 0.02
Uanis(C03O) \\sim Ueq, Uanis(N014) \\sim Ueq: with sigma of 0.01 and sigma for
terminal atoms of 0.02
Uanis(C04E) \\sim Ueq, Uanis(C03Y) \\sim Ueq, Uanis(C030) \\sim Ueq,
Uanis(N011) \\sim Ueq, Uanis(N029) \\sim Ueq, Uanis(C064) \\sim Ueq: with sigma
of 0.01 and sigma for terminal atoms of 0.02
Uanis(C06A) \\sim Ueq: with sigma of 0.01 and sigma for terminal atoms of 0.02
Uanis(C05I) \\sim Ueq: with sigma of 0.01 and sigma for terminal atoms of 0.02
Uanis(N00T) \\sim Ueq, Uanis(C03S) \\sim Ueq, Uanis(N03H) \\sim Ueq,
Uanis(C06I) \\sim Ueq, Uanis(C068) \\sim Ueq: with sigma of 0.01 and sigma for
terminal atoms of 0.02
Uanis(F34) \\sim Ueq, Uanis(F44) \\sim Ueq, Uanis(F06Y) \\sim Ueq, Uanis(F05K)
\\sim Ueq, Uanis(F04Y) \\sim Ueq: with sigma of 0.01 and sigma for terminal
atoms of 0.02
Uanis(F06K) \\sim Ueq, Uanis(P007) \\sim Ueq, Uanis(F060) \\sim Ueq,
Uanis(F04Q) \\sim Ueq, Uanis(F04U) \\sim Ueq, Uanis(F058) \\sim Ueq: with sigma
of 0.01 and sigma for terminal atoms of 0.02
Uanis(F06T) \\sim Ueq: with sigma of 0.01 and sigma for terminal atoms of 0.02
Uanis(F05Z) \\sim Ueq, Uanis(F05Y) \\sim Ueq, Uanis(F05V) \\sim Ueq: with sigma
of 0.01 and sigma for terminal atoms of 0.02
Uanis(P00B) \\sim Ueq: with sigma of 0.01 and sigma for terminal atoms of 0.02
Uanis(C031) \\sim Ueq: with sigma of 0.01 and sigma for terminal atoms of 0.02
Uanis(C96) \\sim Ueq, Uanis(C056) \\sim Ueq, Uanis(N023) \\sim Ueq: with sigma
of 0.01 and sigma for terminal atoms of 0.02
Uanis(F158) \\sim Ueq, Uanis(F321) \\sim Ueq: with sigma of 0.01 and sigma for
terminal atoms of 0.02
Uanis(P86) \\sim Ueq, Uanis(F336) \\sim Ueq, Uanis(F110) \\sim Ueq, Uanis(F158)
\\sim Ueq, Uanis(F175) \\sim Ueq, Uanis(F245) \\sim Ueq: with sigma of 0.01 and
sigma for terminal atoms of 0.02
Uanis(C020) \\sim Ueq: with sigma of 0.01 and sigma for terminal atoms of 0.02
Uanis(C018) \\sim Ueq: with sigma of 0.01 and sigma for terminal atoms of 0.02
Uanis(C012) \\sim Ueq: with sigma of 0.01 and sigma for terminal atoms of 0.02
Uanis(F05A) \\sim Ueq, Uanis(P008) \\sim Ueq, Uanis(F03B) \\sim Ueq,
Uanis(F04F) \\sim Ueq, Uanis(F05U) \\sim Ueq, Uanis(F16) \\sim Ueq, Uanis(F053)
\\sim Ueq: with sigma of 0.01 and sigma for terminal atoms of 0.02
Uanis(C384) = Uanis(C8)
Uanis(C163) = Uanis(C90)
Uanis(P86) = Uanis(F110)
Uanis(N5) = Uanis(C112)
Uanis(C28) = Uanis(N065)
Uanis(N5) = Uanis(C28)
Uanis(C03G) = Uanis(N05O)
Uanis(C30) = Uanis(C04S)
Uanis(C06B) = Uanis(C05H)
Uanis(C076) = Uanis(N05T)
Uanis(N048) = Uanis(C80)
Uanis(C68) = Uanis(N06W)
Uanis(C03Q) = Uanis(C04M)
Uanis(F245) = Uanis(P86)
Uanis(F336) = Uanis(P86)
Uanis(F110) = Uanis(P86)
Uanis(P86) = Uanis(F158)
Uanis(F175) = Uanis(P86)
Uanis(C40) = Uanis(C05Q)
Uanis(C8) = Uanis(N5)
6.a Riding coordinates:
 C35(H35A,H35B,H35C)
6.b Secondary CH2 refined with riding coordinates:
 C05G(H05A,H05C), C05I(H05D,H05F), C05Q(H05G,H05I), C06X(H06E,H06F), C8(H8A,
 H8B), C17(H17A,H17B), C25(H25A,H25B), C064(H06K,H06L), C066(H06M,H06N),
 C70(H70A,H70B), C076(H07A,H07B), C90(H90A,H90B)
6.c Me refined with riding coordinates:
 C14(H14A,H14B,H14C), C40(H40A,H40B,H40C), C062(H06G,H06H,H06J), C91(H91A,H91B,
 H91C), C163(H16A,H16B,H16C), C295(H29A,H29B,H29C), C330(H33A,H33B,H33C),
 C384(H38A,H38B,H38C)
6.d Aromatic/amide H refined with riding coordinates:
 C00L(H00L), C00O(H00O), C00V(H00V), C00W(H00W), C00Z(H00Z), C1(H1),
 C01E(H01E), C01K(H01K), C01L(H01L), C01M(H01M), C01N(H01N), C01O(H01O),
 C01Q(H01Q), C01R(H01R), C01S(H01S), C01T(H01T), C01W(H01W), C01Y(H01Y),
 C02C(H02C), C02D(H02D), C02F(H02F), C02H(H02H), C02K(H02K), C02L(H02L),
 C02N(H02N), C02O(H02O), C02P(H02P), C02T(H02T), C02U(H02U), C02W(H02W),
 C02X(H02X), C02Z(H02Z), C03A(H03A), C03C(H03C), C03E(H03E), C03F(H03F),
 C03J(H03J), C052(H052), C03V(H03V), C03I(H03I), C04K(H04K), C03L(H03L),
 C03M(H03M), C03N(H03N), C03P(H03P), C03Q(H03Q), C03T(H03T), C03X(H03X),
 C03Y(H03Y), C03Z(H03Z), C04A(H04A), C04G(H04G), C04L(H04L), C04M(H04M),
 C04P(H04P), C10(H10), C01G(H01G), C022(H022), C043(H043), C04S(H04S),
 C04N(H04N), C037(H037), C02G(H02G), C035(H035), C05E(H05E), C038(H038),
 C04Z(H04Z), C05B(H05B), C05H(H05H), C06B(H06D), C06I(H06I), C06S(H06S),
 C013(H013), C018(H018), C019(H019), C19(H19), C020(H020), C22(H22), C27(H27),
 C030(H030), C30(H30), C031(H031), C032(H032), C033(H033), C036(H036),
 C044(H044), C045(H045), C046(H046), C049(H049), C00K(H00K), C01I(H01I),
 C02M(H02M), C02I(H02I), C050(H050), C52(H52), C055(H055), C056(H056),
 C057(H057), C64(H64), C05W(H05W), C05S(H05S), C06U(H06U), C068(H068), C68(H68),
  C079(H079), C96(H96), C112(H112), C231(H231)
6.e Fitted hexagon refined as free rotating group:
 C00I(C00R,C00F,C00P,C01F,C01Z), C03K(C052,C03V,C027,C03I,C04K), C04R(C10,C01G,
 C00Y,C022,C043), C05C(C04N,C037,C00X,C02G,C035), C05E(C038,C04H,C04Z,C05B,
 C03G), C025(C02B,C021,C010,C01V,C015), C50(C00K,C01I,C01C,C02M,C02I), C64(C05W,
 C040,C05S,C06U,C054)
6.f Idealised Me refined as rotating group:
 C06A(H06A,H06B,H06C), C23(H23A,H23B,H23C), C198(H19A,H19B,H19C)
;
_atom_sites_solution_hydrogens     mixed
_atom_sites_solution_primary       iterative
_atom_sites_solution_secondary     ?
loop_
  _atom_site_label
  _atom_site_type_symbol
  _atom_site_fract_x
  _atom_site_fract_y
  _atom_site_fract_z
  _atom_site_U_iso_or_equiv
  _atom_site_adp_type
  _atom_site_occupancy
  _atom_site_site_symmetry_order
  _atom_site_calc_flag
  _atom_site_refinement_flags_posn
  _atom_site_refinement_flags_adp
  _atom_site_refinement_flags_occupancy
  _atom_site_disorder_assembly
  _atom_site_disorder_group
 Au01 Au 0.69462(6) 0.75278(4) 0.71848(3) 0.0868(4) Uani 1 1 d . . . . .
 Au02 Au 0.11598(6) 0.42509(4) 0.52026(4) 0.0907(4) Uani 1 1 d . . . . .
 Au03 Au -0.05527(7) 0.23778(4) 0.02525(4) 0.1075(5) Uani 1 1 d D . . . .
 Au04 Au 0.04332(8) 0.96167(5) 0.40509(4) 0.1116(5) Uani 1 1 d . . . . .
 Au05 Au 0.45965(9) 1.02937(6) 0.25764(5) 0.1360(6) Uani 1 1 d . U . . .
 Au06 Au 0.40191(8) 0.56403(8) 0.01175(5) 0.1552(7) Uani 1 1 d D . . . .
 N00C N 0.0941(11) 0.4892(7) 0.0586(6) 0.082(4) Uani 1 1 d . U . . .
 N00D N 0.3065(10) 0.4616(7) 0.1614(6) 0.077(4) Uani 1 1 d . U . . .
 N00E N 0.4502(9) 0.5586(6) 0.5127(5) 0.058(5) Uani 1 1 d . U . . .
 N00G N 0.1329(11) 0.8372(7) 0.2454(6) 0.082(4) Uani 1 1 d . U . . .
 N00Q N 0.3250(9) 0.6719(6) 0.5475(5) 0.063(5) Uani 1 1 d . . . . .
 N00S N 0.1046(10) 0.2475(6) 0.0283(6) 0.093(6) Uani 1 1 d D U . . .
 N00T N 0.0467(11) 0.4738(8) 0.4533(7) 0.095(6) Uani 1 1 d . U . . .
 N01J N 0.2729(11) 0.4419(8) 0.5909(6) 0.083(6) Uani 1 1 d D . . . .
 N01U N -0.0191(12) 0.8423(8) 0.3698(7) 0.102(7) Uani 1 1 d D U . . .
 N02E N -0.1402(9) 0.3032(6) 0.0434(8) 0.127(8) Uani 1 1 d D U . . .
 N03H N -0.0345(12) 0.3916(9) 0.4334(8) 0.113(5) Uani 1 1 d . U . . .
 N04B N 0.2896(13) 1.0210(8) 0.2183(8) 0.116(7) Uani 1 1 d D U . . .
 N04C N -0.0553(15) 0.8678(10) 0.4210(8) 0.137(9) Uani 1 1 d D U . . .
 N04D N 0.3795(12) 1.0913(9) 0.2182(8) 0.136(6) Uani 1 1 d D U . . .
 N04J N 0.0712(9) 1.0734(9) 0.4057(7) 0.129(5) Uani 1 1 d D U . . .
 N04X N 0.8433(12) 0.7993(7) 0.7035(7) 0.115(7) Uani 1 1 d D U . . .
 N5 N 0.6083(12) 1.0141(9) 0.2701(7) 0.149(3) Uani 1 1 d D . . . .
 N05O N 0.1743(12) 1.0595(8) 0.4135(7) 0.120(3) Uani 1 1 d D U . . .
 N05T N 0.3305(10) 0.4946(9) -0.0937(6) 0.145(4) Uani 1 1 d D U . . .
 N06W N 0.5357(13) 0.6717(8) 0.0827(7) 0.133(4) Uani 1 1 d D U . . .
 N011 N 0.5424(11) 0.7259(7) 0.7349(7) 0.081(5) Uani 1 1 d . U . . .
 N014 N 0.7491(10) 0.7352(7) 0.6409(6) 0.073(5) Uani 1 1 d D U . . .
 N016 N 0.3735(11) 0.9592(8) 0.4174(7) 0.091(6) Uani 1 1 d . U . . .
 N16 N 0.0126(9) 0.1678(6) -0.0135(6) 0.114(6) Uani 1 1 d D U . . .
 N023 N 0.1747(11) 0.3931(9) 0.6026(8) 0.119(7) Uani 1 1 d D U . . .
 N029 N 0.6462(13) 0.7580(9) 0.8001(8) 0.105(7) Uani 1 1 d . U . . .
 N041 N 0.2425(11) 0.4725(9) -0.0645(7) 0.131(5) Uani 1 1 d D U . . .
 N048 N 0.4923(12) 0.6242(9) 0.1198(7) 0.123(3) Uani 1 1 d D U . . .
 N065 N 0.5638(14) 0.9944(10) 0.3194(8) 0.149(3) Uani 1 1 d D U . . .
 N067 N -0.2133(10) 0.2222(6) 0.0336(8) 0.147(6) Uani 1 1 d D U . . .
 C00H C 0.1777(16) 0.8841(11) 0.2412(9) 0.095(3) Uani 1 1 d . U . . .
 C00I C 0.3203(9) 0.4725(6) 0.2126(4) 0.081(2) Uani 1 1 d G U . . .
 C00R C 0.2961(8) 0.5070(6) 0.2349(5) 0.079(3) Uani 1 1 d G U . . .
 C00F C 0.3147(9) 0.5206(6) 0.2834(5) 0.077(3) Uani 1 1 d G U . . .
 C00P C 0.3575(9) 0.4997(6) 0.3096(4) 0.078(3) Uani 1 1 d G U . . .
 C01F C 0.3817(8) 0.4653(6) 0.2873(5) 0.075(3) Uani 1 1 d G U . . .
 C01Z C 0.3631(9) 0.4516(6) 0.2388(5) 0.080(3) Uani 1 1 d G U . . .
 C00J C 0.5283(13) 0.6038(9) 0.5451(8) 0.074(3) Uani 1 1 d . U . . .
 C00L C 0.2353(15) 0.8885(10) 0.2243(9) 0.095(3) Uani 1 1 d . U . . .
 H00L H 0.249432 0.860898 0.218402 0.114 Uiso 1 1 calc R U . . .
 C00M C 0.3805(13) 0.5152(9) 0.3624(8) 0.075(3) Uani 1 1 d . U . . .
 C00N C 0.0991(15) 0.5382(10) 0.0863(9) 0.092(3) Uani 1 1 d . U . . .
 C00O C 0.4158(13) 0.6690(9) 0.6674(8) 0.076(3) Uani 1 1 d . U . . .
 H00O H 0.401530 0.652210 0.686969 0.091 Uiso 1 1 calc R U . . .
 C00U C 0.1276(14) 0.7877(10) 0.2215(9) 0.092(3) Uani 1 1 d . U . . .
 C00V C 0.0420(15) 0.5917(10) 0.1211(8) 0.089(3) Uani 1 1 d . U . . .
 H00V H -0.001620 0.593377 0.124915 0.107 Uiso 1 1 calc R U . . .
 C00W C 0.1742(14) 0.5860(10) 0.1103(8) 0.090(3) Uani 1 1 d . U . . .
 H00W H 0.218886 0.585099 0.107451 0.108 Uiso 1 1 calc R U . . .
 C00Z C 0.4169(13) 0.5523(9) 0.5777(8) 0.074(3) Uani 1 1 d . U . . .
 H00Z H 0.452728 0.588008 0.595603 0.088 Uiso 1 1 calc R U . . .
 C1 C -0.2529(10) 0.2514(8) 0.0430(8) 0.132(5) Uani 1 1 d D U . . .
 H1 H -0.301473 0.238940 0.044431 0.158 Uiso 1 1 calc R U . . .
 C01A C 0.1181(14) 0.6879(10) 0.1683(9) 0.090(3) Uani 1 1 d . U . . .
 C01D C 0.4279(13) 0.5439(9) 0.4621(8) 0.072(3) Uani 1 1 d . U . . .
 C01E C 0.1583(15) 0.9267(10) 0.2474(9) 0.100(3) Uani 1 1 d . U . . .
 H01E H 0.117269 0.924878 0.256090 0.120 Uiso 1 1 calc R U . . .
 C01H C 0.3654(17) 0.9166(11) 0.4366(9) 0.101(3) Uani 1 1 d . U . . .
 C01K C 0.3664(12) 0.6659(9) 0.4687(8) 0.079(3) Uani 1 1 d . U . . .
 H01K H 0.363963 0.640157 0.481721 0.095 Uiso 1 1 calc R U . . .
 C01L C 0.0386(15) 0.5419(10) 0.0941(8) 0.090(3) Uani 1 1 d . U . . .
 H01L H -0.008420 0.510953 0.081641 0.108 Uiso 1 1 calc R U . . .
 C01M C 0.3850(12) 0.6623(9) 0.4315(8) 0.079(3) Uani 1 1 d . U . . .
 H01M H 0.394476 0.633931 0.418925 0.095 Uiso 1 1 calc R U . . .
 C01N C 0.3256(13) 0.5050(9) 0.3809(8) 0.075(3) Uani 1 1 d . U . . .
 H01N H 0.272338 0.486730 0.359502 0.090 Uiso 1 1 calc R U . . .
 C01O C 0.4836(13) 0.5555(8) 0.4453(7) 0.071(3) Uani 1 1 d . U . . .
 H01O H 0.536847 0.571734 0.466539 0.086 Uiso 1 1 calc R U . . .
 C01P C 0.0270(10) 0.2166(8) 0.0133(7) 0.101(4) Uani 1 1 d D U . . .
 C01Q C 0.5833(12) 0.5938(9) 0.5769(7) 0.076(3) Uani 1 1 d . U . . .
 H01Q H 0.572139 0.559821 0.576736 0.091 Uiso 1 1 calc R U . . .
 C01R C 0.3454(12) 0.5207(8) 0.4309(7) 0.072(3) Uani 1 1 d . U . . .
 H01R H 0.307117 0.516246 0.442545 0.087 Uiso 1 1 calc R U . . .
 C01S C 0.2211(14) 0.7939(10) 0.2941(9) 0.096(3) Uani 1 1 d . U . . .
 H01S H 0.225387 0.826587 0.311124 0.115 Uiso 1 1 calc R U . . .
 C01T C 0.2882(12) 0.5552(9) 0.3044(8) 0.080(3) Uani 1 1 d . U . . .
 H01T H 0.298698 0.564228 0.336605 0.096 Uiso 1 1 calc R U . . .
 C01W C 0.4610(13) 0.5427(8) 0.3940(7) 0.074(3) Uani 1 1 d . U . . .
 H01W H 0.499266 0.552621 0.382636 0.089 Uiso 1 1 calc R U . . .
 C01X C 0.3187(14) 0.4701(10) 0.5707(8) 0.079(3) Uani 1 1 d . U . . .
 C01Y C 0.6546(13) 0.6370(9) 0.6082(8) 0.083(3) Uani 1 1 d . U . . .
 H01Y H 0.691499 0.632373 0.631002 0.100 Uiso 1 1 calc R U . . .
 C02A C 0.3814(13) 0.6836(9) 0.5930(8) 0.077(3) Uani 1 1 d . U . . .
 C02C C 0.4170(12) 0.4368(9) 0.3123(8) 0.079(3) Uani 1 1 d . U . . .
 H02C H 0.422794 0.441539 0.343373 0.095 Uiso 1 1 calc R U . . .
 C02D C 0.2701(15) 0.9309(11) 0.2164(9) 0.103(3) Uani 1 1 d . U . . .
 H02D H 0.307633 0.932253 0.204632 0.124 Uiso 1 1 calc R U . . .
 C02F C 0.4294(16) 0.9139(10) 0.4585(9) 0.101(3) Uani 1 1 d . U . . .
 H02F H 0.477523 0.938529 0.462304 0.121 Uiso 1 1 calc R U . . .
 C02H C 0.3117(13) 0.4463(10) 0.5253(8) 0.081(3) Uani 1 1 d . U . . .
 H02H H 0.276776 0.410460 0.507637 0.097 Uiso 1 1 calc R U . . .
 C02J C 0.1160(14) 0.5227(10) 0.4730(9) 0.089(4) Uani 1 1 d . U . . .
 C02K C 0.0191(15) 0.8001(10) 0.2622(9) 0.097(3) Uani 1 1 d . U . . .
 H02K H -0.008342 0.773695 0.231518 0.117 Uiso 1 1 calc R U . . .
 C02L C 0.1910(13) 0.5265(10) 0.4923(8) 0.089(4) Uani 1 1 d . U . . .
 H02L H 0.196649 0.495481 0.489448 0.107 Uiso 1 1 calc R U . . .
 C02N C 0.5444(13) 0.6537(9) 0.5433(8) 0.081(3) Uani 1 1 d . U . . .
 H02N H 0.507585 0.658512 0.520594 0.097 Uiso 1 1 calc R U . . .
 C02O C 0.3163(13) 0.8421(9) 0.5549(8) 0.085(3) Uani 1 1 d . U . . .
 H02O H 0.322135 0.869511 0.543718 0.101 Uiso 1 1 calc R U . . .
 C02P C 0.1301(16) 0.8783(10) 0.3234(9) 0.099(3) Uani 1 1 d . U . . .
 H02P H 0.179434 0.906327 0.333480 0.119 Uiso 1 1 calc R U . . .
 C02Q C 0.3521(14) 0.8360(9) 0.4719(8) 0.087(3) Uani 1 1 d . U . . .
 C02R C 0.6732(14) 0.6870(10) 0.6067(8) 0.086(3) Uani 1 1 d . U . . .
 C02S C 0.0806(14) 0.7617(10) 0.1695(9) 0.090(3) Uani 1 1 d . U . . .
 C02T C 0.3728(12) 0.5239(9) 0.5969(8) 0.080(3) Uani 1 1 d . U . . .
 H02T H 0.379144 0.540666 0.627679 0.095 Uiso 1 1 calc R U . . .
 C02U C 0.2872(14) 0.8415(9) 0.4484(8) 0.088(3) Uani 1 1 d . U . . .
 H02U H 0.237998 0.817928 0.444337 0.105 Uiso 1 1 calc R U . . .
 C02V C 0.3667(14) 1.0470(10) 0.2274(10) 0.119(4) Uani 1 1 d D U . . .
 C02W C 0.1780(15) 0.6320(10) 0.1369(8) 0.091(3) Uani 1 1 d . U . . .
 H02W H 0.226833 0.661908 0.153388 0.109 Uiso 1 1 calc R U . . .
 C02X C 0.3543(12) 0.4739(9) 0.5056(8) 0.075(3) Uani 1 1 d . U . . .
 H02X H 0.347979 0.457139 0.474878 0.090 Uiso 1 1 calc R U . . .
 C02Y C 0.0816(14) 0.7137(10) 0.1452(9) 0.091(3) Uani 1 1 d . U . . .
 C02Z C 0.2215(13) 0.5609(9) 0.2274(8) 0.085(3) Uani 1 1 d . U . . .
 H02Z H 0.189759 0.573270 0.209961 0.102 Uiso 1 1 calc R U . . .
 C03A C 0.0368(14) 0.7845(10) 0.1471(9) 0.094(3) Uani 1 1 d . U . . .
 H03A H 0.037795 0.815501 0.164838 0.113 Uiso 1 1 calc R U . . .
 C03C C 0.6171(13) 0.6966(10) 0.5763(8) 0.088(3) Uani 1 1 d . U . . .
 H03C H 0.627759 0.731027 0.577839 0.105 Uiso 1 1 calc R U . . .
 C03D C 0.2524(17) 0.9744(12) 0.2253(10) 0.106(3) Uani 1 1 d . U . . .
 C03E C 0.3893(12) 0.4146(9) 0.2154(8) 0.082(3) Uani 1 1 d . U . . .
 H03E H 0.381354 0.408136 0.183806 0.099 Uiso 1 1 calc R U . . .
 C03F C 0.0315(13) 0.6860(10) 0.0939(8) 0.092(3) Uani 1 1 d . U . . .
 H03F H 0.025529 0.652835 0.076586 0.110 Uiso 1 1 calc R U . . .
 C03J C 0.3007(12) 0.7587(9) 0.5896(8) 0.080(3) Uani 1 1 d . U . . .
 H03J H 0.296241 0.732329 0.601972 0.097 Uiso 1 1 calc R U . . .
 C03K C -0.0796(9) 0.3487(5) 0.0467(7) 0.110(4) Uani 1 1 d DG U . . .
 C052 C -0.0872(8) 0.3615(6) 0.0067(5) 0.111(4) Uani 1 1 d G U . . .
 H052 H -0.129995 0.338483 -0.022708 0.133 Uiso 1 1 calc R U . . .
 C03V C -0.0309(10) 0.4087(7) 0.0104(5) 0.103(3) Uani 1 1 d G U . . .
 H03V H -0.036067 0.417225 -0.016374 0.124 Uiso 1 1 calc R U . . .
 C027 C 0.0330(9) 0.4431(5) 0.0543(6) 0.096(3) Uani 1 1 d G U . . .
 C03I C 0.0406(8) 0.4303(6) 0.0944(5) 0.106(3) Uani 1 1 d G U . . .
 H03I H 0.083414 0.453296 0.123780 0.127 Uiso 1 1 calc R U . . .
 C04K C -0.0156(10) 0.3831(7) 0.0906(5) 0.113(4) Uani 1 1 d G U . . .
 H04K H -0.010513 0.374554 0.117448 0.135 Uiso 1 1 calc R U . . .
 C03L C 0.2047(14) 0.6929(10) 0.2443(9) 0.094(3) Uani 1 1 d . U . . .
 H03L H 0.196926 0.658864 0.228197 0.113 Uiso 1 1 calc R U . . .
 C03M C 0.1772(13) 0.6182(9) 0.5008(8) 0.084(3) Uani 1 1 d . U . . .
 H03M H 0.172231 0.649380 0.502523 0.101 Uiso 1 1 calc R U . . .
 C03N C 0.2921(16) 0.8824(10) 0.4298(9) 0.097(3) Uani 1 1 d . U . . .
 H03N H 0.247149 0.885636 0.413608 0.117 Uiso 1 1 calc R U . . .
 C03O C 0.7684(12) 0.7622(10) 0.6859(9) 0.094(4) Uani 1 1 d D U . . .
 C03P C 0.2907(13) 0.8020(9) 0.6102(8) 0.087(4) Uani 1 1 d . U . . .
 H03P H 0.278021 0.803924 0.636159 0.104 Uiso 1 1 calc R U . . .
 C03Q C 0.1397(10) 0.2179(8) 0.0114(8) 0.106(3) Uani 1 1 d D U . . .
 H03Q H 0.192513 0.230015 0.016808 0.127 Uiso 1 1 calc R U . . .
 C03S C 0.0425(14) 0.4317(10) 0.4673(9) 0.099(4) Uani 1 1 d . U . . .
 C03T C 0.3756(13) 0.7433(9) 0.4312(8) 0.083(3) Uani 1 1 d . U . . .
 H03T H 0.378266 0.768077 0.416975 0.100 Uiso 1 1 calc R U . . .
 C03U C 0.0198(17) 0.8410(11) 0.3387(10) 0.103(3) Uani 1 1 d . U . . .
 C03X C 0.2631(14) 0.7702(10) 0.3175(9) 0.096(4) Uani 1 1 d . U . . .
 H03X H 0.297554 0.788766 0.349820 0.115 Uiso 1 1 calc R U . . .
 C03Y C 0.5832(15) 0.7442(10) 0.8105(9) 0.093(4) Uani 1 1 d . U . . .
 H03Y H 0.584903 0.745647 0.840372 0.111 Uiso 1 1 calc R U . . .
 C03Z C 0.4269(14) 0.8725(9) 0.4775(8) 0.089(3) Uani 1 1 d . U . . .
 H03Z H 0.472809 0.869827 0.492767 0.107 Uiso 1 1 calc R U . . .
 C04A C -0.0199(16) 0.7995(11) 0.2936(9) 0.105(4) Uani 1 1 d . U . . .
 H04A H -0.069806 0.772368 0.284137 0.126 Uiso 1 1 calc R U . . .
 C04E C 0.6254(14) 0.7461(10) 0.7540(9) 0.087(4) Uani 1 1 d . U . . .
 C04G C 0.4405(13) 0.4048(9) 0.2911(8) 0.081(3) Uani 1 1 d . U . . .
 H04G H 0.468334 0.390612 0.308856 0.097 Uiso 1 1 calc R U . . .
 C04L C 0.2556(14) 0.7191(10) 0.2941(9) 0.097(4) Uani 1 1 d . U . . .
 H04L H 0.282546 0.703569 0.310525 0.116 Uiso 1 1 calc R U . . .
 C04M C 0.0820(12) 0.1684(7) -0.0143(8) 0.106(3) Uani 1 1 d D U . . .
 H04M H 0.087447 0.139352 -0.029978 0.127 Uiso 1 1 calc R U . . .
 C04P C -0.0642(14) 0.7980(10) 0.3760(9) 0.113(4) Uani 1 1 d D U . . .
 H04P H -0.074015 0.763204 0.360588 0.136 Uiso 1 1 calc R U . . .
 C04R C 0.2064(9) 0.4782(8) -0.0334(6) 0.116(3) Uani 1 1 d G U . . .
 C10 C 0.1982(10) 0.5241(7) -0.0170(6) 0.114(4) Uani 1 1 d G U . . .
 H10 H 0.217998 0.552341 -0.025888 0.137 Uiso 1 1 calc R U . . .
 C01G C 0.1603(10) 0.5279(6) 0.0129(6) 0.101(3) Uani 1 1 d G U . . .
 H01G H 0.154841 0.558567 0.023890 0.121 Uiso 1 1 calc R U . . .
 C00Y C 0.1307(9) 0.4857(7) 0.0262(5) 0.097(3) Uani 1 1 d G U . . .
 C022 C 0.1389(9) 0.4398(6) 0.0098(6) 0.101(3) Uani 1 1 d G U . . .
 H022 H 0.119088 0.411609 0.018689 0.121 Uiso 1 1 calc R U . . .
 C043 C 0.1768(10) 0.4361(6) -0.0201(6) 0.111(4) Uani 1 1 d G U . . .
 H043 H 0.182245 0.405382 -0.031089 0.134 Uiso 1 1 calc R U . . .
 C04S C 0.2499(11) 1.0445(10) 0.1936(10) 0.121(3) Uani 1 1 d D U . . .
 H04S H 0.195951 1.034552 0.181306 0.145 Uiso 1 1 calc R U . . .
 C05C C 0.4467(9) 0.5830(6) 0.1315(6) 0.106(3) Uani 1 1 d G U . . .
 C04N C 0.4816(7) 0.5706(6) 0.1696(6) 0.102(3) Uani 1 1 d G U . . .
 H04N H 0.535831 0.589275 0.188508 0.122 Uiso 1 1 calc R U . . .
 C037 C 0.4353(9) 0.5302(7) 0.1794(5) 0.089(3) Uani 1 1 d G U . . .
 H037 H 0.458625 0.521937 0.204891 0.107 Uiso 1 1 calc R U . . .
 C00X C 0.3542(9) 0.5023(6) 0.1511(6) 0.087(3) Uani 1 1 d G U . . .
 C02G C 0.3194(7) 0.5146(6) 0.1131(5) 0.092(3) Uani 1 1 d G U . . .
 H02G H 0.265139 0.495936 0.094158 0.110 Uiso 1 1 calc R U . . .
 C035 C 0.3657(10) 0.5550(7) 0.1033(5) 0.098(3) Uani 1 1 d G U . . .
 H035 H 0.342344 0.563272 0.077775 0.117 Uiso 1 1 calc R U . . .
 C05E C 0.2512(11) 1.0174(7) 0.4520(6) 0.116(4) Uani 1 1 d G U . . .
 H05E H 0.233011 1.022115 0.475560 0.139 Uiso 1 1 calc R U . . .
 C038 C 0.3007(11) 0.9930(7) 0.4536(6) 0.109(3) Uani 1 1 d G U . . .
 H038 H 0.315541 0.981254 0.478167 0.130 Uiso 1 1 calc R U . . .
 C04H C 0.3279(10) 0.9860(7) 0.4184(7) 0.110(3) Uani 1 1 d G U . . .
 C04Z C 0.3057(11) 1.0035(7) 0.3817(6) 0.112(3) Uani 1 1 d G U . . .
 H04Z H 0.323935 0.998822 0.358192 0.135 Uiso 1 1 calc R U . . .
 C05B C 0.2563(11) 1.0280(7) 0.3802(6) 0.115(3) Uani 1 1 d G U . . .
 H05B H 0.241405 1.039684 0.355584 0.138 Uiso 1 1 calc R U . . .
 C03G C 0.2290(10) 1.0350(7) 0.4153(7) 0.120(3) Uani 1 1 d G U . . .
 C05G C -0.0688(16) 0.3368(11) 0.4365(10) 0.113(5) Uani 1 1 d . U . . .
 H05A H -0.046040 0.339829 0.469381 0.135 Uiso 1 1 calc R U . . .
 H05C H -0.125720 0.322360 0.425085 0.135 Uiso 1 1 calc R U . . .
 C05H C 0.1294(14) 1.1191(7) 0.4089(9) 0.128(3) Uani 1 1 d D U . . .
 H05H H 0.124732 1.149675 0.407530 0.154 Uiso 1 1 calc R U . . .
 C05I C 0.8878(15) 0.8424(9) 0.7522(6) 0.111(5) Uani 1 1 d D U . . .
 H05D H 0.943042 0.849747 0.764584 0.133 Uiso 1 1 calc R U . . .
 H05F H 0.866874 0.830962 0.773699 0.133 Uiso 1 1 calc R U . . .
 C05Q C -0.0093(11) 1.0632(13) 0.4017(8) 0.141(4) Uani 1 1 d D U . . .
 H05G H -0.008378 1.096263 0.418701 0.169 Uiso 1 1 calc R U . . .
 H05I H -0.025511 1.038411 0.416495 0.169 Uiso 1 1 calc R U . . .
 C05R C 0.1928(12) 0.4181(10) 0.5744(8) 0.094(4) Uani 1 1 d D U . . .
 C06A C 0.7523(16) 0.7466(11) 0.8510(10) 0.122(7) Uani 1 1 d . U . . .
 H06A H 0.760402 0.726655 0.825899 0.184 Uiso 1 1 calc R U . . .
 H06B H 0.709027 0.723156 0.854735 0.184 Uiso 1 1 calc R U . . .
 H06C H 0.799367 0.762911 0.880443 0.184 Uiso 1 1 calc R U . . .
 C06B C 0.1936(11) 1.1112(8) 0.4142(9) 0.128(3) Uani 1 1 d D U . . .
 H06D H 0.241882 1.135425 0.417781 0.154 Uiso 1 1 calc R U . . .
 C06I C -0.0692(16) 0.4099(11) 0.4003(10) 0.108(4) Uani 1 1 d . U . . .
 H06I H -0.118224 0.390229 0.374027 0.129 Uiso 1 1 calc R U . . .
 C06S C -0.0912(16) 0.8133(10) 0.4076(9) 0.120(5) Uani 1 1 d D U . . .
 H06S H -0.124926 0.792857 0.417774 0.144 Uiso 1 1 calc R U . . .
 C06X C 0.4581(13) 1.1330(9) 0.2279(9) 0.136(5) Uani 1 1 d D U . . .
 H06E H 0.498713 1.137139 0.256961 0.164 Uiso 1 1 calc R U . . .
 H06F H 0.456587 1.166949 0.232165 0.164 Uiso 1 1 calc R U . . .
 C8 C 0.6161(16) 1.0268(12) 0.2288(9) 0.149(3) Uani 1 1 d D U . . .
 H8A H 0.638951 1.064891 0.236831 0.179 Uiso 1 1 calc R U . . .
 H8B H 0.565337 1.009635 0.201134 0.179 Uiso 1 1 calc R U . . .
 C012 C 0.4896(14) 0.7083(9) 0.6847(8) 0.080(3) Uani 1 1 d . U . . .
 C013 C 0.2482(13) 0.5268(9) 0.2067(8) 0.083(3) Uani 1 1 d . U . . .
 H013 H 0.235038 0.516423 0.174113 0.099 Uiso 1 1 calc R U . . .
 C14 C -0.1106(14) 0.1133(11) -0.0895(7) 0.145(8) Uani 1 1 d D U . . .
 H14A H -0.160798 0.082285 -0.104346 0.218 Uiso 1 1 calc R U . . .
 H14B H -0.118808 0.144133 -0.089395 0.218 Uiso 1 1 calc R U . . .
 H14C H -0.080258 0.109117 -0.107130 0.218 Uiso 1 1 calc R U . . .
 C017 C 0.4082(13) 0.5282(9) 0.5324(8) 0.073(3) Uani 1 1 d . U . . .
 C17 C -0.0687(15) 0.9017(11) 0.4580(9) 0.122(5) Uani 1 1 d D U . . .
 H17A H -0.041651 0.938227 0.461302 0.146 Uiso 1 1 calc R U . . .
 H17B H -0.041803 0.899773 0.488164 0.146 Uiso 1 1 calc R U . . .
 C18 C 0.0990(12) 1.0375(7) 0.4092(9) 0.123(4) Uani 1 1 d D U . . .
 C018 C 0.4552(13) 0.7218(9) 0.6089(8) 0.078(3) Uani 1 1 d . U . . .
 H018 H 0.470134 0.737424 0.588840 0.093 Uiso 1 1 calc R U . . .
 C019 C 0.2553(14) 0.5730(9) 0.5147(8) 0.080(3) Uani 1 1 d . U . . .
 H019 H 0.304443 0.573155 0.526606 0.096 Uiso 1 1 calc R U . . .
 C19 C 0.8731(13) 0.7972(10) 0.6697(7) 0.107(4) Uani 1 1 d D U . . .
 H19 H 0.922243 0.819703 0.672845 0.129 Uiso 1 1 calc R U . . .
 C020 C 0.3602(13) 0.6531(9) 0.6204(8) 0.077(3) Uani 1 1 d . U . . .
 H020 H 0.311136 0.623684 0.607424 0.092 Uiso 1 1 calc R U . . .
 C22 C -0.2078(11) 0.3013(8) 0.0496(8) 0.126(4) Uani 1 1 d D U . . .
 H22 H -0.219297 0.329916 0.057139 0.151 Uiso 1 1 calc R U . . .
 C23 C -0.1525(15) 0.8918(14) 0.4524(12) 0.156(8) Uani 1 1 d D U . . .
 H23A H -0.183327 0.854850 0.445186 0.235 Uiso 1 1 calc R U . . .
 H23B H -0.177021 0.901207 0.426901 0.235 Uiso 1 1 calc R U . . .
 H23C H -0.149534 0.913151 0.481750 0.235 Uiso 1 1 calc R U . . .
 C24 C -0.0134(16) 0.8884(10) 0.3986(9) 0.111(4) Uani 1 1 d D U . . .
 C024 C 0.1721(14) 0.7675(10) 0.2442(9) 0.092(3) Uani 1 1 d . U . . .
 C025 C 0.3304(8) 0.7122(5) 0.5279(5) 0.080(2) Uani 1 1 d G U . . .
 C02B C 0.3499(9) 0.7093(5) 0.4894(5) 0.079(3) Uani 1 1 d G U . . .
 C021 C 0.3573(8) 0.7493(6) 0.4715(4) 0.079(3) Uani 1 1 d G U . . .
 C010 C 0.3453(8) 0.7921(5) 0.4921(5) 0.081(3) Uani 1 1 d G U . . .
 C01V C 0.3258(9) 0.7949(5) 0.5307(5) 0.082(3) Uani 1 1 d G U . . .
 C015 C 0.3184(8) 0.7550(6) 0.5485(4) 0.080(3) Uani 1 1 d G U . . .
 C25 C 0.0931(12) 0.3650(10) 0.5969(9) 0.109(5) Uani 1 1 d D U . . .
 H25A H 0.086473 0.332951 0.603169 0.131 Uiso 1 1 calc R U . . .
 H25B H 0.056127 0.354637 0.564160 0.131 Uiso 1 1 calc R U . . .
 C026 C 0.0938(16) 0.8371(10) 0.2749(9) 0.096(3) Uani 1 1 d . U . . .
 C27 C 0.2607(12) 0.4547(9) -0.1296(7) 0.139(5) Uani 1 1 d D U . . .
 H27 H 0.252612 0.438983 -0.160961 0.167 Uiso 1 1 calc R U . . .
 C028 C 0.1146(15) 0.6367(10) 0.1407(8) 0.088(3) Uani 1 1 d . U . . .
 C28 C 0.5492(13) 1.0115(10) 0.2823(8) 0.149(3) Uani 1 1 d D U . . .
 C030 C 0.5177(14) 0.7280(9) 0.7707(8) 0.083(4) Uani 1 1 d . U . . .
 H030 H 0.466719 0.719949 0.767906 0.099 Uiso 1 1 calc R U . . .
 C30 C 0.3057(13) 1.0844(9) 0.1911(10) 0.121(3) Uani 1 1 d D U . . .
 H30 H 0.295521 1.104690 0.173531 0.145 Uiso 1 1 calc R U . . .
 C031 C 0.5111(13) 0.7384(9) 0.6579(8) 0.083(3) Uani 1 1 d . U . . .
 H031 H 0.559901 0.768045 0.671415 0.099 Uiso 1 1 calc R U . . .
 C032 C 0.0963(16) 0.8778(11) 0.3537(10) 0.101(3) Uani 1 1 d . U . . .
 H032 H 0.124814 0.902598 0.385147 0.121 Uiso 1 1 calc R U . . .
 C033 C 0.2000(16) 0.9718(11) 0.2407(9) 0.104(4) Uani 1 1 d . U . . .
 H033 H 0.189240 1.000829 0.247756 0.125 Uiso 1 1 calc R U . . .
 C034 C 0.2524(13) 0.6203(9) 0.5210(8) 0.080(3) Uani 1 1 d . U . . .
 C35 C 0.0746(17) 0.4005(11) 0.6312(10) 0.142(8) Uani 1 1 d D U . . .
 H35A H 0.053237 0.419736 0.614941 0.212 Uiso 1 1 d R U . . .
 H35B H 0.119867 0.425196 0.660781 0.212 Uiso 1 1 d R U . . .
 H35C H 0.035227 0.377296 0.637821 0.212 Uiso 1 1 d R U . . .
 C036 C 0.2478(13) 0.5753(9) 0.2783(8) 0.086(3) Uani 1 1 d . U . . .
 H036 H 0.235817 0.600479 0.294344 0.103 Uiso 1 1 calc R U . . .
 C039 C 0.1664(14) 0.7160(10) 0.2191(9) 0.092(3) Uani 1 1 d . U . . .
 C40 C -0.0689(11) 1.0404(12) 0.3494(8) 0.141(4) Uani 1 1 d D U . . .
 H40A H -0.120348 1.034142 0.347775 0.211 Uiso 1 1 calc R U . . .
 H40B H -0.053346 1.065157 0.334877 0.211 Uiso 1 1 calc R U . . .
 H40C H -0.070457 1.007382 0.332675 0.211 Uiso 1 1 calc R U . . .
 C044 C 0.2992(13) 0.8446(9) 0.5928(8) 0.085(3) Uani 1 1 d . U . . .
 H044 H 0.292890 0.873586 0.607773 0.102 Uiso 1 1 calc R U . . .
 C045 C 0.4240(13) 0.3902(9) 0.2391(8) 0.084(3) Uani 1 1 d . U . . .
 H045 H 0.437344 0.365299 0.223894 0.100 Uiso 1 1 calc R U . . .
 C046 C 0.1114(14) 0.5701(9) 0.4786(8) 0.090(4) Uani 1 1 d . U . . .
 H046 H 0.061796 0.569292 0.466748 0.108 Uiso 1 1 calc R U . . .
 C047 C 0.3162(9) 0.5065(8) -0.0554(5) 0.131(4) Uani 1 1 d D U . . .
 C049 C 0.8138(11) 0.7549(9) 0.6312(8) 0.096(4) Uani 1 1 d D U . . .
 H049 H 0.815840 0.740855 0.602429 0.116 Uiso 1 1 calc R U . . .
 C50 C 0.2501(8) 0.4097(5) 0.1271(5) 0.084(3) Uani 1 1 d G U . . .
 C00K C 0.1917(9) 0.3758(6) 0.1355(5) 0.086(3) Uani 1 1 d G U . . .
 H00K H 0.184918 0.388124 0.162929 0.104 Uiso 1 1 calc R U . . .
 C01I C 0.1433(8) 0.3236(6) 0.1029(6) 0.094(3) Uani 1 1 d G U . . .
 H01I H 0.104196 0.300871 0.108508 0.112 Uiso 1 1 calc R U . . .
 C01C C 0.1534(9) 0.3052(5) 0.0619(5) 0.094(3) Uani 1 1 d G U . . .
 C02M C 0.2118(10) 0.3391(7) 0.0534(5) 0.092(3) Uani 1 1 d G U . . .
 H02M H 0.218513 0.326793 0.025996 0.110 Uiso 1 1 calc R U . . .
 C02I C 0.2601(8) 0.3914(6) 0.0860(6) 0.090(3) Uani 1 1 d G U . . .
 H02I H 0.299235 0.414046 0.080417 0.108 Uiso 1 1 calc R U . . .
 C050 C 0.3900(13) 0.6984(9) 0.4124(8) 0.085(3) Uani 1 1 d . U . . .
 H050 H 0.402858 0.695025 0.386471 0.102 Uiso 1 1 calc R U . . .
 C52 C 0.6299(15) 0.9854(12) 0.3264(11) 0.144(4) Uani 1 1 d D U . . .
 H52 H 0.651933 0.973993 0.349699 0.173 Uiso 1 1 calc R U . . .
 C055 C -0.0077(14) 0.7128(10) 0.0717(9) 0.098(4) Uani 1 1 d . U . . .
 H055 H -0.033979 0.698244 0.038437 0.117 Uiso 1 1 calc R U . . .
 C056 C 0.2443(12) 0.3999(10) 0.6357(8) 0.100(4) Uani 1 1 d D U . . .
 H056 H 0.248528 0.386254 0.659483 0.120 Uiso 1 1 calc R U . . .
 C057 C -0.0101(14) 0.7595(10) 0.0959(9) 0.095(4) Uani 1 1 d . U . . .
 H057 H -0.040389 0.773536 0.079715 0.114 Uiso 1 1 calc R U . . .
 C062 C -0.0489(17) 0.3035(12) 0.4073(10) 0.127(7) Uani 1 1 d . U . . .
 H06G H -0.069072 0.268698 0.408049 0.191 Uiso 1 1 calc R U . . .
 H06H H -0.071680 0.301017 0.374946 0.191 Uiso 1 1 calc R U . . .
 H06J H 0.007578 0.318394 0.419008 0.191 Uiso 1 1 calc R U . . .
 C64 C 0.5335(10) 1.0234(7) 0.3837(8) 0.135(4) Uani 1 1 d G U . . .
 H64 H 0.574972 1.056704 0.393314 0.162 Uiso 1 1 calc R U . . .
 C05W C 0.4881(12) 1.0158(7) 0.4092(6) 0.123(4) Uani 1 1 d G U . . .
 H05W H 0.499159 1.043994 0.435866 0.148 Uiso 1 1 calc R U . . .
 C040 C 0.4260(11) 0.9661(8) 0.3948(7) 0.113(3) Uani 1 1 d G U . . .
 C05S C 0.4094(10) 0.9240(6) 0.3549(7) 0.120(3) Uani 1 1 d G U . . .
 H05S H 0.367922 0.890715 0.345317 0.144 Uiso 1 1 calc R U . . .
 C06U C 0.4548(13) 0.9316(7) 0.3294(6) 0.135(4) Uani 1 1 d G U . . .
 H06U H 0.443734 0.903424 0.302764 0.162 Uiso 1 1 calc R U . . .
 C054 C 0.5169(11) 0.9813(9) 0.3438(7) 0.130(3) Uani 1 1 d G U . . .
 C064 C 0.7344(14) 0.7872(10) 0.8389(9) 0.102(4) Uani 1 1 d . U . . .
 H06K H 0.769326 0.804789 0.826196 0.122 Uiso 1 1 calc R U . . .
 H06L H 0.740561 0.813670 0.866995 0.122 Uiso 1 1 calc R U . . .
 C066 C -0.0657(11) 0.1201(9) -0.0379(7) 0.116(5) Uani 1 1 d D U . . .
 H06M H -0.096846 0.123715 -0.020242 0.139 Uiso 1 1 calc R U . . .
 H06N H -0.058250 0.088657 -0.037998 0.139 Uiso 1 1 calc R U . . .
 C66 C -0.1456(9) 0.2530(6) 0.0340(9) 0.123(4) Uani 1 1 d D U . . .
 C068 C -0.0192(14) 0.4610(10) 0.4132(9) 0.102(4) Uani 1 1 d . U . . .
 H068 H -0.027620 0.483548 0.397856 0.122 Uiso 1 1 calc R U . . .
 C68 C 0.5820(15) 0.7028(11) 0.1306(8) 0.133(4) Uani 1 1 d D U . . .
 H68 H 0.622940 0.737164 0.144222 0.160 Uiso 1 1 calc R U . . .
 C70 C -0.2534(15) 0.1635(7) 0.0103(10) 0.143(5) Uani 1 1 d D U . . .
 H70A H -0.231782 0.149301 -0.010111 0.172 Uiso 1 1 calc R U . . .
 H70B H -0.310408 0.148648 -0.006607 0.172 Uiso 1 1 calc R U . . .
 C076 C 0.4064(14) 0.5185(10) -0.0961(10) 0.145(4) Uani 1 1 d D U . . .
 H07A H 0.437891 0.554544 -0.072185 0.174 Uiso 1 1 calc R U . . .
 H07B H 0.397021 0.520177 -0.127380 0.174 Uiso 1 1 calc R U . . .
 C079 C 0.5553(13) 0.6729(9) 0.1534(9) 0.120(4) Uani 1 1 d D U . . .
 H079 H 0.575441 0.682960 0.186473 0.144 Uiso 1 1 calc R U . . .
 C80 C 0.4799(14) 0.6243(9) 0.0752(8) 0.123(3) Uani 1 1 d D U . . .
 C90 C 0.5528(16) 0.6950(12) 0.0480(10) 0.146(4) Uani 1 1 d D U . . .
 H90A H 0.539881 0.666886 0.018864 0.175 Uiso 1 1 calc R U . . .
 H90B H 0.608636 0.719196 0.061642 0.175 Uiso 1 1 calc R U . . .
 C91 C 0.4772(16) 1.1159(13) 0.1851(11) 0.169(9) Uani 1 1 d D U . . .
 H91A H 0.527591 1.142330 0.190892 0.254 Uiso 1 1 calc R U . . .
 H91B H 0.479020 1.082407 0.181223 0.254 Uiso 1 1 calc R U . . .
 H91C H 0.437035 1.112118 0.156510 0.254 Uiso 1 1 calc R U . . .
 C96 C 0.3050(13) 0.4290(9) 0.6289(7) 0.093(4) Uani 1 1 d D U . . .
 H96 H 0.358135 0.438572 0.646154 0.112 Uiso 1 1 calc R U . . .
 C112 C 0.6569(16) 0.9956(11) 0.2945(10) 0.149(3) Uani 1 1 d D U . . .
 H112 H 0.698656 0.991248 0.289905 0.179 Uiso 1 1 calc R U . . .
 C163 C 0.5034(17) 0.7255(11) 0.0364(10) 0.146(4) Uani 1 1 d D U . . .
 H16A H 0.514723 0.740346 0.014065 0.218 Uiso 1 1 calc R U . . .
 H16B H 0.448181 0.701358 0.022602 0.218 Uiso 1 1 calc R U . . .
 H16C H 0.516782 0.753552 0.065285 0.218 Uiso 1 1 calc R U . . .
 C198 C 0.4521(15) 0.4854(14) -0.0875(13) 0.179(9) Uani 1 1 d D U . . .
 H19A H 0.480505 0.485907 -0.106940 0.269 Uiso 1 1 calc R U . . .
 H19B H 0.415511 0.449389 -0.095730 0.269 Uiso 1 1 calc R U . . .
 H19C H 0.488735 0.500434 -0.054312 0.269 Uiso 1 1 calc R U . . .
 C231 C 0.2060(11) 0.4414(9) -0.1131(8) 0.132(4) Uani 1 1 d D U . . .
 H231 H 0.153434 0.416114 -0.130882 0.158 Uiso 1 1 calc R U . . .
 C295 C 0.8806(19) 0.8932(8) 0.7501(10) 0.173(9) Uani 1 1 d D U . . .
 H29A H 0.909428 0.920789 0.781672 0.259 Uiso 1 1 calc R U . . .
 H29B H 0.901905 0.904649 0.729184 0.259 Uiso 1 1 calc R U . . .
 H29C H 0.825905 0.885906 0.738279 0.259 Uiso 1 1 calc R U . . .
 C330 C -0.225(2) 0.1594(15) 0.0594(11) 0.179(8) Uani 1 1 d D U . . .
 H33A H -0.244262 0.122631 0.055217 0.269 Uiso 1 1 calc R U . . .
 H33B H -0.168685 0.176889 0.075167 0.269 Uiso 1 1 calc R U . . .
 H33C H -0.245846 0.176248 0.078606 0.269 Uiso 1 1 calc R U . . .
 C384 C 0.6724(16) 1.0037(12) 0.2199(9) 0.149(3) Uani 1 1 d D U . . .
 H38A H 0.681746 1.009816 0.193432 0.224 Uiso 1 1 calc R U . . .
 H38B H 0.721656 1.020959 0.248044 0.224 Uiso 1 1 calc R U . . .
 H38C H 0.648681 0.966184 0.212657 0.224 Uiso 1 1 calc R U . . .
 P00A P -0.2751(6) 0.2689(5) 0.2794(4) 0.178(4) Uani 1 1 d D U . . .
 F04Y F -0.2466(12) 0.3092(8) 0.3327(5) 0.259(12) Uani 1 1 d D U . . .
 F05D F -0.1944(10) 0.3050(9) 0.2795(9) 0.303(17) Uani 1 1 d D U . . .
 F05K F -0.3145(14) 0.3032(10) 0.2586(9) 0.321(17) Uani 1 1 d D U . . .
 F06Y F -0.3558(9) 0.2338(9) 0.2802(8) 0.295(14) Uani 1 1 d D U . . .
 F34 F -0.2363(15) 0.2349(9) 0.3007(10) 0.38(2) Uani 1 1 d D U . . .
 F44 F -0.3035(15) 0.2293(9) 0.2266(6) 0.40(2) Uani 1 1 d D U . . .
 P00B P 0.5811(8) 0.6805(6) 0.9161(5) 0.235(6) Uani 1 1 d D U . . .
 F05V F 0.6522(11) 0.7033(9) 0.9676(6) 0.279(14) Uani 1 1 d D U . . .
 F05Y F 0.5195(12) 0.6693(11) 0.9390(9) 0.349(18) Uani 1 1 d D U . . .
 F05Z F 0.6428(13) 0.6908(11) 0.8933(9) 0.343(19) Uani 1 1 d D U . . .
 F06V F 0.5870(15) 0.7380(7) 0.9233(9) 0.290(11) Uani 1 1 d D U . . .
 F27 F 0.5744(15) 0.6220(7) 0.9085(9) 0.302(11) Uani 1 1 d D U . . .
 F54 F 0.5099(12) 0.6567(9) 0.8642(6) 0.311(13) Uani 1 1 d D U . . .
 P007 P 0.2485(8) 0.3488(5) 0.7510(4) 0.164(4) Uani 1 1 d D U . . .
 F04Q F 0.2451(18) 0.4023(12) 0.7558(11) 0.250(12) Uani 1 1 d . U . . .
 F04U F 0.1898(14) 0.3298(10) 0.6990(8) 0.219(10) Uani 1 1 d . U . . .
 F06K F 0.3167(18) 0.3678(11) 0.7375(11) 0.276(14) Uani 1 1 d D U . . .
 F06T F 0.2477(16) 0.2928(7) 0.7456(10) 0.253(10) Uani 1 1 d D U . . .
 F058 F 0.3101(13) 0.3736(11) 0.8049(9) 0.213(9) Uani 1 1 d . U . . .
 F060 F 0.1798(18) 0.3299(14) 0.7642(11) 0.269(13) Uani 1 1 d . U . . .
 P008 P 0.1292(7) 0.2577(4) 0.4848(4) 0.179(4) Uani 1 1 d D U . . .
 F03B F 0.1658(12) 0.3110(6) 0.4767(8) 0.236(11) Uani 1 1 d D U . . .
 F04F F 0.0783(11) 0.2262(8) 0.4284(4) 0.245(12) Uani 1 1 d D U . . .
 F05A F 0.0914(14) 0.2035(7) 0.4917(8) 0.313(16) Uani 1 1 d D U . . .
 F05U F 0.0588(11) 0.2702(9) 0.4885(8) 0.316(17) Uani 1 1 d D U . . .
 F16 F 0.1995(10) 0.2450(9) 0.4809(8) 0.288(14) Uani 1 1 d D U . . .
 F053 F 0.1793(14) 0.2883(9) 0.5408(4) 0.37(2) Uani 1 1 d D U . . .
 P009 P -0.1863(7) 1.0450(4) 0.4555(4) 0.165(4) Uani 1 1 d D . . . .
 F04T F -0.2708(8) 1.0006(7) 0.4447(7) 0.248(14) Uani 1 1 d D . . . .
 F04V F -0.2276(11) 1.0789(8) 0.4358(8) 0.33(2) Uani 1 1 d D . . . .
 F06G F -0.1455(12) 1.0114(8) 0.4750(7) 0.313(18) Uani 1 1 d D . . . .
 F06P F -0.1753(12) 1.0754(8) 0.5078(5) 0.259(13) Uani 1 1 d D . . . .
 F059 F -0.1982(12) 1.0150(8) 0.4029(5) 0.247(13) Uani 1 1 d D . . . .
 F061 F -0.1027(8) 1.0897(7) 0.4661(7) 0.242(12) Uani 1 1 d D . . . .
 P86 P 0.824(3) 0.8608(18) 0.1228(17) 1.78(6) Uani 1 1 d D U . . .
 F110 F 0.908(5) 0.870(7) 0.124(6) 1.78(6) Uani 1 1 d D U . . .
 F158 F 0.820(12) 0.901(4) 0.096(5) 1.78(6) Uani 1 1 d D U . . .
 F175 F 0.782(8) 0.812(4) 0.072(3) 1.78(6) Uani 1 1 d D U . . .
 F245 F 0.865(9) 0.909(4) 0.173(3) 1.78(6) Uani 1 1 d D U . . .
 F321 F 0.739(5) 0.851(7) 0.121(7) 1.77(6) Uani 1 1 d D U . . .
 F336 F 0.827(11) 0.821(4) 0.150(4) 1.78(6) Uani 1 1 d D U . . .

loop_
  _atom_site_aniso_label
  _atom_site_aniso_U_11
  _atom_site_aniso_U_22
  _atom_site_aniso_U_33
  _atom_site_aniso_U_23
  _atom_site_aniso_U_13
  _atom_site_aniso_U_12
 Au01 0.0850(7) 0.0954(8) 0.0497(6) 0.0145(5) 0.0164(5) 0.0279(6)
 Au02 0.0825(7) 0.0737(7) 0.1021(8) 0.0374(6) 0.0336(6) 0.0229(6)
 Au03 0.1340(10) 0.0697(8) 0.1005(9) 0.0248(6) 0.0430(7) 0.0379(7)
 Au04 0.1637(11) 0.1020(9) 0.0924(9) 0.0318(7) 0.0710(8) 0.0743(8)
 Au05 0.1534(12) 0.1267(11) 0.1390(11) 0.0818(9) 0.0785(9) 0.0397(9)
 Au06 0.1300(11) 0.260(2) 0.0928(9) 0.0779(11) 0.0733(8) 0.0766(12)
 N00C 0.094(5) 0.088(5) 0.087(5) 0.040(5) 0.042(5) 0.057(5)
 N00D 0.089(7) 0.082(7) 0.066(7) 0.031(6) 0.032(6) 0.043(6)
 N00E 0.063(8) 0.058(8) 0.044(8) 0.030(7) 0.024(6) 0.009(6)
 N00G 0.102(7) 0.077(7) 0.079(7) 0.033(6) 0.044(6) 0.047(6)
 N00Q 0.083(12) 0.046(10) 0.053(11) 0.023(9) 0.022(9) 0.028(9)
 N00S 0.104(10) 0.089(10) 0.092(10) 0.030(7) 0.038(7) 0.058(8)
 N00T 0.087(10) 0.088(10) 0.094(10) 0.049(8) 0.018(7) 0.030(8)
 N01J 0.089(14) 0.104(15) 0.069(13) 0.039(12) 0.033(11) 0.053(12)
 N01U 0.103(10) 0.104(10) 0.103(10) 0.049(8) 0.055(8) 0.033(8)
 N02E 0.123(11) 0.129(12) 0.131(12) 0.042(9) 0.057(8) 0.062(9)
 N03H 0.106(8) 0.097(8) 0.117(8) 0.048(7) 0.035(6) 0.033(6)
 N04B 0.126(11) 0.110(11) 0.120(11) 0.061(9) 0.049(8) 0.053(8)
 N04C 0.140(12) 0.139(12) 0.127(12) 0.041(9) 0.061(9) 0.060(9)
 N04D 0.143(8) 0.119(8) 0.137(8) 0.064(7) 0.056(7) 0.041(7)
 N04J 0.136(7) 0.118(7) 0.129(7) 0.044(6) 0.051(6) 0.061(6)
 N04X 0.113(11) 0.114(11) 0.100(10) 0.033(8) 0.052(8) 0.033(8)
 N5 0.145(3) 0.150(3) 0.141(3) 0.053(3) 0.067(3) 0.050(3)
 N05O 0.128(4) 0.110(4) 0.118(4) 0.043(4) 0.050(4) 0.054(4)
 N05T 0.135(6) 0.153(6) 0.126(6) 0.029(5) 0.064(5) 0.052(5)
 N06W 0.130(5) 0.132(5) 0.118(5) 0.048(4) 0.052(4) 0.037(4)
 N011 0.085(9) 0.091(9) 0.076(9) 0.038(7) 0.038(7) 0.042(7)
 N014 0.071(9) 0.075(9) 0.066(9) 0.032(7) 0.030(7) 0.021(7)
 N016 0.100(10) 0.086(9) 0.094(10) 0.046(8) 0.043(7) 0.042(7)
 N16 0.122(9) 0.089(9) 0.105(9) 0.027(8) 0.027(8) 0.046(8)
 N023 0.124(11) 0.116(11) 0.117(11) 0.061(9) 0.056(8) 0.038(8)
 N029 0.104(10) 0.119(11) 0.088(10) 0.034(8) 0.041(8) 0.050(8)
 N041 0.125(7) 0.140(7) 0.116(7) 0.031(6) 0.055(6) 0.057(6)
 N048 0.122(5) 0.124(5) 0.108(5) 0.050(4) 0.049(4) 0.037(4)
 N065 0.145(3) 0.150(3) 0.141(3) 0.053(3) 0.067(3) 0.050(3)
 N067 0.144(9) 0.138(9) 0.146(9) 0.051(7) 0.066(7) 0.047(7)
 C00H 0.107(4) 0.093(3) 0.094(3) 0.042(3) 0.044(3) 0.050(3)
 C00I 0.091(3) 0.088(3) 0.074(3) 0.035(3) 0.033(3) 0.049(3)
 C00R 0.089(3) 0.086(3) 0.073(3) 0.036(3) 0.032(3) 0.049(3)
 C00F 0.088(3) 0.083(3) 0.070(3) 0.033(3) 0.032(3) 0.049(3)
 C00P 0.089(3) 0.084(3) 0.071(3) 0.034(3) 0.032(3) 0.049(3)
 C01F 0.085(3) 0.083(3) 0.071(3) 0.033(3) 0.032(3) 0.050(3)
 C01Z 0.090(3) 0.086(3) 0.075(3) 0.035(3) 0.034(3) 0.049(3)
 C00J 0.080(4) 0.079(4) 0.071(4) 0.034(3) 0.036(3) 0.038(3)
 C00L 0.107(4) 0.093(4) 0.096(4) 0.042(4) 0.044(3) 0.050(4)
 C00M 0.084(3) 0.082(3) 0.069(3) 0.034(3) 0.032(3) 0.045(3)
 C00N 0.099(4) 0.096(4) 0.092(4) 0.038(3) 0.043(3) 0.052(3)
 C00O 0.084(5) 0.080(5) 0.075(5) 0.043(4) 0.035(4) 0.041(4)
 C00U 0.104(3) 0.090(3) 0.091(3) 0.039(3) 0.042(3) 0.050(3)
 C00V 0.098(4) 0.092(4) 0.088(4) 0.036(4) 0.042(4) 0.050(4)
 C00W 0.099(4) 0.093(4) 0.090(4) 0.039(4) 0.043(4) 0.051(4)
 C00Z 0.080(4) 0.078(4) 0.073(4) 0.036(3) 0.035(3) 0.039(3)
 C1 0.130(6) 0.124(6) 0.131(6) 0.041(5) 0.055(5) 0.051(5)
 C01A 0.101(3) 0.090(3) 0.089(3) 0.039(3) 0.040(3) 0.051(3)
 C01D 0.080(4) 0.078(4) 0.069(4) 0.034(3) 0.033(3) 0.040(3)
 C01E 0.110(4) 0.095(4) 0.099(4) 0.042(4) 0.044(4) 0.049(4)
 C01H 0.110(4) 0.100(4) 0.100(4) 0.046(3) 0.048(3) 0.044(3)
 C01K 0.086(3) 0.079(3) 0.079(4) 0.042(3) 0.032(3) 0.039(3)
 C01L 0.099(4) 0.093(4) 0.091(4) 0.039(3) 0.042(3) 0.052(3)
 C01M 0.087(4) 0.079(4) 0.079(5) 0.039(4) 0.033(4) 0.041(4)
 C01N 0.083(4) 0.081(4) 0.069(4) 0.034(4) 0.031(4) 0.043(3)
 C01O 0.079(4) 0.077(4) 0.068(4) 0.035(4) 0.030(3) 0.043(3)
 C01P 0.104(5) 0.099(5) 0.096(5) 0.033(4) 0.034(4) 0.052(4)
 C01Q 0.081(4) 0.078(4) 0.073(4) 0.035(4) 0.034(3) 0.038(4)
 C01R 0.080(4) 0.078(4) 0.068(4) 0.034(4) 0.034(4) 0.039(4)
 C01S 0.106(4) 0.094(4) 0.094(4) 0.037(3) 0.042(3) 0.051(3)
 C01T 0.090(4) 0.086(4) 0.072(4) 0.035(4) 0.030(4) 0.050(4)
 C01W 0.083(4) 0.081(4) 0.068(4) 0.033(3) 0.034(3) 0.042(3)
 C01X 0.084(4) 0.083(4) 0.078(4) 0.039(4) 0.035(4) 0.040(4)
 C01Y 0.085(4) 0.085(4) 0.079(4) 0.035(4) 0.036(4) 0.035(4)
 C02A 0.084(4) 0.078(4) 0.078(4) 0.042(3) 0.033(3) 0.041(3)
 C02C 0.089(4) 0.085(4) 0.072(4) 0.032(3) 0.032(3) 0.048(3)
 C02D 0.114(5) 0.098(5) 0.103(4) 0.046(4) 0.046(4) 0.049(4)
 C02F 0.110(4) 0.099(4) 0.098(4) 0.045(4) 0.050(4) 0.042(4)
 C02H 0.086(4) 0.083(4) 0.078(4) 0.039(4) 0.033(4) 0.039(4)
 C02J 0.090(5) 0.082(5) 0.093(5) 0.042(4) 0.026(4) 0.040(4)
 C02K 0.107(4) 0.096(4) 0.094(4) 0.037(4) 0.047(4) 0.047(4)
 C02L 0.090(5) 0.082(5) 0.092(5) 0.042(4) 0.027(4) 0.041(4)
 C02N 0.084(4) 0.082(4) 0.076(4) 0.035(3) 0.031(3) 0.037(3)
 C02O 0.092(4) 0.083(4) 0.083(4) 0.040(4) 0.037(4) 0.038(4)
 C02P 0.110(4) 0.097(3) 0.098(4) 0.041(3) 0.047(3) 0.049(3)
 C02Q 0.096(4) 0.087(4) 0.085(4) 0.044(3) 0.041(3) 0.040(3)
 C02R 0.087(4) 0.089(4) 0.079(4) 0.032(4) 0.039(4) 0.034(4)
 C02S 0.103(4) 0.090(3) 0.090(4) 0.040(3) 0.042(3) 0.052(3)
 C02T 0.084(4) 0.083(4) 0.077(4) 0.037(4) 0.034(4) 0.039(4)
 C02U 0.096(4) 0.087(4) 0.087(4) 0.044(4) 0.041(4) 0.039(4)
 C02V 0.129(5) 0.108(5) 0.114(5) 0.049(4) 0.046(4) 0.045(4)
 C02W 0.099(4) 0.092(4) 0.088(4) 0.038(4) 0.041(4) 0.049(4)
 C02X 0.080(4) 0.080(4) 0.072(4) 0.034(4) 0.037(4) 0.037(4)
 C02Y 0.101(4) 0.090(3) 0.089(4) 0.038(3) 0.039(3) 0.050(3)
 C02Z 0.095(5) 0.088(4) 0.074(4) 0.035(4) 0.028(4) 0.048(4)
 C03A 0.104(4) 0.092(4) 0.092(4) 0.037(3) 0.041(3) 0.050(3)
 C03C 0.089(4) 0.088(4) 0.081(4) 0.033(4) 0.035(4) 0.034(4)
 C03D 0.116(4) 0.100(4) 0.104(4) 0.047(4) 0.046(4) 0.046(4)
 C03E 0.090(4) 0.088(4) 0.076(4) 0.034(3) 0.033(3) 0.049(3)
 C03F 0.102(4) 0.091(4) 0.089(4) 0.037(4) 0.039(4) 0.051(4)
 C03J 0.088(4) 0.080(4) 0.082(4) 0.041(3) 0.036(3) 0.040(3)
 C03K 0.114(4) 0.109(5) 0.110(5) 0.042(4) 0.050(4) 0.051(4)
 C052 0.112(5) 0.110(5) 0.110(5) 0.039(4) 0.049(4) 0.051(4)
 C03V 0.107(4) 0.104(4) 0.101(4) 0.037(4) 0.045(4) 0.052(4)
 C027 0.103(4) 0.100(4) 0.097(4) 0.038(4) 0.046(4) 0.055(3)
 C03I 0.109(4) 0.105(4) 0.102(4) 0.040(4) 0.045(4) 0.047(4)
 C04K 0.115(5) 0.110(5) 0.110(5) 0.041(4) 0.049(4) 0.048(4)
 C03L 0.103(4) 0.092(4) 0.092(4) 0.035(4) 0.038(3) 0.052(3)
 C03M 0.087(4) 0.080(4) 0.086(4) 0.039(4) 0.031(4) 0.040(4)
 C03N 0.106(4) 0.097(4) 0.096(4) 0.045(4) 0.045(4) 0.047(4)
 C03O 0.092(5) 0.094(5) 0.086(5) 0.031(4) 0.040(4) 0.034(4)
 C03P 0.094(5) 0.084(5) 0.084(5) 0.037(5) 0.038(5) 0.038(5)
 C03Q 0.108(4) 0.100(4) 0.099(4) 0.031(4) 0.034(4) 0.050(4)
 C03S 0.095(5) 0.090(5) 0.101(5) 0.038(5) 0.031(4) 0.039(4)
 C03T 0.089(4) 0.083(4) 0.082(4) 0.043(4) 0.033(3) 0.038(3)
 C03U 0.111(4) 0.102(4) 0.099(4) 0.037(4) 0.052(4) 0.045(4)
 C03X 0.105(5) 0.092(5) 0.091(5) 0.035(4) 0.038(4) 0.050(4)
 C03Y 0.094(5) 0.095(5) 0.087(5) 0.035(5) 0.039(5) 0.040(5)
 C03Z 0.097(4) 0.088(4) 0.088(4) 0.044(4) 0.039(4) 0.042(4)
 C04A 0.112(5) 0.102(5) 0.100(5) 0.040(4) 0.048(4) 0.044(4)
 C04E 0.091(5) 0.092(5) 0.081(5) 0.039(4) 0.035(4) 0.040(4)
 C04G 0.089(4) 0.087(4) 0.074(4) 0.033(4) 0.030(4) 0.051(4)
 C04L 0.108(5) 0.091(5) 0.092(5) 0.038(4) 0.035(4) 0.051(4)
 C04M 0.108(4) 0.100(4) 0.099(4) 0.031(4) 0.034(4) 0.050(4)
 C04P 0.119(5) 0.109(5) 0.106(5) 0.035(5) 0.053(5) 0.045(5)
 C04R 0.114(4) 0.124(4) 0.108(4) 0.031(4) 0.055(4) 0.053(4)
 C10 0.112(5) 0.121(5) 0.105(5) 0.032(5) 0.052(4) 0.051(5)
 C01G 0.104(4) 0.108(4) 0.098(4) 0.034(4) 0.049(4) 0.053(4)
 C00Y 0.102(4) 0.102(4) 0.096(4) 0.037(3) 0.044(3) 0.054(3)
 C022 0.103(4) 0.105(4) 0.097(4) 0.035(4) 0.045(3) 0.052(3)
 C043 0.111(5) 0.118(5) 0.105(5) 0.033(4) 0.050(4) 0.055(4)
 C04S 0.128(4) 0.110(4) 0.117(4) 0.050(4) 0.047(4) 0.045(4)
 C05C 0.108(4) 0.109(4) 0.096(4) 0.043(4) 0.044(4) 0.043(4)
 C04N 0.104(4) 0.107(4) 0.093(4) 0.042(4) 0.042(4) 0.045(4)
 C037 0.095(4) 0.095(4) 0.081(4) 0.038(3) 0.037(3) 0.046(3)
 C00X 0.094(3) 0.093(3) 0.081(3) 0.037(3) 0.037(3) 0.048(3)
 C02G 0.098(4) 0.098(4) 0.086(4) 0.037(3) 0.038(3) 0.049(3)
 C035 0.102(4) 0.104(4) 0.091(4) 0.042(4) 0.043(4) 0.045(4)
 C05E 0.124(5) 0.109(4) 0.114(4) 0.046(4) 0.052(4) 0.050(4)
 C038 0.117(4) 0.105(4) 0.107(4) 0.046(4) 0.050(4) 0.048(4)
 C04H 0.117(4) 0.106(4) 0.107(4) 0.046(3) 0.051(3) 0.046(3)
 C04Z 0.119(4) 0.109(4) 0.109(4) 0.044(4) 0.051(4) 0.048(4)
 C05B 0.124(4) 0.109(4) 0.113(4) 0.045(4) 0.050(4) 0.050(4)
 C03G 0.128(4) 0.110(4) 0.118(4) 0.043(4) 0.050(4) 0.054(4)
 C05G 0.104(6) 0.095(6) 0.113(6) 0.039(6) 0.032(6) 0.031(6)
 C05H 0.134(4) 0.115(4) 0.128(4) 0.043(4) 0.051(4) 0.054(4)
 C05I 0.104(6) 0.106(6) 0.099(6) 0.029(5) 0.042(5) 0.031(5)
 C05Q 0.142(6) 0.128(5) 0.137(6) 0.042(5) 0.050(5) 0.059(5)
 C05R 0.097(5) 0.092(5) 0.086(5) 0.039(5) 0.038(5) 0.034(5)
 C06A 0.114(10) 0.108(10) 0.120(10) 0.037(9) 0.033(9) 0.044(9)
 C06B 0.134(4) 0.115(4) 0.128(4) 0.043(4) 0.051(4) 0.054(4)
 C06I 0.102(6) 0.095(6) 0.108(6) 0.039(5) 0.030(5) 0.038(5)
 C06S 0.123(6) 0.118(6) 0.108(6) 0.035(6) 0.056(6) 0.041(6)
 C06X 0.141(6) 0.119(6) 0.128(6) 0.050(6) 0.049(6) 0.041(6)
 C8 0.145(3) 0.150(3) 0.141(3) 0.053(3) 0.067(3) 0.050(3)
 C012 0.085(4) 0.084(4) 0.077(4) 0.041(4) 0.032(4) 0.040(4)
 C013 0.092(4) 0.088(4) 0.075(4) 0.034(3) 0.031(3) 0.050(3)
 C14 0.135(10) 0.124(10) 0.131(11) 0.031(9) 0.031(9) 0.043(9)
 C017 0.080(3) 0.078(3) 0.072(3) 0.037(3) 0.035(3) 0.039(3)
 C17 0.125(6) 0.118(6) 0.113(6) 0.036(6) 0.058(6) 0.043(6)
 C18 0.132(5) 0.111(5) 0.124(5) 0.045(4) 0.051(4) 0.057(4)
 C018 0.084(4) 0.079(4) 0.078(4) 0.041(3) 0.033(3) 0.039(3)
 C019 0.084(4) 0.079(4) 0.083(4) 0.039(4) 0.030(4) 0.041(4)
 C19 0.101(6) 0.104(6) 0.095(6) 0.029(5) 0.041(5) 0.030(5)
 C020 0.082(4) 0.079(4) 0.078(4) 0.040(3) 0.033(3) 0.040(3)
 C22 0.126(5) 0.119(5) 0.123(5) 0.044(5) 0.052(5) 0.048(5)
 C23 0.146(11) 0.146(11) 0.137(11) 0.025(10) 0.056(10) 0.046(10)
 C24 0.117(5) 0.111(5) 0.104(5) 0.036(5) 0.055(4) 0.046(5)
 C024 0.103(4) 0.091(3) 0.091(4) 0.038(3) 0.042(3) 0.052(3)
 C025 0.086(3) 0.079(3) 0.081(3) 0.041(3) 0.033(3) 0.039(3)
 C02B 0.086(3) 0.079(3) 0.079(3) 0.040(3) 0.034(3) 0.039(3)
 C021 0.088(4) 0.081(4) 0.080(4) 0.042(3) 0.037(3) 0.041(3)
 C010 0.088(3) 0.081(3) 0.081(3) 0.042(3) 0.036(3) 0.040(3)
 C01V 0.091(3) 0.081(3) 0.082(4) 0.040(3) 0.037(3) 0.040(3)
 C015 0.086(3) 0.080(3) 0.080(3) 0.040(3) 0.035(3) 0.040(3)
 C25 0.105(7) 0.103(7) 0.098(7) 0.035(6) 0.039(6) 0.030(6)
 C026 0.106(4) 0.094(3) 0.095(3) 0.039(3) 0.044(3) 0.048(3)
 C27 0.130(6) 0.145(6) 0.125(6) 0.030(5) 0.063(5) 0.050(5)
 C028 0.099(4) 0.089(4) 0.087(4) 0.039(3) 0.041(3) 0.050(3)
 C28 0.145(3) 0.150(3) 0.141(3) 0.053(3) 0.067(3) 0.050(3)
 C030 0.089(5) 0.088(5) 0.079(5) 0.039(4) 0.037(4) 0.042(4)
 C30 0.128(4) 0.110(4) 0.117(4) 0.050(4) 0.047(4) 0.045(4)
 C031 0.086(4) 0.085(4) 0.078(4) 0.040(4) 0.032(4) 0.037(4)
 C032 0.110(5) 0.098(5) 0.098(5) 0.038(4) 0.049(4) 0.046(4)
 C033 0.115(5) 0.098(4) 0.103(5) 0.048(4) 0.045(4) 0.048(4)
 C034 0.085(4) 0.079(4) 0.082(4) 0.042(3) 0.031(3) 0.041(3)
 C35 0.132(10) 0.128(11) 0.123(11) 0.029(9) 0.047(9) 0.033(9)
 C036 0.094(5) 0.088(5) 0.076(5) 0.029(4) 0.030(4) 0.050(4)
 C039 0.103(4) 0.090(4) 0.089(4) 0.039(3) 0.039(3) 0.050(3)
 C40 0.142(6) 0.128(5) 0.137(6) 0.042(5) 0.050(5) 0.059(5)
 C044 0.093(5) 0.081(5) 0.084(5) 0.038(4) 0.038(4) 0.039(4)
 C045 0.090(4) 0.087(4) 0.077(4) 0.030(4) 0.033(4) 0.048(4)
 C046 0.088(5) 0.082(5) 0.094(5) 0.038(4) 0.027(4) 0.042(4)
 C047 0.125(5) 0.139(5) 0.118(5) 0.031(4) 0.060(4) 0.054(4)
 C049 0.094(5) 0.097(5) 0.087(5) 0.032(4) 0.041(4) 0.031(4)
 C50 0.091(3) 0.090(3) 0.079(3) 0.034(3) 0.034(3) 0.051(3)
 C00K 0.094(4) 0.089(4) 0.080(4) 0.034(3) 0.032(3) 0.049(3)
 C01I 0.098(4) 0.094(4) 0.088(4) 0.032(4) 0.036(4) 0.048(4)
 C01C 0.098(4) 0.094(4) 0.089(4) 0.032(4) 0.034(4) 0.051(4)
 C02M 0.097(4) 0.094(4) 0.086(4) 0.033(4) 0.035(4) 0.051(4)
 C02I 0.095(4) 0.093(4) 0.084(4) 0.034(4) 0.036(4) 0.049(4)
 C050 0.091(4) 0.085(5) 0.079(5) 0.039(4) 0.034(4) 0.037(4)
 C52 0.141(5) 0.143(5) 0.136(5) 0.051(4) 0.064(4) 0.048(4)
 C055 0.105(5) 0.096(5) 0.091(5) 0.036(4) 0.037(4) 0.047(4)
 C056 0.100(6) 0.097(6) 0.092(6) 0.040(5) 0.037(5) 0.035(5)
 C057 0.104(5) 0.093(5) 0.091(5) 0.038(4) 0.038(4) 0.050(4)
 C062 0.122(10) 0.107(10) 0.126(10) 0.034(9) 0.044(9) 0.038(9)
 C64 0.135(5) 0.131(5) 0.126(5) 0.047(4) 0.063(4) 0.041(4)
 C05W 0.125(4) 0.119(4) 0.115(4) 0.041(4) 0.059(4) 0.039(4)
 C040 0.119(4) 0.111(4) 0.110(4) 0.046(3) 0.054(3) 0.045(3)
 C05S 0.122(4) 0.117(4) 0.114(4) 0.043(4) 0.057(4) 0.041(4)
 C06U 0.132(5) 0.133(5) 0.128(5) 0.042(4) 0.064(4) 0.045(4)
 C054 0.131(4) 0.131(4) 0.124(4) 0.049(4) 0.064(4) 0.045(4)
 C064 0.101(6) 0.103(6) 0.092(6) 0.038(5) 0.035(5) 0.041(5)
 C066 0.116(6) 0.107(6) 0.108(6) 0.031(5) 0.036(5) 0.051(5)
 C66 0.125(5) 0.117(5) 0.120(5) 0.043(5) 0.053(4) 0.050(4)
 C068 0.098(5) 0.090(5) 0.103(5) 0.042(5) 0.026(4) 0.038(4)
 C68 0.130(5) 0.132(5) 0.118(5) 0.048(4) 0.052(4) 0.037(4)
 C70 0.141(7) 0.130(7) 0.137(7) 0.040(6) 0.057(6) 0.047(6)
 C076 0.135(6) 0.153(6) 0.126(6) 0.029(5) 0.064(5) 0.052(5)
 C079 0.120(5) 0.121(5) 0.108(5) 0.046(4) 0.050(4) 0.040(4)
 C80 0.122(5) 0.124(5) 0.108(5) 0.050(4) 0.049(4) 0.037(4)
 C90 0.142(6) 0.139(6) 0.130(6) 0.050(5) 0.052(5) 0.042(5)
 C91 0.166(12) 0.137(12) 0.149(12) 0.035(11) 0.050(11) 0.037(11)
 C96 0.094(5) 0.093(5) 0.088(5) 0.041(4) 0.036(4) 0.035(4)
 C112 0.145(3) 0.150(3) 0.141(3) 0.053(3) 0.067(3) 0.050(3)
 C163 0.142(6) 0.139(6) 0.130(6) 0.050(5) 0.052(5) 0.042(5)
 C198 0.163(12) 0.170(12) 0.150(12) 0.019(12) 0.057(11) 0.053(11)
 C231 0.124(5) 0.138(5) 0.119(5) 0.028(5) 0.059(4) 0.051(5)
 C295 0.145(12) 0.133(12) 0.139(12) 0.007(11) 0.027(11) 0.014(11)
 C330 0.168(11) 0.154(11) 0.164(11) 0.036(10) 0.051(10) 0.051(10)
 C384 0.145(3) 0.150(3) 0.141(3) 0.053(3) 0.067(3) 0.050(3)
 P00A 0.154(8) 0.207(12) 0.170(9) 0.036(9) 0.067(8) 0.105(8)
 F04Y 0.236(18) 0.30(2) 0.209(15) 0.021(12) 0.123(15) 0.110(15)
 F05D 0.28(3) 0.31(4) 0.41(5) 0.15(4) 0.25(3) 0.13(3)
 F05K 0.34(2) 0.34(2) 0.32(2) 0.160(19) 0.094(16) 0.193(19)
 F06Y 0.221(17) 0.32(2) 0.30(2) 0.071(17) 0.133(17) 0.081(13)
 F34 0.38(3) 0.40(3) 0.39(3) 0.15(2) 0.16(2) 0.19(2)
 F44 0.40(3) 0.42(3) 0.38(3) 0.14(2) 0.16(2) 0.19(2)
 P00B 0.253(9) 0.253(10) 0.233(9) 0.119(8) 0.102(7) 0.136(8)
 F05V 0.27(2) 0.31(2) 0.238(19) 0.124(17) 0.086(15) 0.112(16)
 F05Y 0.35(2) 0.39(3) 0.35(2) 0.148(19) 0.200(19) 0.157(17)
 F05Z 0.34(3) 0.37(3) 0.36(3) 0.158(19) 0.181(19) 0.164(19)
 F06V 0.327(19) 0.245(15) 0.271(18) 0.081(17) 0.111(17) 0.126(17)
 F27 0.321(19) 0.254(15) 0.324(19) 0.107(18) 0.124(17) 0.138(17)
 F54 0.30(2) 0.32(2) 0.254(19) 0.119(17) 0.070(17) 0.118(18)
 P007 0.176(7) 0.159(7) 0.138(7) 0.059(6) 0.073(6) 0.049(6)
 F04Q 0.30(2) 0.205(18) 0.26(2) 0.121(16) 0.097(14) 0.121(15)
 F04U 0.231(17) 0.229(18) 0.139(14) 0.092(13) 0.046(12) 0.055(13)
 F06K 0.254(19) 0.32(2) 0.25(2) 0.110(16) 0.159(16) 0.085(14)
 F06T 0.264(14) 0.230(15) 0.219(14) 0.076(12) 0.070(12) 0.100(12)
 F058 0.175(14) 0.256(19) 0.184(16) 0.056(13) 0.068(12) 0.100(13)
 F060 0.234(18) 0.31(2) 0.248(19) 0.107(16) 0.144(15) 0.076(14)
 P008 0.232(9) 0.163(7) 0.175(8) 0.061(6) 0.106(7) 0.109(7)
 F03B 0.262(18) 0.181(17) 0.265(19) 0.078(14) 0.133(15) 0.088(14)
 F04F 0.257(19) 0.26(2) 0.216(18) 0.079(15) 0.122(15) 0.107(15)
 F05A 0.39(2) 0.262(19) 0.33(2) 0.170(18) 0.180(17) 0.127(15)
 F05U 0.32(2) 0.33(2) 0.34(2) 0.088(16) 0.187(18) 0.188(19)
 F16 0.261(18) 0.33(2) 0.29(2) 0.072(15) 0.118(16) 0.176(17)
 F053 0.40(3) 0.36(3) 0.34(3) 0.12(2) 0.120(18) 0.21(2)
 P009 0.205(12) 0.181(11) 0.182(12) 0.103(10) 0.108(10) 0.121(10)
 F04T 0.18(2) 0.25(3) 0.24(3) 0.13(2) 0.062(19) 0.02(2)
 F04V 0.29(3) 0.43(5) 0.51(6) 0.36(5) 0.21(4) 0.28(4)
 F06G 0.37(4) 0.31(4) 0.31(4) 0.16(3) 0.08(3) 0.24(3)
 F06P 0.34(4) 0.22(3) 0.23(3) 0.06(2) 0.17(3) 0.12(3)
 F059 0.32(3) 0.34(4) 0.21(3) 0.13(3) 0.17(3) 0.22(3)
 F061 0.20(2) 0.27(3) 0.32(4) 0.15(3) 0.16(2) 0.10(2)
 P86 1.78(6) 1.77(6) 1.78(6) 0.69(2) 0.76(3) 0.80(3)
 F110 1.78(6) 1.77(6) 1.78(6) 0.69(2) 0.76(3) 0.80(3)
 F158 1.78(6) 1.77(6) 1.78(6) 0.69(2) 0.76(3) 0.80(3)
 F175 1.78(6) 1.77(6) 1.78(6) 0.69(2) 0.76(3) 0.80(3)
 F245 1.78(6) 1.77(6) 1.78(6) 0.69(2) 0.76(3) 0.80(3)
 F321 1.77(6) 1.77(7) 1.77(7) 0.69(3) 0.76(4) 0.80(4)
 F336 1.78(6) 1.77(6) 1.78(6) 0.69(2) 0.76(3) 0.80(3)

_geom_special_details
;
 All esds (except the esd in the dihedral angle between two l.s. planes)
 are estimated using the full covariance matrix.  The cell esds are taken
 into account individually in the estimation of esds in distances, angles
 and torsion angles; correlations between esds in cell parameters are only
 used when they are defined by crystal symmetry.  An approximate (isotropic)
 treatment of cell esds is used for estimating esds involving l.s. planes.
;
loop_
  _geom_bond_atom_site_label_1
  _geom_bond_atom_site_label_2
  _geom_bond_distance
  _geom_bond_site_symmetry_2
  _geom_bond_publ_flag
 Au01 C03O 2.03(2) . ?
 Au01 C04E 2.03(3) . ?
 Au02 C03S 1.96(2) . ?
 Au02 C05R 2.02(2) . ?
 Au03 C01P 2.040(15) . ?
 Au03 C66 2.073(9) . ?
 Au04 C18 2.046(16) . ?
 Au04 C24 1.96(2) . ?
 Au05 C02V 2.09(2) . ?
 Au05 C28 2.00(2) . ?
 Au06 C047 2.087(10) . ?
 Au06 C80 2.02(2) . ?
 N00C C00N 1.43(3) . ?
 N00C C027 1.41(2) . ?
 N00C C00Y 1.44(2) . ?
 N00D C00I 1.502(19) . ?
 N00D C00X 1.42(2) . ?
 N00D C50 1.420(19) . ?
 N00E C00J 1.47(3) . ?
 N00E C01D 1.44(2) . ?
 N00E C017 1.40(3) . ?
 N00G C00H 1.41(3) . ?
 N00G C00U 1.40(3) . ?
 N00G C026 1.39(3) . ?
 N00Q C02A 1.40(2) . ?
 N00Q C025 1.438(17) . ?
 N00Q C034 1.48(3) . ?
 N00S C01P 1.347(10) . ?
 N00S C03Q 1.390(10) . ?
 N00S C01C 1.507(18) . ?
 N00T C02J 1.42(3) . ?
 N00T C03S 1.38(3) . ?
 N00T C068 1.38(3) . ?
 N01J C01X 1.42(3) . ?
 N01J C05R 1.361(10) . ?
 N01J C96 1.381(10) . ?
 N01U C03U 1.44(3) . ?
 N01U C04P 1.393(10) . ?
 N01U C24 1.370(10) . ?
 N02E C03K 1.405(9) . ?
 N02E C22 1.405(10) . ?
 N02E C66 1.371(10) . ?
 N03H C03S 1.42(3) . ?
 N03H C05G 1.54(3) . ?
 N03H C06I 1.39(3) . ?
 N04B C02V 1.356(10) . ?
 N04B C03D 1.41(3) . ?
 N04B C04S 1.392(10) . ?
 N04C C06S 1.379(11) . ?
 N04C C17 1.498(10) . ?
 N04C C24 1.339(11) . ?
 N04D C02V 1.341(10) . ?
 N04D C06X 1.496(11) . ?
 N04D C30 1.369(10) . ?
 N04J C05H 1.387(10) . ?
 N04J C05Q 1.486(11) . ?
 N04J C18 1.341(10) . ?
 N04X C03O 1.339(10) . ?
 N04X C05I 1.489(10) . ?
 N04X C19 1.381(10) . ?
 N5 C8 1.483(10) . ?
 N5 C28 1.334(10) . ?
 N5 C112 1.384(11) . ?
 N05O C03G 1.48(2) . ?
 N05O C06B 1.405(10) . ?
 N05O C18 1.361(10) . ?
 N05T C27 1.365(10) . ?
 N05T C047 1.328(10) . ?
 N05T C076 1.469(10) . ?
 N06W C68 1.376(10) . ?
 N06W C80 1.349(10) . ?
 N06W C90 1.490(10) . ?
 N011 C04E 1.41(3) . ?
 N011 C012 1.46(3) . ?
 N011 C030 1.37(3) . ?
 N014 C02R 1.49(3) . ?
 N014 C03O 1.32(3) . ?
 N014 C049 1.381(10) . ?
 N016 C01H 1.49(3) . ?
 N016 C04H 1.38(2) . ?
 N016 C040 1.43(2) . ?
 N16 C01P 1.341(10) . ?
 N16 C04M 1.383(10) . ?
 N16 C066 1.488(10) . ?
 N023 C05R 1.339(10) . ?
 N023 C25 1.477(10) . ?
 N023 C056 1.369(10) . ?
 N029 C03Y 1.35(3) . ?
 N029 C04E 1.32(3) . ?
 N029 C064 1.57(3) . ?
 N041 C04R 1.40(2) . ?
 N041 C047 1.351(10) . ?
 N041 C231 1.388(10) . ?
 N048 C05C 1.44(2) . ?
 N048 C079 1.396(10) . ?
 N048 C80 1.364(10) . ?
 N065 C28 1.375(10) . ?
 N065 C52 1.388(11) . ?
 N065 C054 1.40(2) . ?
 N067 C1 1.381(10) . ?
 N067 C66 1.333(10) . ?
 N067 C70 1.478(10) . ?
 C00H C00L 1.39(3) . ?
 C00H C01E 1.40(3) . ?
 C00I C00R 1.3900 . ?
 C00I C01Z 1.3900 . ?
 C00R C00F 1.3900 . ?
 C00R C013 1.46(2) . ?
 C00F C00P 1.3900 . ?
 C00F C01T 1.41(2) . ?
 C00P C01F 1.3900 . ?
 C00P C00M 1.50(2) . ?
 C01F C01Z 1.3900 . ?
 C01F C02C 1.47(2) . ?
 C01Z C03E 1.49(3) . ?
 C00J C01Q 1.40(3) . ?
 C00J C02N 1.39(3) . ?
 C00L H00L 0.9300 . ?
 C00L C02D 1.31(3) . ?
 C00M C01N 1.37(3) . ?
 C00M C01W 1.40(3) . ?
 C00N C00W 1.45(3) . ?
 C00N C01L 1.34(3) . ?
 C00O H00O 0.9300 . ?
 C00O C012 1.35(3) . ?
 C00O C020 1.40(3) . ?
 C00U C02S 1.46(3) . ?
 C00U C024 1.35(3) . ?
 C00V H00V 0.9300 . ?
 C00V C01L 1.46(3) . ?
 C00V C028 1.39(3) . ?
 C00W H00W 0.9300 . ?
 C00W C02W 1.36(3) . ?
 C00Z H00Z 0.9300 . ?
 C00Z C02T 1.38(3) . ?
 C00Z C017 1.37(3) . ?
 C1 H1 0.9300 . ?
 C1 C22 1.337(8) . ?
 C01A C02Y 1.39(3) . ?
 C01A C028 1.50(3) . ?
 C01A C039 1.44(3) . ?
 C01D C01O 1.35(3) . ?
 C01D C01R 1.43(3) . ?
 C01E H01E 0.9300 . ?
 C01E C033 1.40(3) . ?
 C01H C02F 1.29(3) . ?
 C01H C03N 1.37(3) . ?
 C01K H01K 0.9300 . ?
 C01K C01M 1.34(3) . ?
 C01K C02B 1.46(3) . ?
 C01L H01L 0.9300 . ?
 C01M H01M 0.9300 . ?
 C01M C050 1.32(3) . ?
 C01N H01N 0.9300 . ?
 C01N C01R 1.43(3) . ?
 C01O H01O 0.9300 . ?
 C01O C01W 1.47(3) . ?
 C01Q H01Q 0.9300 . ?
 C01Q C01Y 1.37(3) . ?
 C01R H01R 0.9300 . ?
 C01S H01S 0.9300 . ?
 C01S C03X 1.41(3) . ?
 C01S C024 1.42(3) . ?
 C01T H01T 0.9300 . ?
 C01T C036 1.35(3) . ?
 C01W H01W 0.9300 . ?
 C01X C02H 1.39(3) . ?
 C01X C02T 1.40(3) . ?
 C01Y H01Y 0.9300 . ?
 C01Y C02R 1.38(3) . ?
 C02A C018 1.34(3) . ?
 C02A C020 1.44(3) . ?
 C02C H02C 0.9300 . ?
 C02C C04G 1.31(3) . ?
 C02D H02D 0.9300 . ?
 C02D C03D 1.40(4) . ?
 C02F H02F 0.9300 . ?
 C02F C03Z 1.46(3) . ?
 C02H H02H 0.9300 . ?
 C02H C02X 1.36(3) . ?
 C02J C02L 1.38(3) . ?
 C02J C046 1.38(3) . ?
 C02K H02K 0.9300 . ?
 C02K C04A 1.44(3) . ?
 C02K C026 1.36(3) . ?
 C02L H02L 0.9300 . ?
 C02L C019 1.33(3) . ?
 C02N H02N 0.9300 . ?
 C02N C03C 1.40(3) . ?
 C02O H02O 0.9300 . ?
 C02O C01V 1.50(3) . ?
 C02O C044 1.34(3) . ?
 C02P H02P 0.9300 . ?
 C02P C026 1.47(3) . ?
 C02P C032 1.34(3) . ?
 C02Q C02U 1.36(3) . ?
 C02Q C03Z 1.43(3) . ?
 C02Q C010 1.54(2) . ?
 C02R C03C 1.39(3) . ?
 C02S C02Y 1.43(3) . ?
 C02S C03A 1.39(3) . ?
 C02T H02T 0.9300 . ?
 C02U H02U 0.9300 . ?
 C02U C03N 1.44(3) . ?
 C02W H02W 0.9300 . ?
 C02W C028 1.35(3) . ?
 C02X H02X 0.9300 . ?
 C02X C017 1.41(3) . ?
 C02Y C03F 1.46(3) . ?
 C02Z H02Z 0.9300 . ?
 C02Z C013 1.40(3) . ?
 C02Z C036 1.44(3) . ?
 C03A H03A 0.9300 . ?
 C03A C057 1.44(3) . ?
 C03C H03C 0.9300 . ?
 C03D C033 1.27(3) . ?
 C03E H03E 0.9300 . ?
 C03E C045 1.34(3) . ?
 C03F H03F 0.9300 . ?
 C03F C055 1.43(3) . ?
 C03J H03J 0.9300 . ?
 C03J C03P 1.38(3) . ?
 C03J C015 1.45(2) . ?
 C03K C052 1.3900 . ?
 C03K C04K 1.3900 . ?
 C052 H052 0.9300 . ?
 C052 C03V 1.3900 . ?
 C03V H03V 0.9300 . ?
 C03V C027 1.3900 . ?
 C027 C03I 1.3900 . ?
 C03I H03I 0.9300 . ?
 C03I C04K 1.3900 . ?
 C04K H04K 0.9300 . ?
 C03L H03L 0.9300 . ?
 C03L C04L 1.42(3) . ?
 C03L C039 1.37(3) . ?
 C03M H03M 0.9300 . ?
 C03M C034 1.41(3) . ?
 C03M C046 1.37(3) . ?
 C03N H03N 0.9300 . ?
 C03P H03P 0.9300 . ?
 C03P C044 1.45(3) . ?
 C03Q H03Q 0.9300 . ?
 C03Q C04M 1.332(10) . ?
 C03T H03T 0.9300 . ?
 C03T C021 1.43(3) . ?
 C03T C050 1.46(3) . ?
 C03U C04A 1.40(3) . ?
 C03U C032 1.37(3) . ?
 C03X H03X 0.9300 . ?
 C03X C04L 1.42(3) . ?
 C03Y H03Y 0.9300 . ?
 C03Y C030 1.34(3) . ?
 C03Z H03Z 0.9300 . ?
 C04A H04A 0.9300 . ?
 C04G H04G 0.9300 . ?
 C04G C045 1.50(3) . ?
 C04L H04L 0.9300 . ?
 C04M H04M 0.9300 . ?
 C04P H04P 0.9300 . ?
 C04P C06S 1.333(11) . ?
 C04R C10 1.3900 . ?
 C04R C043 1.3900 . ?
 C10 H10 0.9300 . ?
 C10 C01G 1.3900 . ?
 C01G H01G 0.9300 . ?
 C01G C00Y 1.3900 . ?
 C00Y C022 1.3900 . ?
 C022 H022 0.9300 . ?
 C022 C043 1.3900 . ?
 C043 H043 0.9300 . ?
 C04S H04S 0.9300 . ?
 C04S C30 1.341(10) . ?
 C05C C04N 1.3900 . ?
 C05C C035 1.3900 . ?
 C04N H04N 0.9300 . ?
 C04N C037 1.3900 . ?
 C037 H037 0.9300 . ?
 C037 C00X 1.3900 . ?
 C00X C02G 1.3900 . ?
 C02G H02G 0.9300 . ?
 C02G C035 1.3900 . ?
 C035 H035 0.9300 . ?
 C05E H05E 0.9300 . ?
 C05E C038 1.3900 . ?
 C05E C03G 1.3900 . ?
 C038 H038 0.9300 . ?
 C038 C04H 1.3900 . ?
 C04H C04Z 1.3900 . ?
 C04Z H04Z 0.9300 . ?
 C04Z C05B 1.3900 . ?
 C05B H05B 0.9300 . ?
 C05B C03G 1.3900 . ?
 C05G H05A 0.9700 . ?
 C05G H05C 0.9700 . ?
 C05G C062 1.42(4) . ?
 C05H H05H 0.9300 . ?
 C05H C06B 1.339(11) . ?
 C05I H05D 0.9700 . ?
 C05I H05F 0.9700 . ?
 C05I C295 1.541(11) . ?
 C05Q H05G 0.9700 . ?
 C05Q H05I 0.9700 . ?
 C05Q C40 1.526(10) . ?
 C06A H06A 0.9600 . ?
 C06A H06B 0.9600 . ?
 C06A H06C 0.9600 . ?
 C06A C064 1.44(3) . ?
 C06B H06D 0.9300 . ?
 C06I H06I 0.9300 . ?
 C06I C068 1.34(3) . ?
 C06S H06S 0.9300 . ?
 C06X H06E 0.9700 . ?
 C06X H06F 0.9700 . ?
 C06X C91 1.542(11) . ?
 C8 H8A 0.9700 . ?
 C8 H8B 0.9700 . ?
 C8 C384 1.548(8) . ?
 C012 C031 1.41(3) . ?
 C013 H013 0.9300 . ?
 C14 H14A 0.9600 . ?
 C14 H14B 0.9600 . ?
 C14 H14C 0.9600 . ?
 C14 C066 1.534(10) . ?
 C17 H17A 0.9700 . ?
 C17 H17B 0.9700 . ?
 C17 C23 1.537(11) . ?
 C018 H018 0.9300 . ?
 C018 C031 1.45(3) . ?
 C019 H019 0.9300 . ?
 C019 C034 1.36(3) . ?
 C19 H19 0.9300 . ?
 C19 C049 1.341(10) . ?
 C020 H020 0.9300 . ?
 C22 H22 0.9300 . ?
 C23 H23A 0.9600 . ?
 C23 H23B 0.9600 . ?
 C23 H23C 0.9600 . ?
 C024 C039 1.46(3) . ?
 C025 C02B 1.3900 . ?
 C025 C015 1.3900 . ?
 C02B C021 1.3900 . ?
 C021 C010 1.3900 . ?
 C010 C01V 1.3900 . ?
 C01V C015 1.3900 . ?
 C25 H25A 0.9700 . ?
 C25 H25B 0.9700 . ?
 C25 C35 1.534(11) . ?
 C27 H27 0.9300 . ?
 C27 C231 1.332(10) . ?
 C030 H030 0.9300 . ?
 C30 H30 0.9300 . ?
 C031 H031 0.9300 . ?
 C032 H032 0.9300 . ?
 C033 H033 0.9300 . ?
 C35 H35A 0.9598 . ?
 C35 H35B 0.9602 . ?
 C35 H35C 0.9602 . ?
 C036 H036 0.9300 . ?
 C40 H40A 0.9600 . ?
 C40 H40B 0.9600 . ?
 C40 H40C 0.9600 . ?
 C044 H044 0.9300 . ?
 C045 H045 0.9300 . ?
 C046 H046 0.9300 . ?
 C049 H049 0.9300 . ?
 C50 C00K 1.3900 . ?
 C50 C02I 1.3900 . ?
 C00K H00K 0.9300 . ?
 C00K C01I 1.3900 . ?
 C01I H01I 0.9300 . ?
 C01I C01C 1.3900 . ?
 C01C C02M 1.3900 . ?
 C02M H02M 0.9300 . ?
 C02M C02I 1.3900 . ?
 C02I H02I 0.9300 . ?
 C050 H050 0.9300 . ?
 C52 H52 0.9300 . ?
 C52 C112 1.334(11) . ?
 C055 H055 0.9300 . ?
 C055 C057 1.41(3) . ?
 C056 H056 0.9300 . ?
 C056 C96 1.332(10) . ?
 C057 H057 0.9300 . ?
 C062 H06G 0.9600 . ?
 C062 H06H 0.9600 . ?
 C062 H06J 0.9600 . ?
 C64 H64 0.9300 . ?
 C64 C05W 1.3900 . ?
 C64 C054 1.3900 . ?
 C05W H05W 0.9300 . ?
 C05W C040 1.3900 . ?
 C040 C05S 1.3900 . ?
 C05S H05S 0.9300 . ?
 C05S C06U 1.3900 . ?
 C06U H06U 0.9300 . ?
 C06U C054 1.3900 . ?
 C064 H06K 0.9700 . ?
 C064 H06L 0.9700 . ?
 C066 H06M 0.9700 . ?
 C066 H06N 0.9700 . ?
 C068 H068 0.9300 . ?
 C68 H68 0.9300 . ?
 C68 C079 1.336(11) . ?
 C70 H70A 0.9700 . ?
 C70 H70B 0.9700 . ?
 C70 C330 1.537(11) . ?
 C076 H07A 0.9700 . ?
 C076 H07B 0.9700 . ?
 C076 C198 1.542(11) . ?
 C079 H079 0.9300 . ?
 C90 H90A 0.9700 . ?
 C90 H90B 0.9700 . ?
 C90 C163 1.547(11) . ?
 C91 H91A 0.9600 . ?
 C91 H91B 0.9600 . ?
 C91 H91C 0.9600 . ?
 C96 H96 0.9300 . ?
 C112 H112 0.9300 . ?
 C163 H16A 0.9600 . ?
 C163 H16B 0.9600 . ?
 C163 H16C 0.9600 . ?
 C198 H19A 0.9600 . ?
 C198 H19B 0.9600 . ?
 C198 H19C 0.9600 . ?
 C231 H231 0.9300 . ?
 C295 H29A 0.9600 . ?
 C295 H29B 0.9600 . ?
 C295 H29C 0.9600 . ?
 C330 H33A 0.9600 . ?
 C330 H33B 0.9600 . ?
 C330 H33C 0.9600 . ?
 C384 H38A 0.9600 . ?
 C384 H38B 0.9600 . ?
 C384 H38C 0.9600 . ?
 P00A F04Y 1.603(9) . ?
 P00A F05D 1.589(9) . ?
 P00A F05K 1.598(9) . ?
 P00A F06Y 1.596(9) . ?
 P00A F34 1.592(9) . ?
 P00A F44 1.584(9) . ?
 P00B F05V 1.591(7) . ?
 P00B F05Y 1.592(7) . ?
 P00B F05Z 1.593(7) . ?
 P00B F06V 1.582(7) . ?
 P00B F27 1.604(8) . ?
 P00B F54 1.597(8) . ?
 P007 F04Q 1.55(3) . ?
 P007 F04U 1.53(2) . ?
 P007 F06K 1.52(3) . ?
 P007 F06T 1.580(10) . ?
 P007 F058 1.57(2) . ?
 P007 F060 1.52(3) . ?
 P008 F03B 1.586(9) . ?
 P008 F04F 1.595(9) . ?
 P008 F05A 1.596(9) . ?
 P008 F05U 1.591(9) . ?
 P008 F16 1.594(9) . ?
 P008 F053 1.581(9) . ?
 P009 F04T 1.601(9) . ?
 P009 F04V 1.601(9) . ?
 P009 F06G 1.581(13) . ?
 P009 F06P 1.593(9) . ?
 P009 F059 1.592(9) . ?
 P009 F061 1.594(9) . ?
 P86 F110 1.590(11) . ?
 P86 F158 1.593(10) . ?
 P86 F175 1.593(10) . ?
 P86 F245 1.593(10) . ?
 P86 F321 1.60(2) . ?
 P86 F336 1.593(10) . ?

loop_
  _geom_angle_atom_site_label_1
  _geom_angle_atom_site_label_2
  _geom_angle_atom_site_label_3
  _geom_angle
  _geom_angle_site_symmetry_1
  _geom_angle_site_symmetry_3
  _geom_angle_publ_flag
 C04E Au01 C03O 177.2(10) . . ?
 C03S Au02 C05R 179.2(11) . . ?
 C01P Au03 C66 175.4(7) . . ?
 C24 Au04 C18 177.6(10) . . ?
 C28 Au05 C02V 176.0(10) . . ?
 C80 Au06 C047 174.4(10) . . ?
 C00N N00C C00Y 123.1(19) . . ?
 C027 N00C C00N 114.6(19) . . ?
 C027 N00C C00Y 119.9(17) . . ?
 C00X N00D C00I 118.0(15) . . ?
 C00X N00D C50 124.7(16) . . ?
 C50 N00D C00I 117.1(15) . . ?
 C01D N00E C00J 116.9(16) . . ?
 C017 N00E C00J 118.5(16) . . ?
 C017 N00E C01D 124.0(16) . . ?
 C00U N00G C00H 122(2) . . ?
 C026 N00G C00H 123(2) . . ?
 C026 N00G C00U 116(2) . . ?
 C02A N00Q C025 120.7(15) . . ?
 C02A N00Q C034 121.4(16) . . ?
 C025 N00Q C034 117.4(14) . . ?
 C01P N00S C03Q 110.6(10) . . ?
 C01P N00S C01C 128.2(15) . . ?
 C03Q N00S C01C 121.0(15) . . ?
 C03S N00T C02J 123.9(19) . . ?
 C068 N00T C02J 122.3(19) . . ?
 C068 N00T C03S 113(2) . . ?
 C05R N01J C01X 128.2(17) . . ?
 C05R N01J C96 108.4(19) . . ?
 C96 N01J C01X 123.0(18) . . ?
 C04P N01U C03U 125(2) . . ?
 C24 N01U C03U 123(2) . . ?
 C24 N01U C04P 112(2) . . ?
 C22 N02E C03K 125.4(14) . . ?
 C66 N02E C03K 128.0(12) . . ?
 C66 N02E C22 106.6(9) . . ?
 C03S N03H C05G 121(2) . . ?
 C06I N03H C03S 111(2) . . ?
 C06I N03H C05G 129(2) . . ?
 C02V N04B C03D 128(2) . . ?
 C02V N04B C04S 106.7(15) . . ?
 C04S N04B C03D 125(2) . . ?
 C06S N04C C17 119(2) . . ?
 C24 N04C C06S 119(2) . . ?
 C24 N04C C17 122(2) . . ?
 C02V N04D C06X 126(2) . . ?
 C02V N04D C30 105(2) . . ?
 C30 N04D C06X 129(2) . . ?
 C05H N04J C05Q 128(2) . . ?
 C18 N04J C05H 109.7(11) . . ?
 C18 N04J C05Q 122(2) . . ?
 C03O N04X C05I 125(2) . . ?
 C03O N04X C19 113(2) . . ?
 C19 N04X C05I 122.3(19) . . ?
 C28 N5 C8 124.7(13) . . ?
 C28 N5 C112 114.0(18) . . ?
 C112 N5 C8 120.5(17) . . ?
 C06B N05O C03G 123.0(18) . . ?
 C18 N05O C03G 128.5(18) . . ?
 C18 N05O C06B 108.5(11) . . ?
 C27 N05T C076 127.4(17) . . ?
 C047 N05T C27 105.6(14) . . ?
 C047 N05T C076 126.9(13) . . ?
 C68 N06W C90 117(2) . . ?
 C80 N06W C68 112(2) . . ?
 C80 N06W C90 131(2) . . ?
 C04E N011 C012 126(2) . . ?
 C030 N011 C04E 111(2) . . ?
 C030 N011 C012 123.7(19) . . ?
 C03O N014 C02R 126.2(18) . . ?
 C03O N014 C049 108.9(17) . . ?
 C049 N014 C02R 124.5(18) . . ?
 C04H N016 C01H 121(2) . . ?
 C04H N016 C040 124.3(17) . . ?
 C040 N016 C01H 115(2) . . ?
 C01P N16 C04M 109.6(10) . . ?
 C01P N16 C066 125(2) . . ?
 C04M N16 C066 125.2(19) . . ?
 C05R N023 C25 123(2) . . ?
 C05R N023 C056 107(2) . . ?
 C056 N023 C25 130(2) . . ?
 C03Y N029 C064 124(2) . . ?
 C04E N029 C03Y 112(2) . . ?
 C04E N029 C064 124(2) . . ?
 C047 N041 C04R 124.7(19) . . ?
 C047 N041 C231 105.8(11) . . ?
 C231 N041 C04R 127.6(17) . . ?
 C079 N048 C05C 125(2) . . ?
 C80 N048 C05C 127.1(19) . . ?
 C80 N048 C079 108(2) . . ?
 C28 N065 C52 108.9(18) . . ?
 C28 N065 C054 128(2) . . ?
 C52 N065 C054 123(2) . . ?
 C1 N067 C70 122.3(17) . . ?
 C66 N067 C1 110.4(10) . . ?
 C66 N067 C70 124.1(12) . . ?
 C00L C00H N00G 123(3) . . ?
 C00L C00H C01E 115(3) . . ?
 C01E C00H N00G 121(3) . . ?
 C00R C00I N00D 119.9(11) . . ?
 C00R C00I C01Z 120.0 . . ?
 C01Z C00I N00D 119.8(11) . . ?
 C00I C00R C013 119.6(14) . . ?
 C00F C00R C00I 120.0 . . ?
 C00F C00R C013 120.4(14) . . ?
 C00R C00F C01T 118.0(13) . . ?
 C00P C00F C00R 120.0 . . ?
 C00P C00F C01T 122.0(13) . . ?
 C00F C00P C01F 120.0 . . ?
 C00F C00P C00M 120.9(12) . . ?
 C01F C00P C00M 119.0(12) . . ?
 C00P C01F C01Z 120.0 . . ?
 C00P C01F C02C 121.0(13) . . ?
 C01Z C01F C02C 118.5(13) . . ?
 C00I C01Z C03E 120.7(13) . . ?
 C01F C01Z C00I 120.0 . . ?
 C01F C01Z C03E 119.3(13) . . ?
 C01Q C00J N00E 117.3(19) . . ?
 C02N C00J N00E 119.6(18) . . ?
 C02N C00J C01Q 123(2) . . ?
 C00H C00L H00L 119.4 . . ?
 C02D C00L C00H 121(3) . . ?
 C02D C00L H00L 119.4 . . ?
 C01N C00M C00P 122.6(18) . . ?
 C01N C00M C01W 119(2) . . ?
 C01W C00M C00P 118(2) . . ?
 N00C C00N C00W 120(2) . . ?
 C01L C00N N00C 123(2) . . ?
 C01L C00N C00W 117(3) . . ?
 C012 C00O H00O 119.5 . . ?
 C012 C00O C020 121(2) . . ?
 C020 C00O H00O 119.5 . . ?
 N00G C00U C02S 118(2) . . ?
 C024 C00U N00G 121(2) . . ?
 C024 C00U C02S 120(2) . . ?
 C01L C00V H00V 121.9 . . ?
 C028 C00V H00V 121.9 . . ?
 C028 C00V C01L 116(2) . . ?
 C00N C00W H00W 120.6 . . ?
 C02W C00W C00N 119(3) . . ?
 C02W C00W H00W 120.6 . . ?
 C02T C00Z H00Z 119.9 . . ?
 C017 C00Z H00Z 119.9 . . ?
 C017 C00Z C02T 120(2) . . ?
 N067 C1 H1 126.7 . . ?
 C22 C1 N067 106.5(10) . . ?
 C22 C1 H1 126.7 . . ?
 C02Y C01A C028 121(2) . . ?
 C02Y C01A C039 116(2) . . ?
 C039 C01A C028 122(2) . . ?
 C01O C01D N00E 120.7(18) . . ?
 C01O C01D C01R 121(2) . . ?
 C01R C01D N00E 118(2) . . ?
 C00H C01E H01E 119.7 . . ?
 C033 C01E C00H 121(3) . . ?
 C033 C01E H01E 119.7 . . ?
 C02F C01H N016 117(2) . . ?
 C02F C01H C03N 124(3) . . ?
 C03N C01H N016 120(2) . . ?
 C01M C01K H01K 119.2 . . ?
 C01M C01K C02B 122(2) . . ?
 C02B C01K H01K 119.2 . . ?
 C00N C01L C00V 124(2) . . ?
 C00N C01L H01L 118.1 . . ?
 C00V C01L H01L 118.1 . . ?
 C01K C01M H01M 119.5 . . ?
 C050 C01M C01K 121(3) . . ?
 C050 C01M H01M 119.5 . . ?
 C00M C01N H01N 118.0 . . ?
 C00M C01N C01R 124(2) . . ?
 C01R C01N H01N 118.0 . . ?
 C01D C01O H01O 119.6 . . ?
 C01D C01O C01W 121(2) . . ?
 C01W C01O H01O 119.6 . . ?
 N00S C01P Au03 128.6(13) . . ?
 N16 C01P Au03 125.6(14) . . ?
 N16 C01P N00S 105.8(9) . . ?
 C00J C01Q H01Q 121.8 . . ?
 C01Y C01Q C00J 116(2) . . ?
 C01Y C01Q H01Q 121.8 . . ?
 C01D C01R H01R 122.1 . . ?
 C01N C01R C01D 116(2) . . ?
 C01N C01R H01R 122.1 . . ?
 C03X C01S H01S 120.5 . . ?
 C03X C01S C024 119(2) . . ?
 C024 C01S H01S 120.5 . . ?
 C00F C01T H01T 119.7 . . ?
 C036 C01T C00F 121(2) . . ?
 C036 C01T H01T 119.7 . . ?
 C00M C01W C01O 119(2) . . ?
 C00M C01W H01W 120.7 . . ?
 C01O C01W H01W 120.7 . . ?
 C02H C01X N01J 122(2) . . ?
 C02H C01X C02T 118(2) . . ?
 C02T C01X N01J 120(2) . . ?
 C01Q C01Y H01Y 119.0 . . ?
 C01Q C01Y C02R 122(2) . . ?
 C02R C01Y H01Y 119.0 . . ?
 N00Q C02A C020 119.6(19) . . ?
 C018 C02A N00Q 119(2) . . ?
 C018 C02A C020 122(2) . . ?
 C01F C02C H02C 119.7 . . ?
 C04G C02C C01F 121(2) . . ?
 C04G C02C H02C 119.7 . . ?
 C00L C02D H02D 118.8 . . ?
 C00L C02D C03D 122(3) . . ?
 C03D C02D H02D 118.8 . . ?
 C01H C02F H02F 119.8 . . ?
 C01H C02F C03Z 120(3) . . ?
 C03Z C02F H02F 119.8 . . ?
 C01X C02H H02H 119.0 . . ?
 C02X C02H C01X 122(2) . . ?
 C02X C02H H02H 119.0 . . ?
 C02L C02J N00T 123(2) . . ?
 C046 C02J N00T 121(2) . . ?
 C046 C02J C02L 116(2) . . ?
 C04A C02K H02K 118.0 . . ?
 C026 C02K H02K 118.0 . . ?
 C026 C02K C04A 124(3) . . ?
 C02J C02L H02L 118.8 . . ?
 C019 C02L C02J 122(2) . . ?
 C019 C02L H02L 118.8 . . ?
 C00J C02N H02N 120.7 . . ?
 C00J C02N C03C 119(2) . . ?
 C03C C02N H02N 120.7 . . ?
 C01V C02O H02O 120.2 . . ?
 C044 C02O H02O 120.2 . . ?
 C044 C02O C01V 120(2) . . ?
 C026 C02P H02P 118.0 . . ?
 C032 C02P H02P 118.0 . . ?
 C032 C02P C026 124(3) . . ?
 C02U C02Q C03Z 118(2) . . ?
 C02U C02Q C010 121(2) . . ?
 C03Z C02Q C010 121.0(19) . . ?
 C01Y C02R N014 124(2) . . ?
 C01Y C02R C03C 121(2) . . ?
 C03C C02R N014 115(2) . . ?
 C02Y C02S C00U 117(2) . . ?
 C03A C02S C00U 118(2) . . ?
 C03A C02S C02Y 124(2) . . ?
 C00Z C02T C01X 121(2) . . ?
 C00Z C02T H02T 119.6 . . ?
 C01X C02T H02T 119.6 . . ?
 C02Q C02U H02U 118.9 . . ?
 C02Q C02U C03N 122(2) . . ?
 C03N C02U H02U 118.9 . . ?
 N04B C02V Au05 128.5(16) . . ?
 N04D C02V Au05 121.4(18) . . ?
 N04D C02V N04B 110(2) . . ?
 C00W C02W H02W 118.2 . . ?
 C028 C02W C00W 124(3) . . ?
 C028 C02W H02W 118.2 . . ?
 C02H C02X H02X 120.3 . . ?
 C02H C02X C017 119(2) . . ?
 C017 C02X H02X 120.3 . . ?
 C01A C02Y C02S 124(2) . . ?
 C01A C02Y C03F 118(2) . . ?
 C02S C02Y C03F 118(2) . . ?
 C013 C02Z H02Z 123.1 . . ?
 C013 C02Z C036 114(2) . . ?
 C036 C02Z H02Z 123.1 . . ?
 C02S C03A H03A 120.3 . . ?
 C02S C03A C057 119(2) . . ?
 C057 C03A H03A 120.3 . . ?
 C02N C03C H03C 120.6 . . ?
 C02R C03C C02N 119(2) . . ?
 C02R C03C H03C 120.6 . . ?
 C02D C03D N04B 124(3) . . ?
 C033 C03D N04B 118(3) . . ?
 C033 C03D C02D 118(3) . . ?
 C01Z C03E H03E 119.3 . . ?
 C045 C03E C01Z 121(2) . . ?
 C045 C03E H03E 119.3 . . ?
 C02Y C03F H03F 122.0 . . ?
 C055 C03F C02Y 116(2) . . ?
 C055 C03F H03F 122.0 . . ?
 C03P C03J H03J 120.5 . . ?
 C03P C03J C015 119(2) . . ?
 C015 C03J H03J 120.5 . . ?
 C052 C03K N02E 119.4(15) . . ?
 C052 C03K C04K 120.0 . . ?
 C04K C03K N02E 120.4(15) . . ?
 C03K C052 H052 120.0 . . ?
 C03V C052 C03K 120.0 . . ?
 C03V C052 H052 120.0 . . ?
 C052 C03V H03V 120.0 . . ?
 C052 C03V C027 120.0 . . ?
 C027 C03V H03V 120.0 . . ?
 C03V C027 N00C 121.3(14) . . ?
 C03V C027 C03I 120.0 . . ?
 C03I C027 N00C 118.5(14) . . ?
 C027 C03I H03I 120.0 . . ?
 C04K C03I C027 120.0 . . ?
 C04K C03I H03I 120.0 . . ?
 C03K C04K H04K 120.0 . . ?
 C03I C04K C03K 120.0 . . ?
 C03I C04K H04K 120.0 . . ?
 C04L C03L H03L 118.7 . . ?
 C039 C03L H03L 118.7 . . ?
 C039 C03L C04L 123(2) . . ?
 C034 C03M H03M 120.2 . . ?
 C046 C03M H03M 120.2 . . ?
 C046 C03M C034 120(2) . . ?
 C01H C03N C02U 117(2) . . ?
 C01H C03N H03N 121.3 . . ?
 C02U C03N H03N 121.3 . . ?
 N04X C03O Au01 128(2) . . ?
 N014 C03O Au01 125.8(15) . . ?
 N014 C03O N04X 106(2) . . ?
 C03J C03P H03P 119.0 . . ?
 C03J C03P C044 122(2) . . ?
 C044 C03P H03P 119.0 . . ?
 N00S C03Q H03Q 127.1 . . ?
 C04M C03Q N00S 105.7(9) . . ?
 C04M C03Q H03Q 127.1 . . ?
 N00T C03S Au02 132.2(18) . . ?
 N00T C03S N03H 101(2) . . ?
 N03H C03S Au02 126.3(19) . . ?
 C021 C03T H03T 120.1 . . ?
 C021 C03T C050 119.8(19) . . ?
 C050 C03T H03T 120.1 . . ?
 C04A C03U N01U 119(2) . . ?
 C032 C03U N01U 121(3) . . ?
 C032 C03U C04A 120(3) . . ?
 C01S C03X H03X 118.4 . . ?
 C01S C03X C04L 123(2) . . ?
 C04L C03X H03X 118.4 . . ?
 N029 C03Y H03Y 125.6 . . ?
 C030 C03Y N029 109(2) . . ?
 C030 C03Y H03Y 125.6 . . ?
 C02F C03Z H03Z 120.9 . . ?
 C02Q C03Z C02F 118(2) . . ?
 C02Q C03Z H03Z 120.9 . . ?
 C02K C04A H04A 121.1 . . ?
 C03U C04A C02K 118(3) . . ?
 C03U C04A H04A 121.1 . . ?
 N011 C04E Au01 128.3(18) . . ?
 N029 C04E Au01 128.8(19) . . ?
 N029 C04E N011 103(2) . . ?
 C02C C04G H04G 118.8 . . ?
 C02C C04G C045 122(2) . . ?
 C045 C04G H04G 118.8 . . ?
 C03L C04L H04L 121.7 . . ?
 C03X C04L C03L 117(2) . . ?
 C03X C04L H04L 121.7 . . ?
 N16 C04M H04M 125.8 . . ?
 C03Q C04M N16 108.3(9) . . ?
 C03Q C04M H04M 125.8 . . ?
 N01U C04P H04P 125.3 . . ?
 C06S C04P N01U 109(2) . . ?
 C06S C04P H04P 125.3 . . ?
 C10 C04R N041 121.6(17) . . ?
 C10 C04R C043 120.0 . . ?
 C043 C04R N041 118.4(17) . . ?
 C04R C10 H10 120.0 . . ?
 C01G C10 C04R 120.0 . . ?
 C01G C10 H10 120.0 . . ?
 C10 C01G H01G 120.0 . . ?
 C10 C01G C00Y 120.0 . . ?
 C00Y C01G H01G 120.0 . . ?
 C01G C00Y N00C 121.3(14) . . ?
 C022 C00Y N00C 118.7(14) . . ?
 C022 C00Y C01G 120.0 . . ?
 C00Y C022 H022 120.0 . . ?
 C00Y C022 C043 120.0 . . ?
 C043 C022 H022 120.0 . . ?
 C04R C043 H043 120.0 . . ?
 C022 C043 C04R 120.0 . . ?
 C022 C043 H043 120.0 . . ?
 N04B C04S H04S 127.2 . . ?
 C30 C04S N04B 105.7(11) . . ?
 C30 C04S H04S 127.2 . . ?
 C04N C05C N048 122.0(14) . . ?
 C04N C05C C035 120.0 . . ?
 C035 C05C N048 118.0(14) . . ?
 C05C C04N H04N 120.0 . . ?
 C037 C04N C05C 120.0 . . ?
 C037 C04N H04N 120.0 . . ?
 C04N C037 H037 120.0 . . ?
 C04N C037 C00X 120.0 . . ?
 C00X C037 H037 120.0 . . ?
 C037 C00X N00D 120.3(12) . . ?
 C02G C00X N00D 119.6(12) . . ?
 C02G C00X C037 120.0 . . ?
 C00X C02G H02G 120.0 . . ?
 C00X C02G C035 120.0 . . ?
 C035 C02G H02G 120.0 . . ?
 C05C C035 H035 120.0 . . ?
 C02G C035 C05C 120.0 . . ?
 C02G C035 H035 120.0 . . ?
 C038 C05E H05E 120.0 . . ?
 C038 C05E C03G 120.0 . . ?
 C03G C05E H05E 120.0 . . ?
 C05E C038 H038 120.0 . . ?
 C04H C038 C05E 120.0 . . ?
 C04H C038 H038 120.0 . . ?
 N016 C04H C038 121.5(16) . . ?
 N016 C04H C04Z 118.4(16) . . ?
 C038 C04H C04Z 120.0 . . ?
 C04H C04Z H04Z 120.0 . . ?
 C05B C04Z C04H 120.0 . . ?
 C05B C04Z H04Z 120.0 . . ?
 C04Z C05B H05B 120.0 . . ?
 C04Z C05B C03G 120.0 . . ?
 C03G C05B H05B 120.0 . . ?
 C05E C03G N05O 119.2(16) . . ?
 C05B C03G N05O 120.8(16) . . ?
 C05B C03G C05E 120.0 . . ?
 N03H C05G H05A 110.5 . . ?
 N03H C05G H05C 110.5 . . ?
 H05A C05G H05C 108.7 . . ?
 C062 C05G N03H 106(3) . . ?
 C062 C05G H05A 110.5 . . ?
 C062 C05G H05C 110.5 . . ?
 N04J C05H H05H 126.2 . . ?
 C06B C05H N04J 107.6(10) . . ?
 C06B C05H H05H 126.2 . . ?
 N04X C05I H05D 109.7 . . ?
 N04X C05I H05F 109.7 . . ?
 N04X C05I C295 110.0(10) . . ?
 H05D C05I H05F 108.2 . . ?
 C295 C05I H05D 109.7 . . ?
 C295 C05I H05F 109.7 . . ?
 N04J C05Q H05G 109.4 . . ?
 N04J C05Q H05I 109.4 . . ?
 N04J C05Q C40 111.1(10) . . ?
 H05G C05Q H05I 108.0 . . ?
 C40 C05Q H05G 109.4 . . ?
 C40 C05Q H05I 109.4 . . ?
 N01J C05R Au02 125.4(14) . . ?
 N023 C05R Au02 126.2(16) . . ?
 N023 C05R N01J 108.2(19) . . ?
 H06A C06A H06B 109.5 . . ?
 H06A C06A H06C 109.5 . . ?
 H06B C06A H06C 109.5 . . ?
 C064 C06A H06A 109.5 . . ?
 C064 C06A H06B 109.5 . . ?
 C064 C06A H06C 109.5 . . ?
 N05O C06B H06D 126.4 . . ?
 C05H C06B N05O 107.1(10) . . ?
 C05H C06B H06D 126.4 . . ?
 N03H C06I H06I 126.1 . . ?
 C068 C06I N03H 108(2) . . ?
 C068 C06I H06I 126.1 . . ?
 N04C C06S H06S 129.5 . . ?
 C04P C06S N04C 101(2) . . ?
 C04P C06S H06S 129.5 . . ?
 N04D C06X H06E 110.0 . . ?
 N04D C06X H06F 110.0 . . ?
 N04D C06X C91 108.6(10) . . ?
 H06E C06X H06F 108.3 . . ?
 C91 C06X H06E 110.0 . . ?
 C91 C06X H06F 110.0 . . ?
 N5 C8 H8A 111.3 . . ?
 N5 C8 H8B 111.3 . . ?
 N5 C8 C384 102.2(8) . . ?
 H8A C8 H8B 109.2 . . ?
 C384 C8 H8A 111.3 . . ?
 C384 C8 H8B 111.3 . . ?
 C00O C012 N011 118(2) . . ?
 C00O C012 C031 121(2) . . ?
 C031 C012 N011 120(2) . . ?
 C00R C013 H013 119.2 . . ?
 C02Z C013 C00R 122(2) . . ?
 C02Z C013 H013 119.2 . . ?
 H14A C14 H14B 109.5 . . ?
 H14A C14 H14C 109.5 . . ?
 H14B C14 H14C 109.5 . . ?
 C066 C14 H14A 109.5 . . ?
 C066 C14 H14B 109.5 . . ?
 C066 C14 H14C 109.5 . . ?
 N00E C017 C02X 121(2) . . ?
 C00Z C017 N00E 119(2) . . ?
 C00Z C017 C02X 120(2) . . ?
 N04C C17 H17A 106.9 . . ?
 N04C C17 H17B 106.9 . . ?
 N04C C17 C23 122(2) . . ?
 H17A C17 H17B 106.7 . . ?
 C23 C17 H17A 106.9 . . ?
 C23 C17 H17B 106.9 . . ?
 N04J C18 Au04 129.9(15) . . ?
 N04J C18 N05O 107.0(9) . . ?
 N05O C18 Au04 123.0(15) . . ?
 C02A C018 H018 120.6 . . ?
 C02A C018 C031 119(2) . . ?
 C031 C018 H018 120.6 . . ?
 C02L C019 H019 118.7 . . ?
 C02L C019 C034 123(2) . . ?
 C034 C019 H019 118.7 . . ?
 N04X C19 H19 128.6 . . ?
 C049 C19 N04X 102.8(19) . . ?
 C049 C19 H19 128.6 . . ?
 C00O C020 C02A 118(2) . . ?
 C00O C020 H020 121.0 . . ?
 C02A C020 H020 121.0 . . ?
 N02E C22 H22 125.6 . . ?
 C1 C22 N02E 108.8(9) . . ?
 C1 C22 H22 125.6 . . ?
 C17 C23 H23A 109.5 . . ?
 C17 C23 H23B 109.5 . . ?
 C17 C23 H23C 109.5 . . ?
 H23A C23 H23B 109.5 . . ?
 H23A C23 H23C 109.5 . . ?
 H23B C23 H23C 109.5 . . ?
 N01U C24 Au04 129.1(19) . . ?
 N04C C24 Au04 132.1(19) . . ?
 N04C C24 N01U 99(2) . . ?
 C00U C024 C01S 120(2) . . ?
 C00U C024 C039 121(2) . . ?
 C01S C024 C039 119(2) . . ?
 C02B C025 N00Q 120.3(12) . . ?
 C02B C025 C015 120.0 . . ?
 C015 C025 N00Q 119.7(12) . . ?
 C025 C02B C01K 120.7(14) . . ?
 C021 C02B C01K 119.3(14) . . ?
 C021 C02B C025 120.0 . . ?
 C02B C021 C03T 117.2(14) . . ?
 C02B C021 C010 120.0 . . ?
 C010 C021 C03T 122.8(14) . . ?
 C021 C010 C02Q 120.3(14) . . ?
 C021 C010 C01V 120.0 . . ?
 C01V C010 C02Q 119.7(14) . . ?
 C010 C01V C02O 120.7(13) . . ?
 C015 C01V C02O 119.2(13) . . ?
 C015 C01V C010 120.0 . . ?
 C025 C015 C03J 119.9(14) . . ?
 C01V C015 C03J 120.1(14) . . ?
 C01V C015 C025 120.0 . . ?
 N023 C25 H25A 109.4 . . ?
 N023 C25 H25B 109.4 . . ?
 N023 C25 C35 111(2) . . ?
 H25A C25 H25B 108.0 . . ?
 C35 C25 H25A 109.4 . . ?
 C35 C25 H25B 109.4 . . ?
 N00G C026 C02P 122(2) . . ?
 C02K C026 N00G 124(3) . . ?
 C02K C026 C02P 113(3) . . ?
 N05T C27 H27 124.9 . . ?
 C231 C27 N05T 110.2(13) . . ?
 C231 C27 H27 124.9 . . ?
 C00V C028 C01A 116(2) . . ?
 C02W C028 C00V 120(2) . . ?
 C02W C028 C01A 124(2) . . ?
 N5 C28 Au05 131.8(13) . . ?
 N5 C28 N065 103.6(11) . . ?
 N065 C28 Au05 124.6(13) . . ?
 N011 C030 H030 127.6 . . ?
 C03Y C030 N011 105(2) . . ?
 C03Y C030 H030 127.6 . . ?
 N04D C30 H30 124.7 . . ?
 C04S C30 N04D 110.7(14) . . ?
 C04S C30 H30 124.7 . . ?
 C012 C031 C018 118(2) . . ?
 C012 C031 H031 120.8 . . ?
 C018 C031 H031 120.8 . . ?
 C02P C032 C03U 120(3) . . ?
 C02P C032 H032 119.8 . . ?
 C03U C032 H032 119.8 . . ?
 C01E C033 H033 119.0 . . ?
 C03D C033 C01E 122(3) . . ?
 C03D C033 H033 119.0 . . ?
 C03M C034 N00Q 121(2) . . ?
 C019 C034 N00Q 122(2) . . ?
 C019 C034 C03M 117(2) . . ?
 C25 C35 H35A 107.6 . . ?
 C25 C35 H35B 113.6 . . ?
 C25 C35 H35C 107.1 . . ?
 H35A C35 H35B 109.5 . . ?
 H35A C35 H35C 109.5 . . ?
 H35B C35 H35C 109.5 . . ?
 C01T C036 C02Z 125(2) . . ?
 C01T C036 H036 117.4 . . ?
 C02Z C036 H036 117.4 . . ?
 C01A C039 C024 121(2) . . ?
 C03L C039 C01A 120(2) . . ?
 C03L C039 C024 120(2) . . ?
 C05Q C40 H40A 109.5 . . ?
 C05Q C40 H40B 109.5 . . ?
 C05Q C40 H40C 109.5 . . ?
 H40A C40 H40B 109.5 . . ?
 H40A C40 H40C 109.5 . . ?
 H40B C40 H40C 109.5 . . ?
 C02O C044 C03P 120(2) . . ?
 C02O C044 H044 120.1 . . ?
 C03P C044 H044 120.1 . . ?
 C03E C045 C04G 117(2) . . ?
 C03E C045 H045 121.4 . . ?
 C04G C045 H045 121.4 . . ?
 C02J C046 H046 118.9 . . ?
 C03M C046 C02J 122(2) . . ?
 C03M C046 H046 118.9 . . ?
 N05T C047 Au06 123.6(12) . . ?
 N05T C047 N041 111.0(14) . . ?
 N041 C047 Au06 124.9(14) . . ?
 N014 C049 H049 125.1 . . ?
 C19 C049 N014 109.8(19) . . ?
 C19 C049 H049 125.1 . . ?
 C00K C50 N00D 122.4(13) . . ?
 C00K C50 C02I 120.0 . . ?
 C02I C50 N00D 117.2(13) . . ?
 C50 C00K H00K 120.0 . . ?
 C50 C00K C01I 120.0 . . ?
 C01I C00K H00K 120.0 . . ?
 C00K C01I H01I 120.0 . . ?
 C01C C01I C00K 120.0 . . ?
 C01C C01I H01I 120.0 . . ?
 C01I C01C N00S 119.9(13) . . ?
 C01I C01C C02M 120.0 . . ?
 C02M C01C N00S 119.9(13) . . ?
 C01C C02M H02M 120.0 . . ?
 C02I C02M C01C 120.0 . . ?
 C02I C02M H02M 120.0 . . ?
 C50 C02I H02I 120.0 . . ?
 C02M C02I C50 120.0 . . ?
 C02M C02I H02I 120.0 . . ?
 C01M C050 C03T 121(2) . . ?
 C01M C050 H050 119.5 . . ?
 C03T C050 H050 119.5 . . ?
 N065 C52 H52 125.2 . . ?
 C112 C52 N065 110(3) . . ?
 C112 C52 H52 125.2 . . ?
 C03F C055 H055 117.2 . . ?
 C057 C055 C03F 126(2) . . ?
 C057 C055 H055 117.2 . . ?
 N023 C056 H056 124.9 . . ?
 C96 C056 N023 110(2) . . ?
 C96 C056 H056 124.9 . . ?
 C03A C057 H057 121.7 . . ?
 C055 C057 C03A 117(2) . . ?
 C055 C057 H057 121.7 . . ?
 C05G C062 H06G 109.5 . . ?
 C05G C062 H06H 109.5 . . ?
 C05G C062 H06J 109.5 . . ?
 H06G C062 H06H 109.5 . . ?
 H06G C062 H06J 109.5 . . ?
 H06H C062 H06J 109.5 . . ?
 C05W C64 H64 120.0 . . ?
 C05W C64 C054 120.0 . . ?
 C054 C64 H64 120.0 . . ?
 C64 C05W H05W 120.0 . . ?
 C64 C05W C040 120.0 . . ?
 C040 C05W H05W 120.0 . . ?
 C05W C040 N016 120.5(16) . . ?
 C05W C040 C05S 120.0 . . ?
 C05S C040 N016 119.2(16) . . ?
 C040 C05S H05S 120.0 . . ?
 C06U C05S C040 120.0 . . ?
 C06U C05S H05S 120.0 . . ?
 C05S C06U H06U 120.0 . . ?
 C054 C06U C05S 120.0 . . ?
 C054 C06U H06U 120.0 . . ?
 C64 C054 N065 114.9(18) . . ?
 C06U C054 N065 125.0(18) . . ?
 C06U C054 C64 120.0 . . ?
 N029 C064 H06K 110.5 . . ?
 N029 C064 H06L 110.5 . . ?
 C06A C064 N029 106(2) . . ?
 C06A C064 H06K 110.5 . . ?
 C06A C064 H06L 110.5 . . ?
 H06K C064 H06L 108.7 . . ?
 N16 C066 C14 111.2(10) . . ?
 N16 C066 H06M 109.4 . . ?
 N16 C066 H06N 109.4 . . ?
 C14 C066 H06M 109.4 . . ?
 C14 C066 H06N 109.4 . . ?
 H06M C066 H06N 108.0 . . ?
 N02E C66 Au03 120.2(9) . . ?
 N067 C66 Au03 132.1(9) . . ?
 N067 C66 N02E 107.6(8) . . ?
 N00T C068 H068 126.5 . . ?
 C06I C068 N00T 107(2) . . ?
 C06I C068 H068 126.5 . . ?
 N06W C68 H68 127.5 . . ?
 C079 C68 N06W 105(2) . . ?
 C079 C68 H68 127.5 . . ?
 N067 C70 H70A 113.6 . . ?
 N067 C70 H70B 113.6 . . ?
 N067 C70 C330 90(2) . . ?
 H70A C70 H70B 110.9 . . ?
 C330 C70 H70A 113.6 . . ?
 C330 C70 H70B 113.6 . . ?
 N05T C076 H07A 109.5 . . ?
 N05T C076 H07B 109.5 . . ?
 N05T C076 C198 110.7(10) . . ?
 H07A C076 H07B 108.1 . . ?
 C198 C076 H07A 109.5 . . ?
 C198 C076 H07B 109.5 . . ?
 N048 C079 H079 125.4 . . ?
 C68 C079 N048 109(2) . . ?
 C68 C079 H079 125.4 . . ?
 N06W C80 Au06 127.2(16) . . ?
 N06W C80 N048 105(2) . . ?
 N048 C80 Au06 127.5(17) . . ?
 N06W C90 H90A 109.7 . . ?
 N06W C90 H90B 109.7 . . ?
 N06W C90 C163 110.0(10) . . ?
 H90A C90 H90B 108.2 . . ?
 C163 C90 H90A 109.7 . . ?
 C163 C90 H90B 109.7 . . ?
 C06X C91 H91A 109.5 . . ?
 C06X C91 H91B 109.5 . . ?
 C06X C91 H91C 109.5 . . ?
 H91A C91 H91B 109.5 . . ?
 H91A C91 H91C 109.5 . . ?
 H91B C91 H91C 109.5 . . ?
 N01J C96 H96 127.0 . . ?
 C056 C96 N01J 106(2) . . ?
 C056 C96 H96 127.0 . . ?
 N5 C112 H112 128.2 . . ?
 C52 C112 N5 104(3) . . ?
 C52 C112 H112 128.2 . . ?
 C90 C163 H16A 109.5 . . ?
 C90 C163 H16B 109.5 . . ?
 C90 C163 H16C 109.5 . . ?
 H16A C163 H16B 109.5 . . ?
 H16A C163 H16C 109.5 . . ?
 H16B C163 H16C 109.5 . . ?
 C076 C198 H19A 109.5 . . ?
 C076 C198 H19B 109.5 . . ?
 C076 C198 H19C 109.5 . . ?
 H19A C198 H19B 109.5 . . ?
 H19A C198 H19C 109.5 . . ?
 H19B C198 H19C 109.5 . . ?
 N041 C231 H231 126.6 . . ?
 C27 C231 N041 106.9(11) . . ?
 C27 C231 H231 126.6 . . ?
 C05I C295 H29A 109.5 . . ?
 C05I C295 H29B 109.5 . . ?
 C05I C295 H29C 109.5 . . ?
 H29A C295 H29B 109.5 . . ?
 H29A C295 H29C 109.5 . . ?
 H29B C295 H29C 109.5 . . ?
 C70 C330 H33A 109.5 . . ?
 C70 C330 H33B 109.5 . . ?
 C70 C330 H33C 109.5 . . ?
 H33A C330 H33B 109.5 . . ?
 H33A C330 H33C 109.5 . . ?
 H33B C330 H33C 109.5 . . ?
 C8 C384 H38A 109.5 . . ?
 C8 C384 H38B 109.5 . . ?
 C8 C384 H38C 109.5 . . ?
 H38A C384 H38B 109.5 . . ?
 H38A C384 H38C 109.5 . . ?
 H38B C384 H38C 109.5 . . ?
 F05D P00A F04Y 89.5(6) . . ?
 F05D P00A F05K 89.9(6) . . ?
 F05D P00A F06Y 178.7(8) . . ?
 F05D P00A F34 90.7(6) . . ?
 F05K P00A F04Y 89.5(6) . . ?
 F06Y P00A F04Y 89.3(6) . . ?
 F06Y P00A F05K 89.6(6) . . ?
 F34 P00A F04Y 89.8(6) . . ?
 F34 P00A F05K 179.1(8) . . ?
 F34 P00A F06Y 89.8(6) . . ?
 F44 P00A F04Y 179.7(8) . . ?
 F44 P00A F05D 90.6(6) . . ?
 F44 P00A F05K 90.1(6) . . ?
 F44 P00A F06Y 90.6(6) . . ?
 F44 P00A F34 90.5(6) . . ?
 F05V P00B F05Y 90.2(5) . . ?
 F05V P00B F05Z 89.6(6) . . ?
 F05V P00B F27 89.7(6) . . ?
 F05V P00B F54 179.0(7) . . ?
 F05Y P00B F05Z 179.1(7) . . ?
 F05Y P00B F27 89.4(5) . . ?
 F05Y P00B F54 90.1(6) . . ?
 F05Z P00B F27 89.7(5) . . ?
 F05Z P00B F54 90.1(5) . . ?
 F06V P00B F05V 90.8(6) . . ?
 F06V P00B F05Y 90.5(5) . . ?
 F06V P00B F05Z 90.4(6) . . ?
 F06V P00B F27 179.5(9) . . ?
 F06V P00B F54 90.1(6) . . ?
 F54 P00B F27 89.4(6) . . ?
 F04Q P007 F06T 177.3(18) . . ?
 F04Q P007 F058 90.4(17) . . ?
 F04U P007 F04Q 84.4(16) . . ?
 F04U P007 F06T 94.4(16) . . ?
 F04U P007 F058 174.7(18) . . ?
 F06K P007 F04Q 88.6(17) . . ?
 F06K P007 F04U 90.0(16) . . ?
 F06K P007 F06T 93.9(12) . . ?
 F06K P007 F058 88.8(16) . . ?
 F06K P007 F060 180(2) . . ?
 F058 P007 F06T 90.8(16) . . ?
 F060 P007 F04Q 91(2) . . ?
 F060 P007 F04U 89.6(16) . . ?
 F060 P007 F06T 86.5(18) . . ?
 F060 P007 F058 91.6(16) . . ?
 F03B P008 F04F 89.9(6) . . ?
 F03B P008 F05A 178.8(8) . . ?
 F03B P008 F05U 90.2(6) . . ?
 F03B P008 F16 89.9(6) . . ?
 F04F P008 F05A 88.9(6) . . ?
 F05U P008 F04F 89.9(6) . . ?
 F05U P008 F05A 89.9(6) . . ?
 F05U P008 F16 179.8(11) . . ?
 F16 P008 F04F 89.9(6) . . ?
 F16 P008 F05A 90.1(6) . . ?
 F053 P008 F03B 90.8(6) . . ?
 F053 P008 F04F 179.3(8) . . ?
 F053 P008 F05A 90.4(6) . . ?
 F053 P008 F05U 90.2(6) . . ?
 F053 P008 F16 90.0(6) . . ?
 F04T P009 F04V 89.7(6) . . ?
 F06G P009 F04T 90.3(6) . . ?
 F06G P009 F04V 180.0(9) . . ?
 F06G P009 F06P 90.5(6) . . ?
 F06G P009 F059 90.4(6) . . ?
 F06G P009 F061 90.6(6) . . ?
 F06P P009 F04T 89.9(6) . . ?
 F06P P009 F04V 89.5(6) . . ?
 F06P P009 F061 90.0(6) . . ?
 F059 P009 F04T 89.9(6) . . ?
 F059 P009 F04V 89.6(6) . . ?
 F059 P009 F06P 179.1(9) . . ?
 F059 P009 F061 90.2(6) . . ?
 F061 P009 F04T 179.1(9) . . ?
 F061 P009 F04V 89.4(6) . . ?
 F110 P86 F158 90.1(8) . . ?
 F110 P86 F175 90.3(8) . . ?
 F110 P86 F245 90.3(8) . . ?
 F110 P86 F321 179.8(15) . . ?
 F110 P86 F336 90.2(8) . . ?
 F158 P86 F321 90.1(16) . . ?
 F158 P86 F336 179.7(13) . . ?
 F175 P86 F158 90.0(6) . . ?
 F175 P86 F245 179.5(13) . . ?
 F175 P86 F321 89.7(8) . . ?
 F175 P86 F336 90.0(6) . . ?
 F245 P86 F158 90.0(6) . . ?
 F245 P86 F321 89.7(8) . . ?
 F245 P86 F336 90.0(6) . . ?
 F336 P86 F321 89.6(11) . . ?

loop_
  _geom_torsion_atom_site_label_1
  _geom_torsion_atom_site_label_2
  _geom_torsion_atom_site_label_3
  _geom_torsion_atom_site_label_4
  _geom_torsion
  _geom_torsion_site_symmetry_1
  _geom_torsion_site_symmetry_2
  _geom_torsion_site_symmetry_3
  _geom_torsion_site_symmetry_4
  _geom_torsion_publ_flag
 N00C C00N C00W C02W -179(2) . . . . ?
 N00C C00N C01L C00V -178(2) . . . . ?
 N00C C027 C03I C04K -175.4(18) . . . . ?
 N00C C00Y C022 C043 -177.5(15) . . . . ?
 N00D C00I C00R C00F -174.6(15) . . . . ?
 N00D C00I C00R C013 8.1(18) . . . . ?
 N00D C00I C01Z C01F 174.6(15) . . . . ?
 N00D C00I C01Z C03E -5.6(17) . . . . ?
 N00D C00X C02G C035 179.1(18) . . . . ?
 N00D C50 C00K C01I -173.2(14) . . . . ?
 N00D C50 C02I C02M 173.5(13) . . . . ?
 N00E C00J C01Q C01Y -177.3(19) . . . . ?
 N00E C00J C02N C03C 176(2) . . . . ?
 N00E C01D C01O C01W -177.2(18) . . . . ?
 N00E C01D C01R C01N -177.9(17) . . . . ?
 N00G C00H C00L C02D 173(2) . . . . ?
 N00G C00H C01E C033 -177(2) . . . . ?
 N00G C00U C02S C02Y 175(2) . . . . ?
 N00G C00U C02S C03A -7(3) . . . . ?
 N00G C00U C024 C01S 5(4) . . . . ?
 N00G C00U C024 C039 180(2) . . . . ?
 N00Q C02A C018 C031 172.9(19) . . . . ?
 N00Q C02A C020 C00O -174(2) . . . . ?
 N00Q C025 C02B C01K -1.0(16) . . . . ?
 N00Q C025 C02B C021 -178.0(14) . . . . ?
 N00Q C025 C015 C03J 0.1(16) . . . . ?
 N00Q C025 C015 C01V 178.1(13) . . . . ?
 N00S C03Q C04M N16 0(3) . . . . ?
 N00S C01C C02M C02I -175.8(14) . . . . ?
 N00T C02J C02L C019 -174(2) . . . . ?
 N00T C02J C046 C03M 175(2) . . . . ?
 N01J C01X C02H C02X 178.3(19) . . . . ?
 N01J C01X C02T C00Z -178.8(19) . . . . ?
 N01U C03U C04A C02K 178(2) . . . . ?
 N01U C03U C032 C02P -176(2) . . . . ?
 N01U C04P C06S N04C -4(3) . . . . ?
 N02E C03K C052 C03V 174.6(15) . . . . ?
 N02E C03K C04K C03I -174.6(15) . . . . ?
 N03H C06I C068 N00T 1(3) . . . . ?
 N04B C03D C033 C01E 178(2) . . . . ?
 N04B C04S C30 N04D -7(4) . . . . ?
 N04J C05H C06B N05O 1(2) . . . . ?
 N04X C19 C049 N014 4(3) . . . . ?
 N05T C27 C231 N041 -2(2) . . . . ?
 N06W C68 C079 N048 -1(2) . . . . ?
 N011 C012 C031 C018 -176(2) . . . . ?
 N014 C02R C03C C02N -180(2) . . . . ?
 N016 C01H C02F C03Z -178(2) . . . . ?
 N016 C01H C03N C02U 179(2) . . . . ?
 N016 C04H C04Z C05B 176.4(17) . . . . ?
 N016 C040 C05S C06U 173.1(18) . . . . ?
 N023 C056 C96 N01J 1(3) . . . . ?
 N029 C03Y C030 N011 8(3) . . . . ?
 N041 C04R C10 C01G 178.4(17) . . . . ?
 N041 C04R C043 C022 -178.4(17) . . . . ?
 N048 C05C C04N C037 -180(2) . . . . ?
 N048 C05C C035 C02G 179.6(19) . . . . ?
 N065 C52 C112 N5 3(3) . . . . ?
 N067 C1 C22 N02E 1(2) . . . . ?
 C00H N00G C00U C02S -72(3) . . . . ?
 C00H N00G C00U C024 100(3) . . . . ?
 C00H N00G C026 C02K 137(2) . . . . ?
 C00H N00G C026 C02P -42(3) . . . . ?
 C00H C00L C02D C03D 1(4) . . . . ?
 C00H C01E C033 C03D 6(4) . . . . ?
 C00I N00D C00X C037 44(2) . . . . ?
 C00I N00D C00X C02G -134.6(13) . . . . ?
 C00I N00D C50 C00K 20.9(19) . . . . ?
 C00I N00D C50 C02I -152.5(12) . . . . ?
 C00I C00R C00F C00P 0.0 . . . . ?
 C00I C00R C00F C01T -179.3(17) . . . . ?
 C00I C00R C013 C02Z 179.1(17) . . . . ?
 C00I C01Z C03E C045 -173.6(17) . . . . ?
 C00R C00I C01Z C01F 0.0 . . . . ?
 C00R C00I C01Z C03E 179.8(17) . . . . ?
 C00R C00F C00P C01F 0.0 . . . . ?
 C00R C00F C00P C00M 178.1(16) . . . . ?
 C00R C00F C01T C036 -2(3) . . . . ?
 C00F C00R C013 C02Z 2(3) . . . . ?
 C00F C00P C01F C01Z 0.0 . . . . ?
 C00F C00P C01F C02C -171.3(15) . . . . ?
 C00F C00P C00M C01N 62(2) . . . . ?
 C00F C00P C00M C01W -116.2(18) . . . . ?
 C00F C01T C036 C02Z 6(4) . . . . ?
 C00P C00F C01T C036 179.1(16) . . . . ?
 C00P C01F C01Z C00I 0.0 . . . . ?
 C00P C01F C01Z C03E -179.8(17) . . . . ?
 C00P C01F C02C C04G -179.3(18) . . . . ?
 C00P C00M C01N C01R -177.8(18) . . . . ?
 C00P C00M C01W C01O -177.0(17) . . . . ?
 C01F C00P C00M C01N -120.4(19) . . . . ?
 C01F C00P C00M C01W 62(2) . . . . ?
 C01F C01Z C03E C045 6(3) . . . . ?
 C01F C02C C04G C045 -8(3) . . . . ?
 C01Z C00I C00R C00F 0.0 . . . . ?
 C01Z C00I C00R C013 -177.3(15) . . . . ?
 C01Z C01F C02C C04G 9(3) . . . . ?
 C01Z C03E C045 C04G -4(3) . . . . ?
 C00J N00E C01D C01O 25(3) . . . . ?
 C00J N00E C01D C01R -150.2(19) . . . . ?
 C00J N00E C017 C00Z 32(3) . . . . ?
 C00J N00E C017 C02X -151.4(19) . . . . ?
 C00J C01Q C01Y C02R -4(4) . . . . ?
 C00J C02N C03C C02R 6(3) . . . . ?
 C00L C00H C01E C033 -5(4) . . . . ?
 C00L C02D C03D N04B 179(2) . . . . ?
 C00L C02D C03D C033 -1(4) . . . . ?
 C00M C00P C01F C01Z -178.1(16) . . . . ?
 C00M C00P C01F C02C 10.6(19) . . . . ?
 C00M C01N C01R C01D -6(3) . . . . ?
 C00N N00C C027 C03V 113.6(18) . . . . ?
 C00N N00C C027 C03I -71.1(19) . . . . ?
 C00N N00C C00Y C01G -13(2) . . . . ?
 C00N N00C C00Y C022 164.8(16) . . . . ?
 C00N C00W C02W C028 -3(4) . . . . ?
 C00O C012 C031 C018 -8(4) . . . . ?
 C00U N00G C00H C00L -17(3) . . . . ?
 C00U N00G C00H C01E 153(2) . . . . ?
 C00U N00G C026 C02K -45(3) . . . . ?
 C00U N00G C026 C02P 136(2) . . . . ?
 C00U C02S C02Y C01A 6(4) . . . . ?
 C00U C02S C02Y C03F 177(2) . . . . ?
 C00U C02S C03A C057 -180(2) . . . . ?
 C00U C024 C039 C01A 6(4) . . . . ?
 C00U C024 C039 C03L -172(2) . . . . ?
 C00W C00N C01L C00V 6(3) . . . . ?
 C00W C02W C028 C00V 7(4) . . . . ?
 C00W C02W C028 C01A -177(2) . . . . ?
 C1 N067 C66 Au03 178(2) . . . . ?
 C1 N067 C66 N02E 0(2) . . . . ?
 C1 N067 C70 C330 -97(3) . . . . ?
 C01A C02Y C03F C055 177(2) . . . . ?
 C01D N00E C00J C01Q -119(2) . . . . ?
 C01D N00E C00J C02N 61(3) . . . . ?
 C01D N00E C017 C00Z -158(2) . . . . ?
 C01D N00E C017 C02X 19(3) . . . . ?
 C01D C01O C01W C00M -4(3) . . . . ?
 C01E C00H C00L C02D 2(4) . . . . ?
 C01H N016 C04H C038 29(3) . . . . ?
 C01H N016 C04H C04Z -147.5(18) . . . . ?
 C01H N016 C040 C05W -125.9(18) . . . . ?
 C01H N016 C040 C05S 61(2) . . . . ?
 C01H C02F C03Z C02Q -1(4) . . . . ?
 C01K C01M C050 C03T 0(3) . . . . ?
 C01K C02B C021 C03T 4.4(17) . . . . ?
 C01K C02B C021 C010 -177.1(15) . . . . ?
 C01L C00N C00W C02W -3(3) . . . . ?
 C01L C00V C028 C01A 179.8(19) . . . . ?
 C01L C00V C028 C02W -4(3) . . . . ?
 C01M C01K C02B C025 179.7(16) . . . . ?
 C01M C01K C02B C021 -3(3) . . . . ?
 C01N C00M C01W C01O 5(3) . . . . ?
 C01O C01D C01R C01N 7(3) . . . . ?
 C01P N00S C03Q C04M 0(2) . . . . ?
 C01P N00S C01C C01I 42(2) . . . . ?
 C01P N00S C01C C02M -142.0(16) . . . . ?
 C01P N16 C04M C03Q -1(2) . . . . ?
 C01P N16 C066 C14 93(3) . . . . ?
 C01Q C00J C02N C03C -4(4) . . . . ?
 C01Q C01Y C02R N014 178(2) . . . . ?
 C01Q C01Y C02R C03C 6(4) . . . . ?
 C01R C01D C01O C01W -2(3) . . . . ?
 C01S C03X C04L C03L 2(4) . . . . ?
 C01S C024 C039 C01A -179(2) . . . . ?
 C01S C024 C039 C03L 4(4) . . . . ?
 C01T C00F C00P C01F 179.3(18) . . . . ?
 C01T C00F C00P C00M -2.6(19) . . . . ?
 C01W C00M C01N C01R 0(3) . . . . ?
 C01X N01J C05R Au02 -9(4) . . . . ?
 C01X N01J C05R N023 176(2) . . . . ?
 C01X N01J C96 C056 -176(2) . . . . ?
 C01X C02H C02X C017 1(3) . . . . ?
 C01Y C02R C03C C02N -7(4) . . . . ?
 C02A N00Q C025 C02B 110.2(18) . . . . ?
 C02A N00Q C025 C015 -68(2) . . . . ?
 C02A N00Q C034 C03M 130(2) . . . . ?
 C02A N00Q C034 C019 -50(3) . . . . ?
 C02A C018 C031 C012 9(3) . . . . ?
 C02C C01F C01Z C00I 171.5(15) . . . . ?
 C02C C01F C01Z C03E -8.3(18) . . . . ?
 C02C C04G C045 C03E 5(3) . . . . ?
 C02D C03D C033 C01E -2(4) . . . . ?
 C02F C01H C03N C02U 0(4) . . . . ?
 C02H C01X C02T C00Z 1(3) . . . . ?
 C02H C02X C017 N00E -176.8(19) . . . . ?
 C02H C02X C017 C00Z 0(3) . . . . ?
 C02J N00T C03S Au02 9(4) . . . . ?
 C02J N00T C03S N03H -173(2) . . . . ?
 C02J N00T C068 C06I 172(3) . . . . ?
 C02J C02L C019 C034 1(4) . . . . ?
 C02L C02J C046 C03M 2(4) . . . . ?
 C02L C019 C034 N00Q 178(2) . . . . ?
 C02L C019 C034 C03M -3(4) . . . . ?
 C02N C00J C01Q C01Y 2(3) . . . . ?
 C02O C01V C015 C03J 0.7(17) . . . . ?
 C02O C01V C015 C025 -177.2(15) . . . . ?
 C02Q C02U C03N C01H 0(4) . . . . ?
 C02Q C010 C01V C02O -3.9(18) . . . . ?
 C02Q C010 C01V C015 178.9(15) . . . . ?
 C02R N014 C03O Au01 -10(3) . . . . ?
 C02R N014 C03O N04X 175(2) . . . . ?
 C02R N014 C049 C19 -178(2) . . . . ?
 C02S C00U C024 C01S 177(2) . . . . ?
 C02S C00U C024 C039 -8(4) . . . . ?
 C02S C02Y C03F C055 6(3) . . . . ?
 C02S C03A C057 C055 0(4) . . . . ?
 C02T C00Z C017 N00E 176.4(18) . . . . ?
 C02T C00Z C017 C02X -1(3) . . . . ?
 C02T C01X C02H C02X -1(3) . . . . ?
 C02U C02Q C03Z C02F 1(4) . . . . ?
 C02U C02Q C010 C021 110(2) . . . . ?
 C02U C02Q C010 C01V -69(2) . . . . ?
 C02V N04B C03D C02D -39(5) . . . . ?
 C02V N04B C03D C033 141(3) . . . . ?
 C02V N04B C04S C30 -3(3) . . . . ?
 C02V N04D C06X C91 86(4) . . . . ?
 C02V N04D C30 C04S 14(4) . . . . ?
 C02Y C01A C028 C00V -73(3) . . . . ?
 C02Y C01A C028 C02W 111(3) . . . . ?
 C02Y C01A C039 C03L -180(2) . . . . ?
 C02Y C01A C039 C024 3(4) . . . . ?
 C02Y C02S C03A C057 -1(4) . . . . ?
 C02Y C03F C055 C057 -9(4) . . . . ?
 C03A C02S C02Y C01A -172(2) . . . . ?
 C03A C02S C02Y C03F -2(4) . . . . ?
 C03D N04B C02V Au05 -3(5) . . . . ?
 C03D N04B C02V N04D -177(3) . . . . ?
 C03D N04B C04S C30 -174(3) . . . . ?
 C03F C055 C057 C03A 6(4) . . . . ?
 C03J C03P C044 C02O 1(3) . . . . ?
 C03K N02E C22 C1 179(2) . . . . ?
 C03K N02E C66 Au03 2(3) . . . . ?
 C03K N02E C66 N067 -179(2) . . . . ?
 C03K C052 C03V C027 0.0 . . . . ?
 C052 C03K C04K C03I 0.0 . . . . ?
 C052 C03V C027 N00C 175.2(18) . . . . ?
 C052 C03V C027 C03I 0.0 . . . . ?
 C03V C027 C03I C04K 0.0 . . . . ?
 C027 N00C C00N C00W 154.2(19) . . . . ?
 C027 N00C C00N C01L -21(3) . . . . ?
 C027 N00C C00Y C01G 148.8(14) . . . . ?
 C027 N00C C00Y C022 -34(2) . . . . ?
 C027 C03I C04K C03K 0.0 . . . . ?
 C04K C03K C052 C03V 0.0 . . . . ?
 C03N C01H C02F C03Z 1(5) . . . . ?
 C03O N04X C05I C295 -94(3) . . . . ?
 C03O N04X C19 C049 -3(3) . . . . ?
 C03O N014 C02R C01Y -75(3) . . . . ?
 C03O N014 C02R C03C 98(3) . . . . ?
 C03O N014 C049 C19 -4(3) . . . . ?
 C03P C03J C015 C025 178.6(16) . . . . ?
 C03P C03J C015 C01V 1(3) . . . . ?
 C03Q N00S C01P Au03 -178.5(17) . . . . ?
 C03Q N00S C01P N16 -0.9(18) . . . . ?
 C03Q N00S C01C C01I -132.4(16) . . . . ?
 C03Q N00S C01C C02M 43(2) . . . . ?
 C03S N00T C02J C02L 28(4) . . . . ?
 C03S N00T C02J C046 -145(3) . . . . ?
 C03S N00T C068 C06I 1(3) . . . . ?
 C03S N03H C05G C062 -92(3) . . . . ?
 C03S N03H C06I C068 -3(3) . . . . ?
 C03T C021 C010 C02Q -0.5(19) . . . . ?
 C03T C021 C010 C01V 178.5(16) . . . . ?
 C03U N01U C04P C06S 180(2) . . . . ?
 C03U N01U C24 Au04 1(4) . . . . ?
 C03U N01U C24 N04C -177(2) . . . . ?
 C03X C01S C024 C00U 176(2) . . . . ?
 C03X C01S C024 C039 1(4) . . . . ?
 C03Y N029 C04E Au01 -174.8(18) . . . . ?
 C03Y N029 C04E N011 3(3) . . . . ?
 C03Y N029 C064 C06A 81(3) . . . . ?
 C03Z C02Q C02U C03N 0(4) . . . . ?
 C03Z C02Q C010 C021 -70(2) . . . . ?
 C03Z C02Q C010 C01V 111(2) . . . . ?
 C04A C02K C026 N00G 178(2) . . . . ?
 C04A C02K C026 C02P -3(4) . . . . ?
 C04A C03U C032 C02P 8(4) . . . . ?
 C04E N011 C012 C00O 149(2) . . . . ?
 C04E N011 C012 C031 -42(3) . . . . ?
 C04E N011 C030 C03Y -6(3) . . . . ?
 C04E N029 C03Y C030 -7(3) . . . . ?
 C04E N029 C064 C06A -102(3) . . . . ?
 C04L C03L C039 C01A 178(2) . . . . ?
 C04L C03L C039 C024 -5(4) . . . . ?
 C04M N16 C01P Au03 178.9(17) . . . . ?
 C04M N16 C01P N00S 1.2(18) . . . . ?
 C04M N16 C066 C14 -88(3) . . . . ?
 C04P N01U C03U C04A 41(4) . . . . ?
 C04P N01U C03U C032 -135(3) . . . . ?
 C04P N01U C24 Au04 179(2) . . . . ?
 C04P N01U C24 N04C 1(3) . . . . ?
 C04R N041 C047 Au06 15(3) . . . . ?
 C04R N041 C047 N05T -172(2) . . . . ?
 C04R N041 C231 C27 170(3) . . . . ?
 C04R C10 C01G C00Y 0.0 . . . . ?
 C10 C04R C043 C022 0.0 . . . . ?
 C10 C01G C00Y N00C 177.5(16) . . . . ?
 C10 C01G C00Y C022 0.0 . . . . ?
 C01G C00Y C022 C043 0.0 . . . . ?
 C00Y N00C C00N C00W -43(3) . . . . ?
 C00Y N00C C00N C01L 141(2) . . . . ?
 C00Y N00C C027 C03V -49(2) . . . . ?
 C00Y N00C C027 C03I 126.0(15) . . . . ?
 C00Y C022 C043 C04R 0.0 . . . . ?
 C043 C04R C10 C01G 0.0 . . . . ?
 C04S N04B C02V Au05 -174(2) . . . . ?
 C04S N04B C02V N04D 12(3) . . . . ?
 C04S N04B C03D C02D 131(3) . . . . ?
 C04S N04B C03D C033 -49(4) . . . . ?
 C05C N048 C079 C68 -177(2) . . . . ?
 C05C N048 C80 Au06 -7(4) . . . . ?
 C05C N048 C80 N06W 178(2) . . . . ?
 C05C C04N C037 C00X 0.0 . . . . ?
 C04N C05C C035 C02G 0.0 . . . . ?
 C04N C037 C00X N00D -179.0(18) . . . . ?
 C04N C037 C00X C02G 0.0 . . . . ?
 C037 C00X C02G C035 0.0 . . . . ?
 C00X N00D C00I C00R 73.2(18) . . . . ?
 C00X N00D C00I C01Z -101.4(16) . . . . ?
 C00X N00D C50 C00K -163.8(14) . . . . ?
 C00X N00D C50 C02I 23(2) . . . . ?
 C00X C02G C035 C05C 0.0 . . . . ?
 C035 C05C C04N C037 0.0 . . . . ?
 C05E C038 C04H N016 -176.3(18) . . . . ?
 C05E C038 C04H C04Z 0.0 . . . . ?
 C038 C05E C03G N05O 178.1(18) . . . . ?
 C038 C05E C03G C05B 0.0 . . . . ?
 C038 C04H C04Z C05B 0.0 . . . . ?
 C04H N016 C01H C02F -143(2) . . . . ?
 C04H N016 C01H C03N 38(3) . . . . ?
 C04H N016 C040 C05W 59(2) . . . . ?
 C04H N016 C040 C05S -114(2) . . . . ?
 C04H C04Z C05B C03G 0.0 . . . . ?
 C04Z C05B C03G N05O -178.1(18) . . . . ?
 C04Z C05B C03G C05E 0.0 . . . . ?
 C03G N05O C06B C05H 176(2) . . . . ?
 C03G N05O C18 Au04 1(3) . . . . ?
 C03G N05O C18 N04J -176(2) . . . . ?
 C03G C05E C038 C04H 0.0 . . . . ?
 C05G N03H C03S Au02 1(4) . . . . ?
 C05G N03H C03S N00T -176(3) . . . . ?
 C05G N03H C06I C068 177(3) . . . . ?
 C05H N04J C05Q C40 89(3) . . . . ?
 C05H N04J C18 Au04 -178(2) . . . . ?
 C05H N04J C18 N05O -1(2) . . . . ?
 C05I N04X C03O Au01 0(3) . . . . ?
 C05I N04X C03O N014 174.3(18) . . . . ?
 C05I N04X C19 C049 -176.9(19) . . . . ?
 C05Q N04J C05H C06B 177(2) . . . . ?
 C05Q N04J C18 Au04 5(3) . . . . ?
 C05Q N04J C18 N05O -178.5(18) . . . . ?
 C05R N01J C01X C02H -61(3) . . . . ?
 C05R N01J C01X C02T 119(3) . . . . ?
 C05R N01J C96 C056 -3(3) . . . . ?
 C05R N023 C25 C35 -97(3) . . . . ?
 C05R N023 C056 C96 1(3) . . . . ?
 C06B N05O C03G C05E 122.0(19) . . . . ?
 C06B N05O C03G C05B -60(2) . . . . ?
 C06B N05O C18 Au04 178.7(18) . . . . ?
 C06B N05O C18 N04J 2(2) . . . . ?
 C06I N03H C03S Au02 -179(2) . . . . ?
 C06I N03H C03S N00T 4(3) . . . . ?
 C06I N03H C05G C062 88(3) . . . . ?
 C06S N04C C17 C23 -54(4) . . . . ?
 C06S N04C C24 Au04 178(2) . . . . ?
 C06S N04C C24 N01U -4(3) . . . . ?
 C06X N04D C02V Au05 -1(4) . . . . ?
 C06X N04D C02V N04B 174(2) . . . . ?
 C06X N04D C30 C04S -176(2) . . . . ?
 C8 N5 C28 Au05 -7(3) . . . . ?
 C8 N5 C28 N065 175(3) . . . . ?
 C8 N5 C112 C52 -176(2) . . . . ?
 C012 N011 C04E Au01 -4(3) . . . . ?
 C012 N011 C04E N029 178(2) . . . . ?
 C012 N011 C030 C03Y 178(2) . . . . ?
 C012 C00O C020 C02A -7(3) . . . . ?
 C013 C00R C00F C00P 177.3(16) . . . . ?
 C013 C00R C00F C01T -2.1(18) . . . . ?
 C013 C02Z C036 C01T -6(3) . . . . ?
 C017 N00E C00J C01Q 52(3) . . . . ?
 C017 N00E C00J C02N -128(2) . . . . ?
 C017 N00E C01D C01O -145(2) . . . . ?
 C017 N00E C01D C01R 40(3) . . . . ?
 C017 C00Z C02T C01X 0(3) . . . . ?
 C17 N04C C06S C04P -179(2) . . . . ?
 C17 N04C C24 Au04 2(4) . . . . ?
 C17 N04C C24 N01U -180(2) . . . . ?
 C18 N04J C05H C06B 0(2) . . . . ?
 C18 N04J C05Q C40 -94(3) . . . . ?
 C18 N05O C03G C05E -61(3) . . . . ?
 C18 N05O C03G C05B 118(2) . . . . ?
 C18 N05O C06B C05H -2(2) . . . . ?
 C018 C02A C020 C00O 9(3) . . . . ?
 C19 N04X C03O Au01 -173.6(19) . . . . ?
 C19 N04X C03O N014 1(3) . . . . ?
 C19 N04X C05I C295 79(3) . . . . ?
 C020 C00O C012 N011 175(2) . . . . ?
 C020 C00O C012 C031 6(4) . . . . ?
 C020 C02A C018 C031 -10(4) . . . . ?
 C22 N02E C03K C052 -86(2) . . . . ?
 C22 N02E C03K C04K 88(2) . . . . ?
 C22 N02E C66 Au03 -177.2(16) . . . . ?
 C22 N02E C66 N067 1(2) . . . . ?
 C24 N01U C03U C04A -142(3) . . . . ?
 C24 N01U C03U C032 42(4) . . . . ?
 C24 N01U C04P C06S 2(3) . . . . ?
 C24 N04C C06S C04P 5(4) . . . . ?
 C24 N04C C17 C23 122(3) . . . . ?
 C024 C00U C02S C02Y 3(4) . . . . ?
 C024 C00U C02S C03A -178(2) . . . . ?
 C024 C01S C03X C04L -4(4) . . . . ?
 C025 N00Q C02A C018 -29(3) . . . . ?
 C025 N00Q C02A C020 153.8(19) . . . . ?
 C025 N00Q C034 C03M -41(3) . . . . ?
 C025 N00Q C034 C019 138(2) . . . . ?
 C025 C02B C021 C03T -178.5(15) . . . . ?
 C025 C02B C021 C010 0.0 . . . . ?
 C02B C01K C01M C050 1(3) . . . . ?
 C02B C025 C015 C03J -177.9(16) . . . . ?
 C02B C025 C015 C01V 0.0 . . . . ?
 C02B C021 C010 C02Q -178.9(15) . . . . ?
 C02B C021 C010 C01V 0.0 . . . . ?
 C021 C03T C050 C01M 1(3) . . . . ?
 C021 C010 C01V C02O 177.2(16) . . . . ?
 C021 C010 C01V C015 0.0 . . . . ?
 C010 C02Q C02U C03N 179(2) . . . . ?
 C010 C02Q C03Z C02F -179(2) . . . . ?
 C010 C01V C015 C03J 177.9(16) . . . . ?
 C010 C01V C015 C025 0.0 . . . . ?
 C01V C02O C044 C03P 0(3) . . . . ?
 C015 C03J C03P C044 -2(3) . . . . ?
 C015 C025 C02B C01K 177.1(16) . . . . ?
 C015 C025 C02B C021 0.0 . . . . ?
 C25 N023 C05R Au02 2(4) . . . . ?
 C25 N023 C05R N01J 177(2) . . . . ?
 C25 N023 C056 C96 -178(3) . . . . ?
 C026 N00G C00H C00L 160(2) . . . . ?
 C026 N00G C00H C01E -29(3) . . . . ?
 C026 N00G C00U C02S 110(2) . . . . ?
 C026 N00G C00U C024 -78(3) . . . . ?
 C026 C02K C04A C03U 4(4) . . . . ?
 C026 C02P C032 C03U -8(4) . . . . ?
 C27 N05T C047 Au06 178(2) . . . . ?
 C27 N05T C047 N041 6(2) . . . . ?
 C27 N05T C076 C198 -85(3) . . . . ?
 C028 C00V C01L C00N -3(3) . . . . ?
 C028 C01A C02Y C02S 178(2) . . . . ?
 C028 C01A C02Y C03F 8(4) . . . . ?
 C028 C01A C039 C03L -7(4) . . . . ?
 C028 C01A C039 C024 176(2) . . . . ?
 C28 N5 C8 C384 -159(2) . . . . ?
 C28 N5 C112 C52 -5(3) . . . . ?
 C28 N065 C52 C112 -1(3) . . . . ?
 C28 N065 C054 C64 -90(2) . . . . ?
 C28 N065 C054 C06U 86(3) . . . . ?
 C030 N011 C04E Au01 179.8(17) . . . . ?
 C030 N011 C04E N029 2(3) . . . . ?
 C030 N011 C012 C00O -35(3) . . . . ?
 C030 N011 C012 C031 134(2) . . . . ?
 C30 N04D C02V Au05 169(2) . . . . ?
 C30 N04D C02V N04B -16(3) . . . . ?
 C30 N04D C06X C91 -82(4) . . . . ?
 C032 C02P C026 N00G -176(2) . . . . ?
 C032 C02P C026 C02K 5(4) . . . . ?
 C032 C03U C04A C02K -6(4) . . . . ?
 C034 N00Q C02A C018 160(2) . . . . ?
 C034 N00Q C02A C020 -18(3) . . . . ?
 C034 N00Q C025 C02B -78.1(19) . . . . ?
 C034 N00Q C025 C015 103.9(17) . . . . ?
 C034 C03M C046 C02J -3(4) . . . . ?
 C036 C02Z C013 C00R 2(3) . . . . ?
 C039 C01A C02Y C02S -9(4) . . . . ?
 C039 C01A C02Y C03F -179(2) . . . . ?
 C039 C01A C028 C00V 114(3) . . . . ?
 C039 C01A C028 C02W -61(3) . . . . ?
 C039 C03L C04L C03X 2(4) . . . . ?
 C044 C02O C01V C010 -178.5(16) . . . . ?
 C044 C02O C01V C015 -1(3) . . . . ?
 C046 C02J C02L C019 0(4) . . . . ?
 C046 C03M C034 N00Q -177(2) . . . . ?
 C046 C03M C034 C019 4(3) . . . . ?
 C047 N05T C27 C231 -2(2) . . . . ?
 C047 N05T C076 C198 93(3) . . . . ?
 C047 N041 C04R C10 56(3) . . . . ?
 C047 N041 C04R C043 -125(2) . . . . ?
 C047 N041 C231 C27 5(2) . . . . ?
 C049 N014 C02R C01Y 98(3) . . . . ?
 C049 N014 C02R C03C -90(3) . . . . ?
 C049 N014 C03O Au01 176.7(18) . . . . ?
 C049 N014 C03O N04X 2(3) . . . . ?
 C50 N00D C00I C00R -111.1(15) . . . . ?
 C50 N00D C00I C01Z 74.3(17) . . . . ?
 C50 N00D C00X C037 -130.8(15) . . . . ?
 C50 N00D C00X C02G 50(2) . . . . ?
 C50 C00K C01I C01C 0.0 . . . . ?
 C00K C50 C02I C02M 0.0 . . . . ?
 C00K C01I C01C N00S 175.9(14) . . . . ?
 C00K C01I C01C C02M 0.0 . . . . ?
 C01I C01C C02M C02I 0.0 . . . . ?
 C01C N00S C01P Au03 7(3) . . . . ?
 C01C N00S C01P N16 -175.9(18) . . . . ?
 C01C N00S C03Q C04M 175.7(18) . . . . ?
 C01C C02M C02I C50 0.0 . . . . ?
 C02I C50 C00K C01I 0.0 . . . . ?
 C050 C03T C021 C02B -4(2) . . . . ?
 C050 C03T C021 C010 178.0(15) . . . . ?
 C52 N065 C28 Au05 179(2) . . . . ?
 C52 N065 C28 N5 -2.6(19) . . . . ?
 C52 N065 C054 C64 98(2) . . . . ?
 C52 N065 C054 C06U -86(3) . . . . ?
 C056 N023 C05R Au02 -177(2) . . . . ?
 C056 N023 C05R N01J -2(3) . . . . ?
 C056 N023 C25 C35 82(4) . . . . ?
 C64 C05W C040 N016 -173.0(18) . . . . ?
 C64 C05W C040 C05S 0.0 . . . . ?
 C05W C64 C054 N065 177(2) . . . . ?
 C05W C64 C054 C06U 0.0 . . . . ?
 C05W C040 C05S C06U 0.0 . . . . ?
 C040 N016 C01H C02F 42(3) . . . . ?
 C040 N016 C01H C03N -137(2) . . . . ?
 C040 N016 C04H C038 -156.7(16) . . . . ?
 C040 N016 C04H C04Z 27(2) . . . . ?
 C040 C05S C06U C054 0.0 . . . . ?
 C05S C06U C054 N065 -176(2) . . . . ?
 C05S C06U C054 C64 0.0 . . . . ?
 C054 N065 C28 Au05 7(3) . . . . ?
 C054 N065 C28 N5 -175(3) . . . . ?
 C054 N065 C52 C112 172(2) . . . . ?
 C054 C64 C05W C040 0.0 . . . . ?
 C064 N029 C03Y C030 170(2) . . . . ?
 C064 N029 C04E Au01 8(4) . . . . ?
 C064 N029 C04E N011 -174(2) . . . . ?
 C066 N16 C01P Au03 -2(2) . . . . ?
 C066 N16 C01P N00S -179.9(17) . . . . ?
 C066 N16 C04M C03Q 180.0(19) . . . . ?
 C66 N02E C03K C052 94(2) . . . . ?
 C66 N02E C03K C04K -91(2) . . . . ?
 C66 N02E C22 C1 -2(2) . . . . ?
 C66 N067 C1 C22 -1(2) . . . . ?
 C66 N067 C70 C330 105(3) . . . . ?
 C068 N00T C02J C02L -142(3) . . . . ?
 C068 N00T C02J C046 45(4) . . . . ?
 C068 N00T C03S Au02 180(2) . . . . ?
 C068 N00T C03S N03H -3(3) . . . . ?
 C68 N06W C80 Au06 -177(2) . . . . ?
 C68 N06W C80 N048 -2(2) . . . . ?
 C68 N06W C90 C163 -90(3) . . . . ?
 C70 N067 C1 C22 -161(2) . . . . ?
 C70 N067 C66 Au03 -22(3) . . . . ?
 C70 N067 C66 N02E 160(2) . . . . ?
 C076 N05T C27 C231 176(2) . . . . ?
 C076 N05T C047 Au06 0(3) . . . . ?
 C076 N05T C047 N041 -173(2) . . . . ?
 C079 N048 C05C C04N -39(3) . . . . ?
 C079 N048 C05C C035 140.9(19) . . . . ?
 C079 N048 C80 Au06 176(2) . . . . ?
 C079 N048 C80 N06W 1(2) . . . . ?
 C80 N06W C68 C079 2(2) . . . . ?
 C80 N06W C90 C163 89(3) . . . . ?
 C80 N048 C05C C04N 144(2) . . . . ?
 C80 N048 C05C C035 -35(3) . . . . ?
 C80 N048 C079 C68 0(2) . . . . ?
 C90 N06W C68 C079 -180(2) . . . . ?
 C90 N06W C80 Au06 5(3) . . . . ?
 C90 N06W C80 N048 180(2) . . . . ?
 C96 N01J C01X C02H 111(3) . . . . ?
 C96 N01J C01X C02T -70(3) . . . . ?
 C96 N01J C05R Au02 178.3(18) . . . . ?
 C96 N01J C05R N023 3(3) . . . . ?
 C112 N5 C8 C384 10(3) . . . . ?
 C112 N5 C28 Au05 -177(2) . . . . ?
 C112 N5 C28 N065 5(2) . . . . ?
 C231 N041 C04R C10 -106(2) . . . . ?
 C231 N041 C04R C043 73(3) . . . . ?
 C231 N041 C047 Au06 -180(2) . . . . ?
 C231 N041 C047 N05T -7(2) . . . . ?

_shelx_res_file
;
TITL 1_a.res in P-1
    mo_h2023091703_a_sq.res
    created by SHELXL-2018/3 at 10:39:33 on 01-Sep-2024
REM Old TITL 1 in P-1
REM SHELXT solution in P-1
REM R1 0.324, Rweak 0.114, Alpha 0.166, Orientation as input
REM Formula found by SHELXT: C200 Ag6 N57
CELL 0.71073 19.9051 28.9302 31.8414 103.82 108.13 109.827
ZERR 2 0.004 0.0076 0.0054 0.009 0.007 0.006
LATT 1
SFAC C H Au F N P
UNIT 384 338 12 72 60 12
DFIX 1.59 0.01 P86 F245 P86 F175 P86 F158 P86 F110 P86 F336
ISOR 0.01 0.02 C062 C35
DFIX 1.54 0.01 C35 C25
DFIX 1.54 0.01 C70 C330
DFIX 1.54 0.01 C91 C06X
ISOR 0.01 0.02 C330
ISOR 0.01 0.02 C40
DANG 2.48 0.01 C91 N04D
DFIX 1.54 0.01 C05Q C40
SIMU 0.01 0.02 2 C06X C91
DFIX 1.54 0.01 C8 C384
DANG 2.48 0.01 N04J C40
FLAT N04J N05O C05H C06B C18
DANG 2.246 0.01 C384 N5
DFIX 1.38 0.01 N04J C05H
DFIX 1.54 0.01 C14 C066
DFIX 1.332 0.01 N04J C18
EADP C384 C8
DFIX 1.49 0.01 N04J C05Q
ISOR 0.01 0.02 N04J
DANG 2.48 0.01 N16 C14
DANG 2.48 0.01 C295 N04X
SIMU 0.01 0.02 2 N04J C18
DANG 2.48 0.01 N5 C384
SIMU 0.01 0.02 2 N04J C05H
ISOR 0.01 0.02 C01P N00S C03Q C066 C14
DFIX 1.54 0.01 C384 C8
DFIX 1.54 0.01 C295 C05I
SIMU 0.01 0.02 2 C05I C295
DANG 2.48 0.01 C163 N06W
DFIX 1.362 0.01 N041 C047
DFIX 1.54 0.01 C90 C163
EADP C163 C90
EADP P86 F110
DANG 2.255 0.01 F110 F175
DFIX 1.388 0.01 N041 C231
DANG 2.255 0.01 F321 F175
FLAT N5 N065 C28 C52 C112
DANG 2.255 0.01 F245 F110
DANG 2.186 0.01 N041 C27
DANG 2.255 0.01 F158 F175
FLAT N05T N041 C27 C047 C231
DANG 2.255 0.01 F245 F158
DANG 2.255 0.01 F336 F175
DANG 2.255 0.01 F245 F321
DFIX 1.331 0.01 C52 C112
DANG 2.255 0.01 F245 F336
DANG 2.255 0.01 F110 F336
DFIX 1.388 0.01 N065 C52
DFIX 1.362 0.01 N05O C18
DANG 2.255 0.01 F110 F158
DFIX 1.38 0.01 N5 C112
DANG 2.255 0.01 F336 F321
DFIX 1.362 0.01 N065 C28
EADP N5 C112
DFIX 1.38 0.01 N04D C30
DFIX 1.332 0.01 N5 C28
DFIX 1.388 0.01 N05O C06B
DANG 2.144 0.01 N065 N5
ISOR 0.01 0.02 N065
DFIX 1.331 0.01 C30 C04S
EADP C28 N065
EADP N5 C28
EADP C03G N05O
ISOR 0.01 0.02 C28
DANG 2.186 0.01 N04B C30
DFIX 1.331 0.01 C05H C06B
DFIX 1.331 0.01 C06S C04P
DFIX 1.388 0.01 N01U C04P
DFIX 1.332 0.01 N04C C24
DFIX 1.362 0.01 N01U C24
DFIX 1.38 0.01 N04C C06S
DFIX 1.49 0.01 N04C C17
DFIX 1.54 0.01 C23 C17
DFIX 1.362 0.01 N04B C02V
DFIX 1.49 0.01 N04D C06X
DFIX 1.388 0.01 N04B C04S
DFIX 1.49 0.01 N5 C8
DFIX 1.332 0.01 N04D C02V
DFIX 1.362 0.01 N048 C80
DFIX 1.331 0.01 C68 C079
DFIX 1.38 0.01 N06W C68
DFIX 1.388 0.01 N048 C079
DFIX 1.332 0.01 N06W C80
DFIX 1.49 0.01 N06W C90
DFIX 1.38 0.01 N05T C27
DFIX 1.331 0.01 C27 C231
DFIX 1.332 0.01 N05T C047
DFIX 1.48 0.01 N05T C076
DANG 2.48 0.01 C198 N05T
DFIX 1.54 0.01 C198 C076
DFIX 2.1 0.01 Au06 C047
DFIX 1.362 0.01 N02E C66
DFIX 1.331 0.01 C04M C03Q
DFIX 1.48 0.01 N16 C066
DFIX 1.38 0.01 N16 C04M
DFIX 1.388 0.01 N00S C03Q
DFIX 1.362 0.01 N00S C01P
DFIX 1.332 0.01 N16 C01P
DANG 2.496 0.01 C047 C076
DFIX 1.332 0.01 N04X C03O
DFIX 1.331 0.01 C19 C049
DFIX 1.388 0.01 N014 C049
DFIX 1.38 0.01 N04X C19
DFIX 1.48 0.01 N04X C05I
DFIX 2.1 0.01 Au03 C66
DFIX 1.38 0.01 N067 C1
DFIX 1.331 0.01 C1 C22
DFIX 1.388 0.01 C22 N02E
DFIX 1.332 0.01 C66 N067
DANG 2.233 0.01 C66 C1
DANG 2.233 0.01 C18 C05H
DANG 2.246 0.01 C18 C06B
FLAT N06W N048 C68 C079 C80
ISOR 0.01 0.02 C010
ISOR 0.01 0.02 C01H
ISOR 0.01 0.02 C044 C015 C01V C025 C02B C03T C050 C01M C01K
ISOR 0.01 0.02 C02U C02Q C03N
ISOR 0.01 0.02 N016 C04H C038 C05E C03G C05B C04Z
ISOR 0.01 0.02 N00G
ISOR 0.01 0.02 C00H C00L C02D C03D C01E
ISOR 0.01 0.02 C033
ISOR 0.01 0.02 C04S
ISOR 0.01 0.02 C02V N04B N04D
EADP C30 C04S
SIMU 0.01 0.02 2 N04D C06X
ISOR 0.01 0.02 C04A
SIMU 0.01 0.02 2 C02K C04A
SIMU 0.01 0.02 2 C02P C026
ISOR 0.01 0.02 C03U C032 C02P C026
ISOR 0.01 0.02 N04C C24 N01U
ISOR 0.01 0.02 C17 C23
DFIX 1.59 0.01 P00B F05Y P00B F05V P00B F05Z P00B F06V
ISOR 0.01 0.02 C18
SIMU 0.01 0.02 2 N05O C06B
EADP C06B C05H
DANG 2.255 0.01 F05Y F06V
ISOR 0.01 0.02 C040
SIMU 0.01 0.02 2 C05W C040
ISOR 0.01 0.02 C05S C06U C054 C64
ISOR 0.01 0.02 C05Q
ISOR 0.01 0.02 C52
DANG 2.255 0.01 F05Y F05V
ISOR 0.01 0.02 C8
SIMU 0.01 0.02 2 N00G C00U
ISOR 0.01 0.02 C03F C057 C055 C03A C01S C03X C04L C03L C01A
ISOR 0.01 0.02 C028 C00V C01L C00N C00W C02W
ISOR 0.01 0.02 C02Y
SIMU 0.01 0.02 2 N00C C00N
ISOR 0.01 0.02 N00C
SIMU 0.01 0.02 2 N00C C00Y
ISOR 0.01 0.02 C022 C00Y C043 C01G
DFIX 1.59 0.01 P009 F061 P009 F04T P009 F06P P009 F059 P009 F04V
SIMU 0.01 0.02 2 C01G C10
SIMU 0.01 0.02 2 C04R C10
ISOR 0.01 0.02 C04R
DANG 2.255 0.01 F04V F04T
SIMU 0.01 0.02 2 N041 C04R
SIMU 0.01 0.02 2 N041 C047
SIMU 0.01 0.02 2 N00C C027
DFIX 1.388 0.01 N02E C03K
DFIX 1.331 0.01 C22 C1
DANG 2.246 0.01 C22 C66
DANG 2.507 0.01 C66 C03K
FLAT N02E N067 C1 C22 C66
DANG 2.255 0.01 F06P F04V
DFIX 1.48 0.01 N067 C70
DANG 2.48 0.01 C66 C70
DANG 2.246 0.01 C01P C03Q
DANG 2.233 0.01 C01P C04M
FLAT N00S N16 C01P C03Q C04M
ISOR 0.01 0.02 C047 N041 C231
SIMU 0.01 0.02 2 N05T C047
DANG 2.255 0.01 F06G F04T
ISOR 0.01 0.02 N05T
ISOR 0.01 0.02 C27 N05T
EADP C076 N05T
ISOR 0.01 0.02 N00D
ISOR 0.01 0.02 C00X
ISOR 0.01 0.02 C037 C04N
ISOR 0.01 0.02 C03I C03V C04K
ISOR 0.01 0.02 C03K C052
DANG 2.255 0.01 F06G F059
ISOR 0.01 0.02 N02E N067 C1 C22
ISOR 0.01 0.02 C66
SIMU 0.01 0.02 2 N067 C70
SIMU 0.01 0.02 2 C00K C50
ISOR 0.01 0.02 C50 C00K C01C C02M C02I C01I
SIMU 0.01 0.02 2 C00X C02G
DANG 2.255 0.01 F061 F06P
SIMU 0.01 0.02 2 C02G C035
ISOR 0.01 0.02 C05C N048 C035
SIMU 0.01 0.02 2 N00D C00I
ISOR 0.01 0.02 C00R C00F C02C C04G C045 C03E C01Z C01F C036 C02Z C013
SIMU 0.01 0.02 2 C00F C01T
SIMU 0.01 0.02 2 C01O C01W
ISOR 0.01 0.02 C01N C00M C01R
ISOR 0.01 0.02 C01W C01O C01D
DANG 2.255 0.01 F059 F04T
ISOR 0.01 0.02 C017 C02X C02H C01X C02T C00Z
DFIX 1.48 0.01 N023 C25
DFIX 1.388 0.01 N01J C96
DFIX 1.332 0.01 N023 C05R
DFIX 1.38 0.01 N023 C056
DFIX 1.362 0.01 N01J C05R
DANG 2.255 0.01 F061 F04V
DFIX 1.331 0.01 C96 C056
ISOR 0.01 0.02 N00E
ISOR 0.01 0.02 C079
EADP N048 C80
SIMU 0.01 0.02 2 N06W C80
EADP C68 N06W
DANG 2.255 0.01 F06G F06P
ISOR 0.01 0.02 C68 N06W C90
ISOR 0.01 0.02 N04X C19 C049 C02R C01Y C01Q C00J C02N C03C
ISOR 0.01 0.02 C03O N014
ISOR 0.01 0.02 C04E C03Y C030 N011 N029 C064
ISOR 0.01 0.02 C06A
ISOR 0.01 0.02 C05I
DANG 2.255 0.01 F061 F059
ISOR 0.01 0.02 N00T C03S N03H C06I C068
EADP C03Q C04M
DANG 2.255 0.01 F059 F04V
DANG 2.255 0.01 F061 F06G
DANG 2.255 0.01 F06P F04T
DFIX 1.59 0.01 P00A F34 P00A F44 P00A F05K P00A F05D P00A F04Y P00A F06Y
DANG 2.255 0.01 F34 F06Y
DANG 2.255 0.01 F06Y F05K
DANG 2.255 0.01 F04Y F05D
DANG 2.255 0.01 F04Y F05K
DANG 2.255 0.01 F05D F44
DANG 2.255 0.01 F34 F44
DANG 2.255 0.01 F06Y F44
DANG 2.255 0.01 F05D F05K
DANG 2.255 0.01 F04Y F06Y
DANG 2.255 0.01 F44 F05K
DANG 2.255 0.01 F34 F04Y
DANG 2.255 0.01 F34 F05D
DANG 2.255 0.01 F05Z F27
DANG 2.255 0.01 F05V F27
DANG 2.255 0.01 F54 F27
DANG 2.255 0.01 F05V F05Y
DANG 2.255 0.01 F05Z F54
DANG 2.255 0.01 F05Y F54
DANG 2.255 0.01 F06V F05Y
DANG 2.255 0.01 F05V F05Z
DANG 2.255 0.01 F06V F54
DANG 2.255 0.01 F05Y F27
DANG 2.255 0.01 F06V F05Z
DFIX 1.59 0.01 P00B F06V P00B F05Y P00B F54 P00B F27 P00B F05V P00B F05Z
DANG 2.255 0.01 F06V F05V
DANG 2.249 0.01 F05U F04F
DANG 2.249 0.01 F16 F03B
DANG 2.249 0.01 F05U F03B
DANG 2.249 0.01 F053 F16
DANG 2.249 0.01 F053 F03B
DANG 2.249 0.01 F04F F03B
DANG 2.249 0.01 F05A F05U
DANG 2.249 0.01 F04F F16
DFIX 1.596 0.01 P008 F05U P008 F03B P008 F05A P008 F04F P008 F053 P008 F16
DANG 2.249 0.01 F05U F053
DANG 2.249 0.01 F05A F16
DANG 2.249 0.01 F05A F04F
DANG 2.249 0.01 F05A F053
ISOR 0.01 0.02 F34 F44 F06Y F05K F04Y
ISOR 0.01 0.02 F06K P007 F060 F04Q F04U F058
DANG 2.249 0.01 F06K F06T
DFIX 1.596 0.01 P007 F06T
SIMU 0.01 0.02 2 P007 F06T
ISOR 0.01 0.02 F06T
ISOR 0.01 0.02 F05Z F05Y F05V
ISOR 0.01 0.02 P00B
SIMU 0.01 0.02 2 P00B F27
SIMU 0.01 0.02 2 P00B F54
SIMU 0.01 0.02 2 P00B F06V
SIMU 0.01 0.02 2 N16 C04M
ISOR 0.01 0.02 C031
ISOR 0.01 0.02 C96 C056 N023
SIMU 0.01 0.02 2 N03H C05G
SIMU 0.01 0.02 2 C076 C198
ISOR 0.01 0.02 F158 F321
EADP F245 P86
EADP F336 P86
EADP F110 P86
EADP P86 F158
EADP F175 P86
ISOR 0.01 0.02 P86 F336 F110 F158 F175 F245
DANG 2.48 0.01 C28 C8
EADP C40 C05Q
EADP C8 N5
SIMU 0.01 0.02 2 C031 C012
ISOR 0.01 0.02 C020
ISOR 0.01 0.02 C018
ISOR 0.01 0.02 C012
SIMU 0.01 0.02 3.8 C00H C00I C00R C00F C00P C01F C01Z C00J C00L C00M C00N =
 C00O C00U C00V C00W C00Z C1 C01A C01D C01E C01H C01K C01L C01M C01N C01O =
 C01P C01Q C01R C01S C01T C01W C01X C01Y C02A C02C C02D C02F C02H C02J C02K =
 C02L C02N C02O C02P C02Q C02R C02S C02T C02U C02V C02W C02X C02Y C02Z C03A =
 C03C C03D C03E C03F C03J C03K C052 C03V C027 C03I C04K C03L C03M C03N C03O =
 C03P C03Q C03S C03T C03U C03X C03Y C03Z C04A C04E C04G C04L C04M C04P C04R =
 C10 C01G C00Y C022 C043 C04S C05C C04N C037 C00X C02G C035 C05E C038 C04H =
 C04Z C05B C03G C05G C05H C05I C05Q C05R C06A C06B C06I C06S C06X C8 C012 =
 C013 C14 C017 C17 C18 C018 C019 C19 C020 C22 C23 C24 C024 C025 C02B C021 =
 C010 C01V C015 C25 C026 C27 C028 C28 C030 C30 C031 C032 C033 C034 C35 C036 =
 C039 C40 C044 C045 C046 C047 C049 C50 C00K C01I C01C C02M C02I C050 C52 =
 C055 C056 C057 C062 C64 C05W C040 C05S C06U C054 C064 C066 C66 C068 C68 C70 =
 C076 C079 C80 C90 C91 C96 C112 C163 C198 C231 C295 C330 C384
ISOR 0.01 0.02 F05A P008 F03B F04F F05U F16 F053
DELU 0.01 0.02 Au05 C02V
DELU 0.01 0.02 P00A F05D
DELU 0.01 0.02 P008 F05A
DELU 0.01 0.02 P00B F06V
DELU 0.01 0.02 P00B F27
DELU 0.01 0.02 P86 F321
DELU 0.01 0.02 P007 F060
DELU 0.01 0.02 P007 F06K
DELU 0.01 0.02 P00A F04Y
DELU 0.01 0.02 P00B F05Y
DELU 0.01 0.02 P00A F06Y
DELU 0.01 0.02 P008 F16

L.S. 20 0 1219
PLAN  210
SIZE 0.14 0.12 0.1
TEMP -12.15
CONF
FREE C068 N03H
FREE N048 N06W
FREE C043 N041
FREE C04S N04D
MORE -1
BOND $H
ABIN
fmap 2
acta
SHEL 999 1
OMIT -2 36
REM <olex2.extras>
REM <HklSrc "%.\\mo_H2023091703_a_sq.hkl">
REM </olex2.extras>

WGHT    0.200000
FVAR       0.14170
AU01  3    0.694623    0.752776    0.718478    11.00000    0.08496    0.09536 =
         0.04965    0.01454    0.01637    0.02793
AU02  3    0.115983    0.425091    0.520262    11.00000    0.08250    0.07370 =
         0.10212    0.03745    0.03360    0.02290
AU03  3   -0.055269    0.237779    0.025251    11.00000    0.13396    0.06969 =
         0.10046    0.02484    0.04295    0.03790
AU04  3    0.043323    0.961671    0.405095    11.00000    0.16375    0.10202 =
         0.09242    0.03184    0.07102    0.07431
AU05  3    0.459653    1.029369    0.257644    11.00000    0.15337    0.12672 =
         0.13902    0.08178    0.07849    0.03968
AU06  3    0.401909    0.564035    0.011745    11.00000    0.13000    0.26030 =
         0.09279    0.07786    0.07335    0.07656
N00C  5    0.094064    0.489209    0.058616    11.00000    0.09429    0.08764 =
         0.08667    0.04032    0.04192    0.05653
N00D  5    0.306492    0.461619    0.161359    11.00000    0.08913    0.08165 =
         0.06568    0.03112    0.03205    0.04315
N00E  5    0.450161    0.558577    0.512676    11.00000    0.06346    0.05816 =
         0.04377    0.03032    0.02370    0.00886
N00G  5    0.132852    0.837155    0.245431    11.00000    0.10212    0.07734 =
         0.07908    0.03277    0.04398    0.04746
N00Q  5    0.325027    0.671855    0.547527    11.00000    0.08346    0.04607 =
         0.05333    0.02257    0.02211    0.02795
N00S  5    0.104649    0.247549    0.028255    11.00000    0.10366    0.08869 =
         0.09237    0.02960    0.03777    0.05821
N00T  5    0.046720    0.473801    0.453266    11.00000    0.08661    0.08835 =
         0.09417    0.04939    0.01809    0.02975
N01J  5    0.272879    0.441923    0.590899    11.00000    0.08854    0.10410 =
         0.06930    0.03900    0.03299    0.05283
N01U  5   -0.019113    0.842344    0.369840    11.00000    0.10251    0.10354 =
         0.10314    0.04926    0.05459    0.03280
N02E  5   -0.140196    0.303230    0.043377    11.00000    0.12309    0.12927 =
         0.13069    0.04202    0.05717    0.06212
N03H  5   -0.034533    0.391611    0.433413    11.00000    0.10628    0.09664 =
         0.11733    0.04792    0.03547    0.03265
N04B  5    0.289641    1.021031    0.218270    11.00000    0.12644    0.11035 =
         0.12033    0.06091    0.04946    0.05330
N04C  5   -0.055265    0.867810    0.421007    11.00000    0.13968    0.13910 =
         0.12725    0.04075    0.06134    0.06032
N04D  5    0.379543    1.091306    0.218159    11.00000    0.14252    0.11906 =
         0.13696    0.06394    0.05555    0.04137
N04J  5    0.071248    1.073415    0.405689    11.00000    0.13616    0.11773 =
         0.12872    0.04412    0.05053    0.06143
N04X  5    0.843275    0.799280    0.703530    11.00000    0.11297    0.11446 =
         0.10034    0.03251    0.05244    0.03290
N5    5    0.608309    1.014116    0.270051    11.00000    0.14510    0.14964 =
         0.14095    0.05295    0.06657    0.04958
N05O  5    0.174257    1.059489    0.413465    11.00000    0.12830    0.11036 =
         0.11816    0.04324    0.04961    0.05360
N05T  5    0.330478    0.494645   -0.093668    11.00000    0.13527    0.15263 =
         0.12640    0.02865    0.06422    0.05219
N06W  5    0.535743    0.671737    0.082702    11.00000    0.12995    0.13160 =
         0.11770    0.04835    0.05248    0.03740
N011  5    0.542415    0.725901    0.734909    11.00000    0.08489    0.09121 =
         0.07580    0.03831    0.03764    0.04199
N014  5    0.749074    0.735161    0.640859    11.00000    0.07146    0.07467 =
         0.06596    0.03180    0.03006    0.02066
N016  5    0.373522    0.959180    0.417386    11.00000    0.10019    0.08599 =
         0.09378    0.04554    0.04287    0.04227
N16   5    0.012613    0.167813   -0.013487    11.00000    0.12174    0.08943 =
         0.10536    0.02660    0.02712    0.04603
N023  5    0.174677    0.393100    0.602573    11.00000    0.12355    0.11576 =
         0.11733    0.06101    0.05609    0.03837
N029  5    0.646203    0.757966    0.800147    11.00000    0.10441    0.11906 =
         0.08842    0.03390    0.04127    0.05006
N041  5    0.242466    0.472517   -0.064512    11.00000    0.12477    0.14024 =
         0.11608    0.03092    0.05516    0.05692
N048  5    0.492346    0.624198    0.119805    11.00000    0.12191    0.12426 =
         0.10838    0.05017    0.04922    0.03722
N065  5    0.563833    0.994445    0.319425    11.00000    0.14510    0.14964 =
         0.14095    0.05295    0.06657    0.04958
N067  5   -0.213272    0.222186    0.033616    11.00000    0.14381    0.13848 =
         0.14558    0.05053    0.06616    0.04740
C00H  1    0.177749    0.884076    0.241226    11.00000    0.10739    0.09297 =
         0.09435    0.04170    0.04371    0.04967
AFIX  66
C00I  1    0.320292    0.472494    0.212617    11.00000    0.09071    0.08790 =
         0.07381    0.03523    0.03292    0.04903
C00R  1    0.296083    0.506961    0.234938    11.00000    0.08906    0.08599 =
         0.07326    0.03617    0.03166    0.04944
C00F  1    0.314692    0.520578    0.283443    11.00000    0.08783    0.08334 =
         0.07028    0.03315    0.03232    0.04942
C00P  1    0.357510    0.499730    0.309628    11.00000    0.08855    0.08385 =
         0.07104    0.03361    0.03233    0.04889
C01F  1    0.381719    0.465263    0.287308    11.00000    0.08496    0.08259 =
         0.07123    0.03294    0.03229    0.05013
C01Z  1    0.363111    0.451645    0.238803    11.00000    0.08995    0.08590 =
         0.07476    0.03478    0.03374    0.04871
AFIX   0
C00J  1    0.528301    0.603804    0.545103    11.00000    0.08009    0.07922 =
         0.07089    0.03357    0.03589    0.03841
C00L  1    0.235319    0.888496    0.224278    11.00000    0.10655    0.09273 =
         0.09564    0.04203    0.04394    0.05035
AFIX  43
H00L  2    0.249432    0.860898    0.218402    11.00000   -1.20000
AFIX   0
C00M  1    0.380454    0.515192    0.362392    11.00000    0.08393    0.08195 =
         0.06883    0.03362    0.03213    0.04504
C00N  1    0.099071    0.538176    0.086311    11.00000    0.09949    0.09575 =
         0.09199    0.03781    0.04265    0.05246
C00O  1    0.415798    0.669023    0.667435    11.00000    0.08421    0.08047 =
         0.07501    0.04316    0.03492    0.04073
AFIX  43
H00O  2    0.401530    0.652210    0.686969    11.00000   -1.20000
AFIX   0
C00U  1    0.127629    0.787721    0.221483    11.00000    0.10426    0.09044 =
         0.09061    0.03862    0.04219    0.05027
C00V  1    0.042030    0.591683    0.121055    11.00000    0.09754    0.09208 =
         0.08782    0.03601    0.04176    0.05035
AFIX  43
H00V  2   -0.001620    0.593377    0.124915    11.00000   -1.20000
AFIX   0
C00W  1    0.174170    0.585970    0.110274    11.00000    0.09877    0.09349 =
         0.08978    0.03912    0.04268    0.05073
AFIX  43
H00W  2    0.218886    0.585099    0.107451    11.00000   -1.20000
AFIX   0
C00Z  1    0.416929    0.552336    0.577723    11.00000    0.07966    0.07803 =
         0.07278    0.03637    0.03499    0.03859
AFIX  43
H00Z  2    0.452728    0.588008    0.595603    11.00000   -1.20000
AFIX   0
C1    1   -0.252925    0.251442    0.043001    11.00000    0.13027    0.12352 =
         0.13092    0.04124    0.05501    0.05069
AFIX  43
H1    2   -0.301473    0.238940    0.044431    11.00000   -1.20000
AFIX   0
C01A  1    0.118064    0.687863    0.168314    11.00000    0.10061    0.09037 =
         0.08938    0.03873    0.04003    0.05054
C01D  1    0.427871    0.543883    0.462121    11.00000    0.08001    0.07774 =
         0.06866    0.03446    0.03256    0.04029
C01E  1    0.158324    0.926677    0.247428    11.00000    0.11033    0.09514 =
         0.09855    0.04209    0.04425    0.04867
AFIX  43
H01E  2    0.117269    0.924878    0.256090    11.00000   -1.20000
AFIX   0
C01H  1    0.365381    0.916587    0.436643    11.00000    0.10959    0.09957 =
         0.09984    0.04565    0.04809    0.04442
C01K  1    0.366410    0.665893    0.468679    11.00000    0.08586    0.07898 =
         0.07916    0.04241    0.03184    0.03946
AFIX  43
H01K  2    0.363963    0.640157    0.481721    11.00000   -1.20000
AFIX   0
C01L  1    0.038561    0.541903    0.094118    11.00000    0.09883    0.09315 =
         0.09098    0.03911    0.04239    0.05229
AFIX  43
H01L  2   -0.008420    0.510953    0.081641    11.00000   -1.20000
AFIX   0
C01M  1    0.384958    0.662291    0.431490    11.00000    0.08688    0.07861 =
         0.07932    0.03932    0.03277    0.04143
AFIX  43
H01M  2    0.394476    0.633931    0.418925    11.00000   -1.20000
AFIX   0
C01N  1    0.325581    0.504988    0.380869    11.00000    0.08318    0.08074 =
         0.06907    0.03366    0.03080    0.04333
AFIX  43
H01N  2    0.272338    0.486730    0.359502    11.00000   -1.20000
AFIX   0
C01O  1    0.483628    0.555482    0.445305    11.00000    0.07913    0.07689 =
         0.06827    0.03464    0.03033    0.04262
AFIX  43
H01O  2    0.536847    0.571734    0.466539    11.00000   -1.20000
AFIX   0
C01P  1    0.027038    0.216593    0.013298    11.00000    0.10360    0.09874 =
         0.09571    0.03320    0.03414    0.05212
C01Q  1    0.583327    0.593800    0.576869    11.00000    0.08150    0.07845 =
         0.07306    0.03472    0.03395    0.03826
AFIX  43
H01Q  2    0.572139    0.559821    0.576736    11.00000   -1.20000
AFIX   0
C01R  1    0.345400    0.520744    0.430945    11.00000    0.07980    0.07812 =
         0.06814    0.03437    0.03413    0.03934
AFIX  43
H01R  2    0.307117    0.516246    0.442545    11.00000   -1.20000
AFIX   0
C01S  1    0.221113    0.793946    0.294109    11.00000    0.10607    0.09361 =
         0.09401    0.03714    0.04152    0.05094
AFIX  43
H01S  2    0.225387    0.826587    0.311124    11.00000   -1.20000
AFIX   0
C01T  1    0.288167    0.555192    0.304399    11.00000    0.09036    0.08558 =
         0.07160    0.03483    0.02959    0.04970
AFIX  43
H01T  2    0.298698    0.564228    0.336605    11.00000   -1.20000
AFIX   0
C01W  1    0.461010    0.542698    0.393973    11.00000    0.08297    0.08105 =
         0.06817    0.03308    0.03427    0.04211
AFIX  43
H01W  2    0.499266    0.552621    0.382636    11.00000   -1.20000
AFIX   0
C01X  1    0.318742    0.470134    0.570744    11.00000    0.08368    0.08252 =
         0.07830    0.03939    0.03528    0.03996
C01Y  1    0.654618    0.636953    0.608169    11.00000    0.08514    0.08545 =
         0.07857    0.03499    0.03580    0.03504
AFIX  43
H01Y  2    0.691499    0.632373    0.631002    11.00000   -1.20000
AFIX   0
C02A  1    0.381429    0.683592    0.593045    11.00000    0.08401    0.07797 =
         0.07823    0.04151    0.03316    0.04077
C02C  1    0.417036    0.436813    0.312301    11.00000    0.08883    0.08464 =
         0.07208    0.03212    0.03229    0.04751
AFIX  43
H02C  2    0.422794    0.441539    0.343373    11.00000   -1.20000
AFIX   0
C02D  1    0.270051    0.930923    0.216441    11.00000    0.11361    0.09836 =
         0.10270    0.04598    0.04563    0.04856
AFIX  43
H02D  2    0.307633    0.932253    0.204632    11.00000   -1.20000
AFIX   0
C02F  1    0.429384    0.913895    0.458540    11.00000    0.10995    0.09867 =
         0.09820    0.04527    0.04987    0.04199
AFIX  43
H02F  2    0.477523    0.938529    0.462304    11.00000   -1.20000
AFIX   0
C02H  1    0.311670    0.446338    0.525278    11.00000    0.08620    0.08261 =
         0.07799    0.03894    0.03300    0.03867
AFIX  43
H02H  2    0.276776    0.410460    0.507637    11.00000   -1.20000
AFIX   0
C02J  1    0.116017    0.522712    0.473040    11.00000    0.08951    0.08229 =
         0.09271    0.04207    0.02635    0.04022
C02K  1    0.019114    0.800096    0.262208    11.00000    0.10717    0.09599 =
         0.09382    0.03678    0.04734    0.04680
AFIX  43
H02K  2   -0.008342    0.773695    0.231518    11.00000   -1.20000
AFIX   0
C02L  1    0.190980    0.526545    0.492288    11.00000    0.08971    0.08159 =
         0.09239    0.04212    0.02668    0.04075
AFIX  43
H02L  2    0.196649    0.495481    0.489448    11.00000   -1.20000
AFIX   0
C02N  1    0.544409    0.653749    0.543289    11.00000    0.08409    0.08182 =
         0.07612    0.03451    0.03145    0.03691
AFIX  43
H02N  2    0.507585    0.658512    0.520594    11.00000   -1.20000
AFIX   0
C02O  1    0.316275    0.842145    0.554896    11.00000    0.09185    0.08279 =
         0.08318    0.04028    0.03730    0.03823
AFIX  43
H02O  2    0.322135    0.869511    0.543718    11.00000   -1.20000
AFIX   0
C02P  1    0.130065    0.878281    0.323353    11.00000    0.10984    0.09665 =
         0.09762    0.04084    0.04663    0.04872
AFIX  43
H02P  2    0.179434    0.906327    0.333480    11.00000   -1.20000
AFIX   0
C02Q  1    0.352068    0.836048    0.471941    11.00000    0.09576    0.08715 =
         0.08541    0.04386    0.04109    0.03959
C02R  1    0.673161    0.686987    0.606732    11.00000    0.08682    0.08854 =
         0.07928    0.03223    0.03872    0.03424
C02S  1    0.080611    0.761741    0.169527    11.00000    0.10258    0.09021 =
         0.09013    0.03977    0.04175    0.05207
C02T  1    0.372825    0.523885    0.596931    11.00000    0.08396    0.08293 =
         0.07657    0.03679    0.03367    0.03911
AFIX  43
H02T  2    0.379144    0.540666    0.627679    11.00000   -1.20000
AFIX   0
C02U  1    0.287174    0.841488    0.448448    11.00000    0.09598    0.08715 =
         0.08687    0.04364    0.04113    0.03937
AFIX  43
H02U  2    0.237998    0.817928    0.444337    11.00000   -1.20000
AFIX   0
C02V  1    0.366721    1.047015    0.227422    11.00000    0.12851    0.10814 =
         0.11374    0.04940    0.04636    0.04480
C02W  1    0.177950    0.632003    0.136906    11.00000    0.09924    0.09158 =
         0.08843    0.03778    0.04058    0.04878
AFIX  43
H02W  2    0.226833    0.661908    0.153388    11.00000   -1.20000
AFIX   0
C02X  1    0.354325    0.473937    0.505629    11.00000    0.08010    0.07954 =
         0.07234    0.03356    0.03719    0.03713
AFIX  43
H02X  2    0.347979    0.457139    0.474878    11.00000   -1.20000
AFIX   0
C02Y  1    0.081578    0.713667    0.145230    11.00000    0.10133    0.08987 =
         0.08871    0.03836    0.03896    0.04983
C02Z  1    0.221521    0.560948    0.227429    11.00000    0.09457    0.08810 =
         0.07418    0.03473    0.02809    0.04839
AFIX  43
H02Z  2    0.189759    0.573270    0.209961    11.00000   -1.20000
AFIX   0
C03A  1    0.036841    0.784486    0.147065    11.00000    0.10402    0.09214 =
         0.09215    0.03739    0.04098    0.04961
AFIX  43
H03A  2    0.037795    0.815501    0.164838    11.00000   -1.20000
AFIX   0
C03C  1    0.617072    0.696614    0.576275    11.00000    0.08850    0.08753 =
         0.08144    0.03339    0.03540    0.03381
AFIX  43
H03C  2    0.627759    0.731027    0.577839    11.00000   -1.20000
AFIX   0
C03D  1    0.252421    0.974372    0.225270    11.00000    0.11563    0.10048 =
         0.10407    0.04739    0.04639    0.04646
C03E  1    0.389251    0.414559    0.215420    11.00000    0.09010    0.08788 =
         0.07632    0.03431    0.03263    0.04860
AFIX  43
H03E  2    0.381354    0.408136    0.183806    11.00000   -1.20000
AFIX   0
C03F  1    0.031529    0.685961    0.093862    11.00000    0.10157    0.09117 =
         0.08902    0.03740    0.03874    0.05103
AFIX  43
H03F  2    0.025529    0.652835    0.076586    11.00000   -1.20000
AFIX   0
C03J  1    0.300734    0.758742    0.589640    11.00000    0.08812    0.07974 =
         0.08166    0.04119    0.03643    0.03950
AFIX  43
H03J  2    0.296241    0.732329    0.601972    11.00000   -1.20000
AFIX  66
C03K  1   -0.079567    0.348711    0.046741    11.00000    0.11408    0.10907 =
         0.11027    0.04153    0.05004    0.05094
C052  1   -0.087221    0.361495    0.006653    11.00000    0.11234    0.11001 =
         0.10954    0.03895    0.04868    0.05117
AFIX  43
H052  2   -0.129995    0.338483   -0.022708    11.00000   -1.20000
AFIX  65
C03V  1   -0.030945    0.408672    0.010448    11.00000    0.10657    0.10378 =
         0.10136    0.03690    0.04481    0.05163
AFIX  43
H03V  2   -0.036067    0.417225   -0.016374    11.00000   -1.20000
AFIX  65
C027  1    0.032985    0.443067    0.054331    11.00000    0.10310    0.09985 =
         0.09666    0.03791    0.04560    0.05457
C03I  1    0.040640    0.430284    0.094419    11.00000    0.10933    0.10461 =
         0.10221    0.04038    0.04490    0.04700
AFIX  43
H03I  2    0.083414    0.453296    0.123780    11.00000   -1.20000
AFIX  65
C04K  1   -0.015635    0.383107    0.090625    11.00000    0.11496    0.10983 =
         0.11015    0.04094    0.04868    0.04813
AFIX  43
H04K  2   -0.010513    0.374554    0.117448    11.00000   -1.20000
AFIX   0
C03L  1    0.204659    0.692929    0.244334    11.00000    0.10336    0.09182 =
         0.09158    0.03543    0.03781    0.05196
AFIX  43
H03L  2    0.196926    0.658864    0.228197    11.00000   -1.20000
AFIX   0
C03M  1    0.177168    0.618223    0.500793    11.00000    0.08702    0.08005 =
         0.08591    0.03882    0.03072    0.03984
AFIX  43
H03M  2    0.172231    0.649380    0.502523    11.00000   -1.20000
AFIX   0
C03N  1    0.292059    0.882439    0.429761    11.00000    0.10631    0.09671 =
         0.09614    0.04477    0.04458    0.04710
AFIX  43
H03N  2    0.247149    0.885636    0.413608    11.00000   -1.20000
AFIX   0
C03O  1    0.768425    0.762245    0.685936    11.00000    0.09177    0.09434 =
         0.08632    0.03080    0.03963    0.03419
C03P  1    0.290682    0.801983    0.610236    11.00000    0.09396    0.08402 =
         0.08378    0.03702    0.03780    0.03802
AFIX  43
H03P  2    0.278021    0.803924    0.636159    11.00000   -1.20000
AFIX   0
C03Q  1    0.139716    0.217876    0.011357    11.00000    0.10813    0.09970 =
         0.09913    0.03136    0.03364    0.04997
AFIX  43
H03Q  2    0.192513    0.230015    0.016808    11.00000   -1.20000
AFIX   0
C03S  1    0.042484    0.431704    0.467289    11.00000    0.09465    0.08952 =
         0.10100    0.03832    0.03050    0.03903
C03T  1    0.375571    0.743309    0.431184    11.00000    0.08930    0.08282 =
         0.08163    0.04256    0.03330    0.03835
AFIX  43
H03T  2    0.378266    0.768077    0.416975    11.00000   -1.20000
AFIX   0
C03U  1    0.019753    0.840975    0.338705    11.00000    0.11142    0.10222 =
         0.09866    0.03736    0.05167    0.04533
C03X  1    0.263148    0.770154    0.317491    11.00000    0.10545    0.09238 =
         0.09131    0.03512    0.03844    0.04980
AFIX  43
H03X  2    0.297554    0.788766    0.349820    11.00000   -1.20000
AFIX   0
C03Y  1    0.583198    0.744175    0.810540    11.00000    0.09437    0.09549 =
         0.08652    0.03515    0.03895    0.03988
AFIX  43
H03Y  2    0.584903    0.745647    0.840372    11.00000   -1.20000
AFIX   0
C03Z  1    0.426941    0.872476    0.477492    11.00000    0.09737    0.08808 =
         0.08847    0.04377    0.03926    0.04224
AFIX  43
H03Z  2    0.472809    0.869827    0.492767    11.00000   -1.20000
AFIX   0
C04A  1   -0.019907    0.799486    0.293611    11.00000    0.11218    0.10171 =
         0.10037    0.03982    0.04785    0.04439
AFIX  43
H04A  2   -0.069806    0.772368    0.284137    11.00000   -1.20000
AFIX   0
C04E  1    0.625360    0.746132    0.753978    11.00000    0.09089    0.09156 =
         0.08098    0.03871    0.03527    0.04033
C04G  1    0.440509    0.404782    0.291082    11.00000    0.08930    0.08739 =
         0.07432    0.03318    0.03042    0.05068
AFIX  43
H04G  2    0.468334    0.390612    0.308856    11.00000   -1.20000
AFIX   0
C04L  1    0.255572    0.719110    0.294114    11.00000    0.10805    0.09125 =
         0.09188    0.03824    0.03491    0.05120
AFIX  43
H04L  2    0.282546    0.703569    0.310525    11.00000   -1.20000
AFIX   0
C04M  1    0.082005    0.168446   -0.014264    11.00000    0.10813    0.09970 =
         0.09913    0.03136    0.03364    0.04997
AFIX  43
H04M  2    0.087447    0.139352   -0.029978    11.00000   -1.20000
AFIX   0
C04P  1   -0.064223    0.798018    0.376039    11.00000    0.11869    0.10865 =
         0.10554    0.03480    0.05278    0.04471
AFIX  43
H04P  2   -0.074015    0.763204    0.360588    11.00000   -1.20000
AFIX  66
C04R  1    0.206383    0.478245   -0.033424    11.00000    0.11400    0.12440 =
         0.10814    0.03139    0.05488    0.05324
C10   1    0.198174    0.524134   -0.016953    11.00000    0.11208    0.12105 =
         0.10545    0.03239    0.05173    0.05124
AFIX  43
H10   2    0.217998    0.552341   -0.025888    11.00000   -1.20000
AFIX  65
C01G  1    0.160334    0.527864    0.012870    11.00000    0.10383    0.10785 =
         0.09810    0.03391    0.04912    0.05270
AFIX  43
H01G  2    0.154841    0.558567    0.023890    11.00000   -1.20000
AFIX  65
C00Y  1    0.130704    0.485705    0.026224    11.00000    0.10224    0.10238 =
         0.09597    0.03722    0.04405    0.05397
C022  1    0.138913    0.439816    0.009754    11.00000    0.10344    0.10529 =
         0.09726    0.03475    0.04524    0.05230
AFIX  43
H022  2    0.119088    0.411609    0.018689    11.00000   -1.20000
AFIX  65
C043  1    0.176752    0.436085   -0.020070    11.00000    0.11107    0.11770 =
         0.10528    0.03252    0.05038    0.05494
AFIX  43
H043  2    0.182245    0.405382   -0.031089    11.00000   -1.20000
AFIX   0
C04S  1    0.249921    1.044499    0.193573    11.00000    0.12795    0.10977 =
         0.11669    0.04977    0.04692    0.04505
AFIX  43
H04S  2    0.195951    1.034552    0.181306    11.00000   -1.20000
AFIX  66
C05C  1    0.446743    0.582950    0.131518    11.00000    0.10822    0.10937 =
         0.09621    0.04292    0.04440    0.04270
C04N  1    0.481576    0.570567    0.169597    11.00000    0.10443    0.10676 =
         0.09327    0.04179    0.04184    0.04542
AFIX  43
H04N  2    0.535831    0.589275    0.188508    11.00000   -1.20000
AFIX  65
C037  1    0.435319    0.530222    0.179413    11.00000    0.09467    0.09516 =
         0.08127    0.03763    0.03690    0.04580
AFIX  43
H037  2    0.458625    0.521937    0.204891    11.00000   -1.20000
AFIX  65
C00X  1    0.354228    0.502261    0.151148    11.00000    0.09413    0.09320 =
         0.08072    0.03659    0.03655    0.04796
C02G  1    0.319394    0.514644    0.113068    11.00000    0.09789    0.09771 =
         0.08557    0.03729    0.03804    0.04910
AFIX  43
H02G  2    0.265139    0.495936    0.094158    11.00000   -1.20000
AFIX  65
C035  1    0.365650    0.554988    0.103253    11.00000    0.10245    0.10366 =
         0.09054    0.04246    0.04311    0.04516
AFIX  43
H035  2    0.342344    0.563272    0.077775    11.00000   -1.20000
AFIX  66
C05E  1    0.251235    1.017447    0.452035    11.00000    0.12365    0.10912 =
         0.11413    0.04575    0.05161    0.04960
AFIX  43
H05E  2    0.233011    1.022115    0.475560    11.00000   -1.20000
AFIX  65
C038  1    0.300682    0.992965    0.453597    11.00000    0.11730    0.10475 =
         0.10736    0.04592    0.04990    0.04831
AFIX  43
H038  2    0.315541    0.981254    0.478167    11.00000   -1.20000
AFIX  65
C04H  1    0.327920    0.985988    0.418438    11.00000    0.11744    0.10642 =
         0.10680    0.04575    0.05107    0.04626
C04Z  1    0.305711    1.003491    0.381716    11.00000    0.11896    0.10868 =
         0.10944    0.04426    0.05101    0.04764
AFIX  43
H04Z  2    0.323935    0.998822    0.358192    11.00000   -1.20000
AFIX  65
C05B  1    0.256264    1.027973    0.380153    11.00000    0.12380    0.10855 =
         0.11260    0.04545    0.05023    0.05010
AFIX  43
H05B  2    0.241405    1.039684    0.355584    11.00000   -1.20000
AFIX  65
C03G  1    0.229025    1.034950    0.415313    11.00000    0.12830    0.11036 =
         0.11816    0.04324    0.04961    0.05360
AFIX   0
C05G  1   -0.068778    0.336811    0.436541    11.00000    0.10440    0.09500 =
         0.11293    0.03900    0.03220    0.03067
AFIX  23
H05A  2   -0.046040    0.339829    0.469381    11.00000   -1.20000
H05C  2   -0.125720    0.322360    0.425085    11.00000   -1.20000
AFIX   0
C05H  1    0.129428    1.119095    0.408872    11.00000    0.13426    0.11468 =
         0.12792    0.04316    0.05055    0.05430
AFIX  43
H05H  2    0.124732    1.149675    0.407530    11.00000   -1.20000
AFIX   0
C05I  1    0.887800    0.842370    0.752240    11.00000    0.10424    0.10633 =
         0.09855    0.02933    0.04202    0.03091
AFIX  23
H05D  2    0.943042    0.849747    0.764584    11.00000   -1.20000
H05F  2    0.866874    0.830962    0.773699    11.00000   -1.20000
AFIX   0
C05Q  1   -0.009312    1.063237    0.401698    11.00000    0.14207    0.12773 =
         0.13663    0.04170    0.04997    0.05865
AFIX  23
H05G  2   -0.008378    1.096263    0.418701    11.00000   -1.20000
H05I  2   -0.025511    1.038411    0.416495    11.00000   -1.20000
AFIX   0
C05R  1    0.192807    0.418143    0.574405    11.00000    0.09665    0.09244 =
         0.08610    0.03887    0.03762    0.03387
C06A  1    0.752284    0.746607    0.851006    11.00000    0.11387    0.10850 =
         0.12038    0.03678    0.03324    0.04366
AFIX 137
H06A  2    0.760402    0.726655    0.825899    11.00000   -1.50000
H06B  2    0.709027    0.723156    0.854735    11.00000   -1.50000
H06C  2    0.799367    0.762911    0.880443    11.00000   -1.50000
AFIX   0
C06B  1    0.193597    1.111215    0.414226    11.00000    0.13426    0.11468 =
         0.12792    0.04316    0.05055    0.05430
AFIX  43
H06D  2    0.241882    1.135425    0.417781    11.00000   -1.20000
AFIX   0
C06I  1   -0.069199    0.409867    0.400349    11.00000    0.10167    0.09500 =
         0.10778    0.03866    0.03012    0.03802
AFIX  43
H06I  2   -0.118224    0.390229    0.374027    11.00000   -1.20000
AFIX   0
C06S  1   -0.091159    0.813324    0.407590    11.00000    0.12301    0.11766 =
         0.10836    0.03470    0.05633    0.04109
AFIX  43
H06S  2   -0.124926    0.792857    0.417774    11.00000   -1.20000
AFIX   0
C06X  1    0.458127    1.133042    0.227887    11.00000    0.14060    0.11886 =
         0.12791    0.04960    0.04879    0.04128
AFIX  23
H06E  2    0.498713    1.137139    0.256961    11.00000   -1.20000
H06F  2    0.456587    1.166949    0.232165    11.00000   -1.20000
AFIX   0
C8    1    0.616077    1.026782    0.228837    11.00000    0.14510    0.14964 =
         0.14095    0.05295    0.06657    0.04958
AFIX  23
H8A   2    0.638951    1.064891    0.236831    11.00000   -1.20000
H8B   2    0.565337    1.009635    0.201134    11.00000   -1.20000
AFIX   0
C012  1    0.489559    0.708329    0.684693    11.00000    0.08528    0.08390 =
         0.07690    0.04062    0.03221    0.03954
C013  1    0.248178    0.526779    0.206711    11.00000    0.09220    0.08774 =
         0.07524    0.03429    0.03110    0.04991
AFIX  43
H013  2    0.235038    0.516423    0.174113    11.00000   -1.20000
AFIX   0
C14   1   -0.110595    0.113273   -0.089513    11.00000    0.13494    0.12368 =
         0.13112    0.03136    0.03080    0.04345
AFIX  33
H14A  2   -0.160798    0.082285   -0.104346    11.00000   -1.50000
H14B  2   -0.118808    0.144133   -0.089395    11.00000   -1.50000
H14C  2   -0.080258    0.109117   -0.107130    11.00000   -1.50000
AFIX   0
C017  1    0.408151    0.528185    0.532354    11.00000    0.07962    0.07776 =
         0.07215    0.03709    0.03452    0.03902
C17   1   -0.068715    0.901739    0.457968    11.00000    0.12465    0.11845 =
         0.11312    0.03640    0.05799    0.04304
AFIX  23
H17A  2   -0.041651    0.938227    0.461302    11.00000   -1.20000
H17B  2   -0.041803    0.899773    0.488164    11.00000   -1.20000
AFIX   0
C18   1    0.098979    1.037542    0.409167    11.00000    0.13177    0.11108 =
         0.12387    0.04506    0.05100    0.05709
C018  1    0.455177    0.721836    0.608901    11.00000    0.08369    0.07877 =
         0.07817    0.04130    0.03319    0.03893
AFIX  43
H018  2    0.470134    0.737424    0.588840    11.00000   -1.20000
AFIX   0
C019  1    0.255310    0.572970    0.514716    11.00000    0.08371    0.07852 =
         0.08250    0.03919    0.03019    0.04071
AFIX  43
H019  2    0.304443    0.573155    0.526606    11.00000   -1.20000
AFIX   0
C19   1    0.873141    0.797250    0.669714    11.00000    0.10116    0.10368 =
         0.09527    0.02901    0.04138    0.02959
AFIX  43
H19   2    0.922243    0.819703    0.672845    11.00000   -1.20000
AFIX   0
C020  1    0.360186    0.653080    0.620422    11.00000    0.08220    0.07877 =
         0.07761    0.04036    0.03300    0.03969
AFIX  43
H020  2    0.311136    0.623684    0.607424    11.00000   -1.20000
AFIX   0
C22   1   -0.207810    0.301255    0.049625    11.00000    0.12582    0.11886 =
         0.12260    0.04358    0.05201    0.04791
AFIX  43
H22   2   -0.219297    0.329916    0.057139    11.00000   -1.20000
AFIX   0
C23   1   -0.152518    0.891804    0.452431    11.00000    0.14643    0.14575 =
         0.13740    0.02530    0.05615    0.04640
AFIX 137
H23A  2   -0.183327    0.854850    0.445186    11.00000   -1.50000
H23B  2   -0.177021    0.901207    0.426901    11.00000   -1.50000
H23C  2   -0.149534    0.913151    0.481750    11.00000   -1.50000
AFIX   0
C24   1   -0.013410    0.888392    0.398611    11.00000    0.11656    0.11108 =
         0.10391    0.03593    0.05472    0.04554
C024  1    0.172147    0.767474    0.244250    11.00000    0.10348    0.09082 =
         0.09079    0.03800    0.04157    0.05196
AFIX  66
C025  1    0.330398    0.712183    0.527889    11.00000    0.08622    0.07914 =
         0.08075    0.04074    0.03333    0.03929
C02B  1    0.349874    0.709328    0.489353    11.00000    0.08603    0.07909 =
         0.07937    0.04010    0.03405    0.03947
C021  1    0.357337    0.749267    0.471467    11.00000    0.08844    0.08059 =
         0.07987    0.04224    0.03722    0.04144
C010  1    0.345324    0.792062    0.492118    11.00000    0.08841    0.08078 =
         0.08093    0.04228    0.03608    0.03952
C01V  1    0.325849    0.794918    0.530654    11.00000    0.09065    0.08144 =
         0.08198    0.04036    0.03721    0.03963
C015  1    0.318386    0.754979    0.548540    11.00000    0.08638    0.07992 =
         0.08001    0.03976    0.03467    0.04045
AFIX   0
C25   1    0.093085    0.365035    0.596893    11.00000    0.10514    0.10264 =
         0.09785    0.03488    0.03920    0.02979
AFIX  23
H25A  2    0.086473    0.332951    0.603169    11.00000   -1.20000
H25B  2    0.056127    0.354637    0.564160    11.00000   -1.20000
AFIX   0
C026  1    0.093788    0.837061    0.274869    11.00000    0.10621    0.09360 =
         0.09542    0.03947    0.04410    0.04821
C27   1    0.260748    0.454685   -0.129555    11.00000    0.13007    0.14542 =
         0.12492    0.02956    0.06302    0.05007
AFIX  43
H27   2    0.252612    0.438983   -0.160961    11.00000   -1.20000
AFIX   0
C028  1    0.114605    0.636681    0.140736    11.00000    0.09856    0.08937 =
         0.08705    0.03898    0.04144    0.05038
C28   1    0.549164    1.011483    0.282252    11.00000    0.14510    0.14964 =
         0.14095    0.05295    0.06657    0.04958
C030  1    0.517656    0.727980    0.770657    11.00000    0.08885    0.08811 =
         0.07892    0.03929    0.03654    0.04218
AFIX  43
H030  2    0.466719    0.719949    0.767906    11.00000   -1.20000
AFIX   0
C30   1    0.305654    1.084442    0.191141    11.00000    0.12795    0.10977 =
         0.11669    0.04977    0.04692    0.04505
AFIX  43
H30   2    0.295521    1.104690    0.173531    11.00000   -1.20000
AFIX   0
C031  1    0.511055    0.738358    0.657932    11.00000    0.08646    0.08508 =
         0.07839    0.04026    0.03218    0.03712
AFIX  43
H031  2    0.559901    0.768045    0.671415    11.00000   -1.20000
AFIX   0
C032  1    0.096314    0.877836    0.353720    11.00000    0.10986    0.09805 =
         0.09799    0.03778    0.04924    0.04626
AFIX  43
H032  2    0.124814    0.902598    0.385147    11.00000   -1.20000
AFIX   0
C033  1    0.200041    0.971788    0.240722    11.00000    0.11486    0.09845 =
         0.10302    0.04785    0.04470    0.04801
AFIX  43
H033  2    0.189240    1.000829    0.247756    11.00000   -1.20000
AFIX   0
C034  1    0.252365    0.620313    0.521037    11.00000    0.08536    0.07864 =
         0.08165    0.04237    0.03107    0.04096
C35   1    0.074617    0.400496    0.631231    11.00000    0.13250    0.12774 =
         0.12303    0.02936    0.04745    0.03280
AFIX   3
H35A  2    0.053237    0.419736    0.614941    11.00000   -1.50000
H35B  2    0.119867    0.425196    0.660781    11.00000   -1.50000
H35C  2    0.035227    0.377296    0.637821    11.00000   -1.50000
AFIX   0
C036  1    0.247761    0.575286    0.278265    11.00000    0.09416    0.08838 =
         0.07618    0.02903    0.03032    0.05009
AFIX  43
H036  2    0.235817    0.600479    0.294344    11.00000   -1.20000
AFIX   0
C039  1    0.166379    0.715956    0.219081    11.00000    0.10268    0.09003 =
         0.08934    0.03914    0.03906    0.05009
C40   1   -0.068891    1.040358    0.349407    11.00000    0.14207    0.12773 =
         0.13663    0.04170    0.04997    0.05865
AFIX  33
H40A  2   -0.120348    1.034142    0.347775    11.00000   -1.50000
H40B  2   -0.053346    1.065157    0.334877    11.00000   -1.50000
H40C  2   -0.070457    1.007382    0.332675    11.00000   -1.50000
AFIX   0
C044  1    0.299214    0.844597    0.592778    11.00000    0.09283    0.08134 =
         0.08422    0.03777    0.03792    0.03863
AFIX  43
H044  2    0.292890    0.873586    0.607773    11.00000   -1.20000
AFIX   0
C045  1    0.424015    0.390181    0.239057    11.00000    0.08992    0.08747 =
         0.07723    0.02996    0.03291    0.04810
AFIX  43
H045  2    0.437344    0.365299    0.223894    11.00000   -1.20000
AFIX   0
C046  1    0.111358    0.570081    0.478551    11.00000    0.08818    0.08224 =
         0.09429    0.03762    0.02733    0.04174
AFIX  43
H046  2    0.061796    0.569292    0.466748    11.00000   -1.20000
AFIX   0
C047  1    0.316197    0.506505   -0.055407    11.00000    0.12480    0.13867 =
         0.11799    0.03079    0.05956    0.05407
C049  1    0.813763    0.754864    0.631240    11.00000    0.09424    0.09685 =
         0.08679    0.03216    0.04067    0.03113
AFIX  43
H049  2    0.815840    0.740855    0.602429    11.00000   -1.20000
AFIX  66
C50   1    0.250079    0.409736    0.127069    11.00000    0.09089    0.08989 =
         0.07920    0.03431    0.03401    0.05061
C00K  1    0.191652    0.375832    0.135484    11.00000    0.09361    0.08942 =
         0.08001    0.03396    0.03242    0.04899
AFIX  43
H00K  2    0.184918    0.388124    0.162929    11.00000   -1.20000
AFIX  65
C01I  1    0.143288    0.323555    0.102878    11.00000    0.09832    0.09426 =
         0.08776    0.03241    0.03612    0.04816
AFIX  43
H01I  2    0.104196    0.300871    0.108508    11.00000   -1.20000
AFIX  65
C01C  1    0.153353    0.305183    0.061857    11.00000    0.09827    0.09428 =
         0.08941    0.03215    0.03380    0.05053
C02M  1    0.211780    0.339086    0.053442    11.00000    0.09705    0.09426 =
         0.08591    0.03310    0.03496    0.05051
AFIX  43
H02M  2    0.218513    0.326793    0.025996    11.00000   -1.20000
AFIX  65
C02I  1    0.260144    0.391363    0.086048    11.00000    0.09482    0.09345 =
         0.08448    0.03372    0.03588    0.04874
AFIX  43
H02I  2    0.299235    0.414046    0.080417    11.00000   -1.20000
AFIX   0
C050  1    0.389960    0.698363    0.412353    11.00000    0.09065    0.08487 =
         0.07933    0.03938    0.03441    0.03659
AFIX  43
H050  2    0.402858    0.695025    0.386471    11.00000   -1.20000
AFIX   0
C52   1    0.629893    0.985404    0.326391    11.00000    0.14116    0.14343 =
         0.13565    0.05146    0.06449    0.04761
AFIX  43
H52   2    0.651933    0.973993    0.349699    11.00000   -1.20000
AFIX   0
C055  1   -0.007732    0.712818    0.071692    11.00000    0.10495    0.09571 =
         0.09098    0.03574    0.03728    0.04750
AFIX  43
H055  2   -0.033979    0.698244    0.038437    11.00000   -1.20000
AFIX   0
C056  1    0.244261    0.399930    0.635667    11.00000    0.10022    0.09693 =
         0.09248    0.04007    0.03730    0.03503
AFIX  43
H056  2    0.248528    0.386254    0.659483    11.00000   -1.20000
AFIX   0
C057  1   -0.010106    0.759544    0.095910    11.00000    0.10425    0.09312 =
         0.09136    0.03810    0.03803    0.04960
AFIX  43
H057  2   -0.040389    0.773536    0.079715    11.00000   -1.20000
AFIX   0
C062  1   -0.048881    0.303543    0.407272    11.00000    0.12234    0.10722 =
         0.12593    0.03413    0.04411    0.03784
AFIX  33
H06G  2   -0.069072    0.268698    0.408049    11.00000   -1.50000
H06H  2   -0.071680    0.301017    0.374946    11.00000   -1.50000
H06J  2    0.007578    0.318394    0.419008    11.00000   -1.50000
AFIX  66
C64   1    0.533473    1.023435    0.383694    11.00000    0.13466    0.13082 =
         0.12635    0.04668    0.06299    0.04057
AFIX  43
H64   2    0.574972    1.056704    0.393314    11.00000   -1.20000
AFIX  65
C05W  1    0.488050    1.015819    0.409188    11.00000    0.12490    0.11894 =
         0.11539    0.04074    0.05886    0.03888
AFIX  43
H05W  2    0.499159    1.043994    0.435866    11.00000   -1.20000
AFIX  65
C040  1    0.426024    0.966094    0.394810    11.00000    0.11913    0.11129 =
         0.10994    0.04622    0.05414    0.04471
C05S  1    0.409421    0.923984    0.354937    11.00000    0.12220    0.11682 =
         0.11360    0.04309    0.05685    0.04110
AFIX  43
H05S  2    0.367922    0.890715    0.345317    11.00000   -1.20000
AFIX  65
C06U  1    0.454843    0.931599    0.329442    11.00000    0.13198    0.13270 =
         0.12771    0.04210    0.06375    0.04474
AFIX  43
H06U  2    0.443734    0.903424    0.302764    11.00000   -1.20000
AFIX  65
C054  1    0.516869    0.981323    0.343820    11.00000    0.13150    0.13062 =
         0.12434    0.04880    0.06429    0.04541
AFIX   0
C064  1    0.734390    0.787202    0.838931    11.00000    0.10083    0.10271 =
         0.09249    0.03801    0.03513    0.04051
AFIX  23
H06K  2    0.769326    0.804789    0.826196    11.00000   -1.20000
H06L  2    0.740561    0.813670    0.866995    11.00000   -1.20000
AFIX   0
C066  1   -0.065732    0.120116   -0.037854    11.00000    0.11569    0.10715 =
         0.10797    0.03129    0.03563    0.05070
AFIX  23
H06M  2   -0.096846    0.123715   -0.020242    11.00000   -1.20000
H06N  2   -0.058250    0.088657   -0.037998    11.00000   -1.20000
AFIX   0
C66   1   -0.145624    0.252980    0.033997    11.00000    0.12532    0.11744 =
         0.12006    0.04287    0.05330    0.04982
C068  1   -0.019210    0.461043    0.413181    11.00000    0.09799    0.08965 =
         0.10281    0.04221    0.02649    0.03774
AFIX  43
H068  2   -0.027620    0.483548    0.397856    11.00000   -1.20000
AFIX   0
C68   1    0.581989    0.702811    0.130637    11.00000    0.12995    0.13160 =
         0.11770    0.04835    0.05248    0.03740
AFIX  43
H68   2    0.622940    0.737164    0.144222    11.00000   -1.20000
AFIX   0
C70   1   -0.253396    0.163459    0.010283    11.00000    0.14052    0.13022 =
         0.13743    0.04049    0.05717    0.04732
AFIX  23
H70A  2   -0.231782    0.149301   -0.010111    11.00000   -1.20000
H70B  2   -0.310408    0.148648   -0.006607    11.00000   -1.20000
AFIX   0
C076  1    0.406416    0.518500   -0.096129    11.00000    0.13527    0.15263 =
         0.12640    0.02865    0.06422    0.05219
AFIX  23
H07A  2    0.437891    0.554544   -0.072185    11.00000   -1.20000
H07B  2    0.397021    0.520177   -0.127380    11.00000   -1.20000
AFIX   0
C079  1    0.555276    0.672904    0.153422    11.00000    0.12042    0.12114 =
         0.10785    0.04614    0.04961    0.04036
AFIX  43
H079  2    0.575441    0.682960    0.186473    11.00000   -1.20000
AFIX   0
C80   1    0.479872    0.624322    0.075237    11.00000    0.12191    0.12426 =
         0.10838    0.05017    0.04922    0.03722
C90   1    0.552777    0.695038    0.048048    11.00000    0.14181    0.13924 =
         0.13020    0.04954    0.05209    0.04246
AFIX  23
H90A  2    0.539881    0.666886    0.018864    11.00000   -1.20000
H90B  2    0.608636    0.719196    0.061642    11.00000   -1.20000
AFIX   0
C91   1    0.477246    1.115853    0.185092    11.00000    0.16636    0.13658 =
         0.14922    0.03463    0.04970    0.03698
AFIX  33
H91A  2    0.527591    1.142330    0.190892    11.00000   -1.50000
H91B  2    0.479020    1.082407    0.181223    11.00000   -1.50000
H91C  2    0.437035    1.112118    0.156510    11.00000   -1.50000
AFIX   0
C96   1    0.304976    0.428972    0.628866    11.00000    0.09409    0.09296 =
         0.08760    0.04068    0.03645    0.03494
AFIX  43
H96   2    0.358135    0.438572    0.646154    11.00000   -1.20000
AFIX   0
C112  1    0.656950    0.995584    0.294547    11.00000    0.14510    0.14964 =
         0.14095    0.05295    0.06657    0.04958
AFIX  43
H112  2    0.698656    0.991248    0.289905    11.00000   -1.20000
AFIX   0
C163  1    0.503437    0.725458    0.036395    11.00000    0.14181    0.13924 =
         0.13020    0.04954    0.05209    0.04246
AFIX  33
H16A  2    0.514723    0.740346    0.014065    11.00000   -1.50000
H16B  2    0.448181    0.701358    0.022602    11.00000   -1.50000
H16C  2    0.516782    0.753552    0.065285    11.00000   -1.50000
AFIX   0
C198  1    0.452103    0.485437   -0.087460    11.00000    0.16294    0.17019 =
         0.14973    0.01940    0.05744    0.05291
AFIX 137
H19A  2    0.480505    0.485907   -0.106940    11.00000   -1.50000
H19B  2    0.415511    0.449389   -0.095730    11.00000   -1.50000
H19C  2    0.488735    0.500434   -0.054312    11.00000   -1.50000
AFIX   0
C231  1    0.206015    0.441400   -0.113147    11.00000    0.12441    0.13794 =
         0.11876    0.02839    0.05874    0.05080
AFIX  43
H231  2    0.153434    0.416114   -0.130882    11.00000   -1.20000
AFIX   0
C295  1    0.880579    0.893219    0.750146    11.00000    0.14525    0.13257 =
         0.13873    0.00700    0.02680    0.01354
AFIX  33
H29A  2    0.909428    0.920789    0.781672    11.00000   -1.50000
H29B  2    0.901905    0.904649    0.729184    11.00000   -1.50000
H29C  2    0.825905    0.885906    0.738279    11.00000   -1.50000
AFIX   0
C330  1   -0.225422    0.159428    0.059429    11.00000    0.16777    0.15407 =
         0.16417    0.03627    0.05103    0.05135
AFIX  33
H33A  2   -0.244262    0.122631    0.055217    11.00000   -1.50000
H33B  2   -0.168685    0.176889    0.075167    11.00000   -1.50000
H33C  2   -0.245846    0.176248    0.078606    11.00000   -1.50000
AFIX   0
C384  1    0.672387    1.003748    0.219893    11.00000    0.14510    0.14964 =
         0.14095    0.05295    0.06657    0.04958
AFIX  33
H38A  2    0.681746    1.009816    0.193432    11.00000   -1.50000
H38B  2    0.721656    1.020959    0.248044    11.00000   -1.50000
H38C  2    0.648681    0.966184    0.212657    11.00000   -1.50000
AFIX   0

P00A  6   -0.275058    0.268929    0.279399    11.00000    0.15412    0.20666 =
         0.16955    0.03609    0.06734    0.10485
F04Y  4   -0.246646    0.309213    0.332698    11.00000    0.23559    0.29839 =
         0.20902    0.02136    0.12269    0.10953
F05D  4   -0.194377    0.304988    0.279549    11.00000    0.27928    0.30511 =
         0.41112    0.15319    0.24553    0.12741
F05K  4   -0.314539    0.303156    0.258594    11.00000    0.33564    0.33598 =
         0.31500    0.15959    0.09419    0.19262
F06Y  4   -0.355817    0.233824    0.280193    11.00000    0.22053    0.31814 =
         0.29772    0.07132    0.13276    0.08061
F34   4   -0.236330    0.234897    0.300719    11.00000    0.37575    0.39725 =
         0.38755    0.15105    0.15781    0.19487
F44   4   -0.303465    0.229268    0.226602    11.00000    0.39755    0.41783 =
         0.38313    0.13851    0.15796    0.18795
P00B  6    0.581069    0.680496    0.916132    11.00000    0.25255    0.25334 =
         0.23328    0.11926    0.10221    0.13581
F05V  4    0.652197    0.703301    0.967613    11.00000    0.26587    0.31105 =
         0.23752    0.12366    0.08604    0.11184
F05Y  4    0.519505    0.669307    0.938981    11.00000    0.34502    0.39285 =
         0.34736    0.14816    0.20005    0.15719
F05Z  4    0.642779    0.690814    0.893297    11.00000    0.33809    0.36945 =
         0.36184    0.15818    0.18070    0.16405
F06V  4    0.586975    0.738009    0.923280    11.00000    0.32703    0.24464 =
         0.27115    0.08058    0.11123    0.12601
F27   4    0.574440    0.621985    0.908471    11.00000    0.32084    0.25368 =
         0.32450    0.10712    0.12372    0.13753
F54   4    0.509922    0.656699    0.864235    11.00000    0.29805    0.32429 =
         0.25376    0.11866    0.07029    0.11776
P007  6    0.248461    0.348752    0.750981    11.00000    0.17590    0.15875 =
         0.13773    0.05905    0.07290    0.04863
F04Q  4    0.245091    0.402275    0.755833    11.00000    0.29677    0.20509 =
         0.25875    0.12063    0.09745    0.12130
F04U  4    0.189825    0.329806    0.698978    11.00000    0.23051    0.22900 =
         0.13866    0.09165    0.04613    0.05537
F06K  4    0.316692    0.367793    0.737521    11.00000    0.25423    0.32362 =
         0.25162    0.10964    0.15929    0.08533
F06T  4    0.247739    0.292835    0.745585    11.00000    0.26410    0.22978 =
         0.21935    0.07603    0.06990    0.10000
F058  4    0.310110    0.373613    0.804921    11.00000    0.17475    0.25617 =
         0.18418    0.05572    0.06795    0.09959
F060  4    0.179814    0.329866    0.764151    11.00000    0.23352    0.31445 =
         0.24830    0.10674    0.14385    0.07589
P008  6    0.129186    0.257731    0.484797    11.00000    0.23182    0.16349 =
         0.17494    0.06132    0.10610    0.10920
F03B  4    0.165808    0.311022    0.476747    11.00000    0.26222    0.18064 =
         0.26453    0.07800    0.13254    0.08779
F04F  4    0.078301    0.226224    0.428353    11.00000    0.25741    0.26217 =
         0.21593    0.07883    0.12204    0.10723
F05A  4    0.091382    0.203460    0.491728    11.00000    0.38579    0.26225 =
         0.33043    0.16961    0.18047    0.12697
F05U  4    0.058847    0.270244    0.488470    11.00000    0.31895    0.33319 =
         0.34422    0.08814    0.18677    0.18788
F16   4    0.199457    0.245036    0.480934    11.00000    0.26107    0.32514 =
         0.28940    0.07219    0.11815    0.17561
F053  4    0.179281    0.288270    0.540821    11.00000    0.39679    0.36434 =
         0.34239    0.11839    0.11975    0.21361
P009  6   -0.186296    1.044958    0.455527    11.00000    0.20494    0.18059 =
         0.18214    0.10285    0.10806    0.12095
F04T  4   -0.270821    1.000559    0.444723    11.00000    0.18371    0.25228 =
         0.23760    0.13076    0.06216    0.02197
F04V  4   -0.227648    1.078948    0.435778    11.00000    0.29459    0.43371 =
         0.50839    0.36056    0.21185    0.27662
F06G  4   -0.145460    1.011384    0.475014    11.00000    0.37058    0.30652 =
         0.30900    0.15887    0.07819    0.23739
F06P  4   -0.175257    1.075415    0.507824    11.00000    0.34152    0.22299 =
         0.22944    0.05631    0.17492    0.11728
F059  4   -0.198192    1.014950    0.402909    11.00000    0.31804    0.33858 =
         0.21206    0.12559    0.17242    0.22019
F061  4   -0.102743    1.089724    0.466074    11.00000    0.20070    0.26565 =
         0.32222    0.15400    0.15998    0.10052
P86   6    0.823672    0.860831    0.122845    11.00000    1.77549    1.77455 =
         1.77678    0.68544    0.76034    0.79767
F110  4    0.908007    0.870239    0.124333    11.00000    1.77549    1.77455 =
         1.77678    0.68544    0.76034    0.79767
F158  4    0.820136    0.900581    0.096092    11.00000    1.77549    1.77455 =
         1.77678    0.68544    0.76034    0.79767
F175  4    0.781733    0.812303    0.072456    11.00000    1.77549    1.77455 =
         1.77678    0.68544    0.76034    0.79767
F245  4    0.864833    0.909273    0.173233    11.00000    1.77549    1.77455 =
         1.77678    0.68544    0.76034    0.79767
F321  4    0.738604    0.851199    0.121471    11.00000    1.77115    1.76809 =
         1.77260    0.68653    0.75541    0.79529
F336  4    0.826715    0.820985    0.149539    11.00000    1.77549    1.77455 =
         1.77678    0.68544    0.76034    0.79767
HKLF 4


REM  1_a.res in P-1
REM wR2 = 0.3024, GooF = S = 1.158, Restrained GooF = 1.052 for all data
REM R1 = 0.0911 for 13257 Fo > 4sig(Fo) and 0.1203 for all 19746 data
REM 2224 parameters refined using 6274 restraints

END

WGHT      0.2000      0.0000

REM Highest difference peak  2.479,  deepest hole -2.148,  1-sigma level  0.161
Q1    1   0.4038  0.5217 -0.0016  11.00000  0.05    2.48
Q2    1   0.1380  0.4218  0.4948  11.00000  0.05    0.88
Q3    1   0.0403  0.1937  0.4657  11.00000  0.05    0.88
Q4    1   0.5819  0.7310  0.9685  11.00000  0.05    0.86
Q5    1  -0.0334  0.2393  0.0261  11.00000  0.05    0.83
Q6    1   0.1812  0.2290  0.5243  11.00000  0.05    0.83
Q7    1   0.1871  1.0057  0.1614  11.00000  0.05    0.82
Q8    1   0.0152  0.9383  0.4022  11.00000  0.05    0.80
Q9    1  -0.2366  0.3328  0.2896  11.00000  0.05    0.73
Q10   1   0.3006  0.4429 -0.0989  11.00000  0.05    0.73
Q11   1   0.6719  0.7535  0.9290  11.00000  0.05    0.72
Q12   1   0.3012  0.9444  0.2324  11.00000  0.05    0.72
Q13   1   0.1219  0.2682  0.5326  11.00000  0.05    0.72
Q14   1   0.4516  0.9274  0.3789  11.00000  0.05    0.71
Q15   1   0.2445  0.3177  0.5397  11.00000  0.05    0.68
Q16   1   0.1834  0.2735  0.5014  11.00000  0.05    0.68
Q17   1   0.2811  0.4313 -0.1066  11.00000  0.05    0.67
Q18   1   0.7494  0.7220  0.0910  11.00000  0.05    0.67
Q19   1   0.2430  0.4112 -0.1228  11.00000  0.05    0.67
Q20   1   0.4171  1.0107  0.2431  11.00000  0.05    0.66
Q21   1   0.5340  0.7090  0.8902  11.00000  0.05    0.65
Q22   1  -0.0934  0.2559  0.0399  11.00000  0.05    0.64
Q23   1   0.6351  0.6676  0.9559  11.00000  0.05    0.64
Q24   1   0.4010  1.0000  0.2326  11.00000  0.05    0.63
Q25   1   0.4645  0.9231  0.4687  11.00000  0.05    0.63
Q26   1   0.1559  1.0441  0.1940  11.00000  0.05    0.62
Q27   1   0.1430  0.9432  0.2130  11.00000  0.05    0.62
Q28   1   0.1994  0.4560 -0.0281  11.00000  0.05    0.62
Q29   1   0.3961  0.6633  0.6548  11.00000  0.05    0.62
Q30   1   0.3224  0.3217  0.7529  11.00000  0.05    0.61
Q31   1   0.1834  0.3218  0.0510  11.00000  0.05    0.61
Q32   1   0.1533  0.9598  0.2264  11.00000  0.05    0.61
Q33   1   0.2146  0.3934  0.1308  11.00000  0.05    0.60
Q34   1  -0.2891  0.2039  0.2801  11.00000  0.05    0.59
Q35   1   0.2962  0.9043  0.1972  11.00000  0.05    0.59
Q36   1  -0.3393  0.2725  0.2615  11.00000  0.05    0.59
Q37   1   0.2156  0.4328 -0.0672  11.00000  0.05    0.58
Q38   1   0.6817  0.8292  0.1134  11.00000  0.05    0.58
Q39   1   0.4532  1.0456  0.3988  11.00000  0.05    0.58
Q40   1   0.2426  0.2666  0.4766  11.00000  0.05    0.57
Q41   1   0.1919  0.9001  0.2466  11.00000  0.05    0.57
Q42   1   0.2016  0.4275 -0.0824  11.00000  0.05    0.55
Q43   1   0.9568  0.8892  0.7728  11.00000  0.05    0.55
Q44   1  -0.0421  1.0919  0.3769  11.00000  0.05    0.55
Q45   1   0.0647  0.4586  0.4277  11.00000  0.05    0.54
Q46   1   0.5037  1.0186  0.2723  11.00000  0.05    0.54
Q47   1   0.3410  0.4929  0.3112  11.00000  0.05    0.53
Q48   1   0.9213  0.8126  0.7657  11.00000  0.05    0.53
Q49   1   0.7987  0.7559  0.1271  11.00000  0.05    0.53
Q50   1   0.4035  1.0780  0.1856  11.00000  0.05    0.53
Q51   1   0.0197  0.4471  0.3977  11.00000  0.05    0.52
Q52   1   0.6602  1.0820  0.2495  11.00000  0.05    0.52
Q53   1   0.5982  0.6921  0.0077  11.00000  0.05    0.52
Q54   1   0.3730  1.0692  0.1803  11.00000  0.05    0.52
Q55   1   0.2057  0.9436  0.2683  11.00000  0.05    0.51
Q56   1   0.1818  0.3983 -0.1084  11.00000  0.05    0.51
Q57   1  -0.3065  0.1216  0.0094  11.00000  0.05    0.51
Q58   1  -0.1215  0.9151  0.4301  11.00000  0.05    0.51
Q59   1   0.3859  0.9212  0.4314  11.00000  0.05    0.50
Q60   1  -0.1066  0.9221  0.4409  11.00000  0.05    0.50
Q61   1   0.2377  0.8020  0.6496  11.00000  0.05    0.50
Q62   1   0.6302  0.6913  0.0602  11.00000  0.05    0.50
Q63   1   0.6202  0.6797  0.0521  11.00000  0.05    0.50
Q64   1   0.0242  0.4898  0.1057  11.00000  0.05    0.50
Q65   1   0.5887  0.6515  0.8690  11.00000  0.05    0.50
Q66   1   0.8930  0.7722  0.6751  11.00000  0.05    0.50
Q67   1   0.2234  0.7898  0.6372  11.00000  0.05    0.49
Q68   1  -0.0661  0.3245  0.4806  11.00000  0.05    0.49
Q69   1   0.6156  0.9247  0.1881  11.00000  0.05    0.49
Q70   1   0.4751  0.6236  0.9028  11.00000  0.05    0.49
Q71   1   0.3940  0.6263  0.6824  11.00000  0.05    0.49
Q72   1  -0.2892  0.2369  0.0003  11.00000  0.05    0.48
Q73   1   0.6020  0.6652  0.0441  11.00000  0.05    0.48
Q74   1   0.3648  0.5784  0.3183  11.00000  0.05    0.48
Q75   1   0.1260  0.8078  0.3065  11.00000  0.05    0.48
Q76   1   0.5273  0.9980  0.4206  11.00000  0.05    0.48
Q77   1   0.4630  0.6106  0.8907  11.00000  0.05    0.47
Q78   1   0.2565  0.8105  0.6614  11.00000  0.05    0.47
Q79   1   0.2846  0.3353  0.0265  11.00000  0.05    0.47
Q80   1   0.8444  0.9128  0.7143  11.00000  0.05    0.47
Q81   1   0.1659  0.3887 -0.1171  11.00000  0.05    0.47
Q82   1   0.0102  0.3953  0.5833  11.00000  0.05    0.47
Q83   1  -0.0591  1.0301  0.3847  11.00000  0.05    0.47
Q84   1  -0.1081  0.2786  0.4190  11.00000  0.05    0.46
Q85   1   0.4807  0.4988  0.4018  11.00000  0.05    0.46
Q86   1   0.2042  0.8723  0.1744  11.00000  0.05    0.46
Q87   1   0.4589  0.5246 -0.1169  11.00000  0.05    0.46
Q88   1  -0.0167  0.4827  0.0895  11.00000  0.05    0.46
Q89   1   0.7096  0.7876  0.5879  11.00000  0.05    0.46
Q90   1   0.0398  0.7810  0.2711  11.00000  0.05    0.46
Q91   1  -0.1663  0.8143  0.3952  11.00000  0.05    0.46
Q92   1   0.2654  0.3266  0.0175  11.00000  0.05    0.45
Q93   1   0.5555  0.7871  0.8023  11.00000  0.05    0.45
Q94   1   0.4731  0.6021  0.4072  11.00000  0.05    0.45
Q95   1   0.7054  0.7438  0.1219  11.00000  0.05    0.45
Q96   1  -0.0075  0.3663  0.5104  11.00000  0.05    0.45
Q97   1   0.1325  0.3351  0.0918  11.00000  0.05    0.44
Q98   1   0.4966  0.5609  0.4410  11.00000  0.05    0.44
Q99   1  -0.1994  0.2982  0.2859  11.00000  0.05    0.44
Q100  1   0.5159  0.5699  0.4455  11.00000  0.05    0.44
Q101  1   0.9222  0.9344  0.7987  11.00000  0.05    0.44
Q102  1  -0.1782  0.8266  0.4882  11.00000  0.05    0.44
Q103  1   0.1157  0.7891  0.2746  11.00000  0.05    0.44
Q104  1   0.5493  0.9198  0.1972  11.00000  0.05    0.44
Q105  1   0.4735  0.6093  0.4282  11.00000  0.05    0.44
Q106  1  -0.2058  0.8447  0.4441  11.00000  0.05    0.44
Q107  1   0.6009  0.9562  0.2577  11.00000  0.05    0.44
Q108  1   0.3017  0.4695 -0.0490  11.00000  0.05    0.44
Q109  1   0.0359  0.5980  0.1130  11.00000  0.05    0.44
Q110  1  -0.1011  0.2351  0.3939  11.00000  0.05    0.44
Q111  1  -0.0757  0.3522  0.0353  11.00000  0.05    0.44
Q112  1   0.3781  0.9442  0.3438  11.00000  0.05    0.43
Q113  1   0.2997  0.8142  0.4251  11.00000  0.05    0.43
Q114  1   0.5387  0.6206  0.4841  11.00000  0.05    0.43
Q115  1   0.7683  0.8187  0.8831  11.00000  0.05    0.43
Q116  1   0.3198  0.7983  0.6469  11.00000  0.05    0.43
Q117  1   0.6604  0.7443  0.5693  11.00000  0.05    0.43
Q118  1   0.3380  0.4454  0.2241  11.00000  0.05    0.42
Q119  1   0.3964  0.5300  0.3679  11.00000  0.05    0.42
Q120  1   0.3179  0.5889  0.2928  11.00000  0.05    0.42
Q121  1   0.3729  0.8338  0.4709  11.00000  0.05    0.42
Q122  1   0.1120  0.1807  0.0231  11.00000  0.05    0.42
Q123  1   0.7237  0.8047  0.1386  11.00000  0.05    0.42
Q124  1   0.2069  0.5084  0.2173  11.00000  0.05    0.42
Q125  1   0.2274  0.2262  0.0312  11.00000  0.05    0.42
Q126  1   0.2553  0.6128  0.6014  11.00000  0.05    0.42
Q127  1   0.3054  1.0226  0.2097  11.00000  0.05    0.42
Q128  1   0.5132  0.9976  0.3527  11.00000  0.05    0.42
Q129  1   0.5804  1.0095  0.3963  11.00000  0.05    0.42
Q130  1   0.4646  0.7399  0.7206  11.00000  0.05    0.42
Q131  1   0.2332  0.5223  0.2834  11.00000  0.05    0.41
Q132  1   0.4408  0.9580  0.3170  11.00000  0.05    0.41
Q133  1   0.1301  0.1899  0.0292  11.00000  0.05    0.41
Q134  1   0.5405  0.9259  0.1734  11.00000  0.05    0.41
Q135  1   0.2585  0.4525  0.1808  11.00000  0.05    0.41
Q136  1   0.1753  0.4666  0.4649  11.00000  0.05    0.41
Q137  1   0.5011  1.0393  0.3717  11.00000  0.05    0.41
Q138  1   0.5129  1.1562  0.2646  11.00000  0.05    0.41
Q139  1   0.4167  0.9773  0.4893  11.00000  0.05    0.41
Q140  1   0.6355  0.7371  0.5622  11.00000  0.05    0.41
Q141  1   0.3474  0.5557  0.5705  11.00000  0.05    0.40
Q142  1   0.3780  0.4356  0.5662  11.00000  0.05    0.40
Q143  1   0.3412  0.6008  0.6162  11.00000  0.05    0.40
Q144  1   0.4560  0.7336  0.6228  11.00000  0.05    0.40
Q145  1   0.2607  0.7200  0.5769  11.00000  0.05    0.40
Q146  1   0.6827  1.0253  0.3165  11.00000  0.05    0.40
Q147  1   0.6645  0.7841  0.9966  11.00000  0.05    0.40
Q148  1   0.1468  0.2881  0.1318  11.00000  0.05    0.40
Q149  1  -0.0206  0.8009  0.2579  11.00000  0.05    0.39
Q150  1   0.6543  0.7579  0.0938  11.00000  0.05    0.39
Q151  1   0.1736  0.8126  0.3330  11.00000  0.05    0.39
Q152  1  -0.1972  0.8319  0.4224  11.00000  0.05    0.39
Q153  1   0.0808  0.4672  0.1408  11.00000  0.05    0.39
Q154  1   0.1179  1.0982  0.4306  11.00000  0.05    0.39
Q155  1   0.0748  0.1656  0.0125  11.00000  0.05    0.39
Q156  1   0.6599  0.6438  0.5689  11.00000  0.05    0.39
Q157  1   0.1691  0.4228  0.1669  11.00000  0.05    0.39
Q158  1   0.5951  0.7808  0.0915  11.00000  0.05    0.39
Q159  1   0.4762  0.9362  0.4338  11.00000  0.05    0.39
Q160  1   0.7207  0.6994  1.0209  11.00000  0.05    0.38
Q161  1   0.5558  0.6307  0.4993  11.00000  0.05    0.38
Q162  1  -0.2060  0.8821  0.4107  11.00000  0.05    0.38
Q163  1   0.4778  0.7511  0.7293  11.00000  0.05    0.38
Q164  1   0.1878  0.4686 -0.1217  11.00000  0.05    0.38
Q165  1   0.3549  0.5585  0.1083  11.00000  0.05    0.38
Q166  1   0.6956  0.8318  0.0230  11.00000  0.05    0.38
Q167  1  -0.0443  0.4895  0.0545  11.00000  0.05    0.38
Q168  1  -0.2769  0.2648  0.2231  11.00000  0.05    0.38
Q169  1   0.1905  0.7785  0.2996  11.00000  0.05    0.38
Q170  1   0.1888  0.6414  0.1289  11.00000  0.05    0.37
Q171  1   0.4514  0.6282  0.0126  11.00000  0.05    0.37
Q172  1   0.2569  0.5037 -0.0649  11.00000  0.05    0.37
Q173  1   0.1198  0.2185  0.4419  11.00000  0.05    0.37
Q174  1  -0.0098  0.3148  0.4664  11.00000  0.05    0.37
Q175  1  -0.1970  0.8801  0.4955  11.00000  0.05    0.37
Q176  1  -0.1157  0.3144  0.4585  11.00000  0.05    0.37
Q177  1   0.1008  0.4786  0.1464  11.00000  0.05    0.37
Q178  1  -0.0083  0.5006  0.4791  11.00000  0.05    0.37
Q179  1   0.0387  1.0697  0.4209  11.00000  0.05    0.37
Q180  1   0.6146  0.7904  0.0977  11.00000  0.05    0.37
Q181  1   0.4034  0.6003  0.3788  11.00000  0.05    0.37
Q182  1  -0.0970  0.4863  0.0588  11.00000  0.05    0.37
Q183  1   0.2801  0.4810  0.2861  11.00000  0.05    0.37
Q184  1   0.5457  0.6701  0.5163  11.00000  0.05    0.37
Q185  1   0.7793  0.7574  0.0590  11.00000  0.05    0.37
Q186  1   0.4175  0.6076  0.3946  11.00000  0.05    0.37
Q187  1  -0.1644  0.1390 -0.1264  11.00000  0.05    0.37
Q188  1   0.1083  0.3615  0.6330  11.00000  0.05    0.37
Q189  1   0.0834  0.5539 -0.0145  11.00000  0.05    0.37
Q190  1   0.1208  0.4423  0.1241  11.00000  0.05    0.36
Q191  1   0.0384  1.0136  0.3760  11.00000  0.05    0.36
Q192  1   0.0966  0.8291  0.2866  11.00000  0.05    0.36
Q193  1   0.9756  0.8562  0.7642  11.00000  0.05    0.36
Q194  1   0.3231  0.6083  0.5816  11.00000  0.05    0.36
Q195  1   0.7189  0.8132  0.0578  11.00000  0.05    0.36
Q196  1  -0.0785  0.0890 -0.1213  11.00000  0.05    0.36
Q197  1  -0.0985  0.3229  0.4009  11.00000  0.05    0.36
Q198  1   0.4640  0.5505 -0.0789  11.00000  0.05    0.36
Q199  1   0.5212  1.0687  0.4169  11.00000  0.05    0.35
Q200  1   0.0766  0.8272  0.2834  11.00000  0.05    0.35
Q201  1   0.3974  0.5258 -0.1402  11.00000  0.05    0.35
Q202  1   0.7170  0.7778  0.0074  11.00000  0.05    0.35
Q203  1   0.1366  0.4337  0.1525  11.00000  0.05    0.35
Q204  1   0.4036  1.1181  0.1802  11.00000  0.05    0.35
Q205  1  -0.0461  0.2413  0.4040  11.00000  0.05    0.35
Q206  1   0.5625  0.5752  0.3803  11.00000  0.05    0.35
Q207  1  -0.0210  0.9335  0.4846  11.00000  0.05    0.35
Q208  1   0.4208  0.6685  0.4675  11.00000  0.05    0.35
Q209  1  -0.1738  0.1972  0.1056  11.00000  0.05    0.34
Q210  1  -0.1578  0.1787  0.1060  11.00000  0.05    0.34
;
_shelx_res_checksum                4529
_shelx_hkl_file
;
   2  -2   0    0.30    1.60
  -2   2   0    2.10    1.40
   3  -3   0  745.53   73.19
  -3   3   0  737.93   73.99
   4  -4   0  778.72   74.89
  -4   4   0  683.53   74.69
  -4   4   0  755.12   74.29
   5  -5   0 1523.35  148.59
  -5   5   0 1498.65  148.39
   6  -6   0  118.39   19.40
  -6   6   0   69.69   19.00
  -6   6   0  158.88   22.90
   7  -7   0  726.23   74.59
  -7   7   0  720.13   74.39
  -7   7   0  689.63   75.19
   8  -8   0 2723.93  264.67
  -8   8   0 2868.41  267.07
  -8   8   0 2551.44  264.17
   9  -9   0  227.48   35.30
  -9   9   0  263.97   35.80
  11 -11   0   25.70   19.80
  11 -11   0    0.80   15.20
 -11  11   0   31.10   19.60
 -11  11   0    9.10   18.00
  12 -12   0    3.10   20.20
  12 -12   0   -9.10   15.80
 -12  12   0   -9.60   18.40
 -12  12   0    5.80   20.40
  13 -13   0  175.48   35.40
 -13  13   0  189.28   36.10
 -13  13   0  178.48   37.00
  14 -14   0   27.50   21.60
  14 -14   0   84.89   29.10
 -14  14   0   75.49   28.40
 -14  14   0   41.10   26.40
  15 -15   0   34.20   23.20
  15 -15   0   32.60   27.80
 -15  15   0   23.20   24.50
 -15  15   0   -8.40   25.80
  16 -16   0   21.60   22.90
  16 -16   0  -25.00   26.40
 -16  16   0   14.70   28.10
 -16  16   0   12.10   26.20
  17 -17   0    1.60   23.50
  17 -17   0    4.00   26.30
 -17  17   0   10.20   23.80
 -17  17   0  -13.30   25.70
  18 -18   0    5.70   24.90
  18 -18   0   -8.10   26.60
 -18  18   0   -3.30   23.90
 -18  18   0  -25.40   28.20
  19 -19   0   52.19   28.20
  19 -20   0    3.30   26.00
 -18  19   0   -1.00   28.10
 -18  19   0   -2.50   24.10
  18 -19   0   14.20   25.70
  18 -19   0  -19.10   26.80
 -17  18   0   26.60   28.90
 -17  18   0    0.30   25.10
  17 -18   0   22.20   29.80
  17 -18   0  -12.20   23.00
 -16  17   0    9.90   23.40
 -16  17   0   -7.60   25.40
  16 -17   0    2.60   26.60
  16 -17   0    6.70   22.70
 -15  16   0   23.30   25.20
 -15  16   0   55.79   30.30
  15 -16   0   -2.50   20.80
  15 -16   0   -2.40   28.70
  15 -16   0   33.90   28.30
 -14  15   0   11.90   17.70
 -14  15   0   14.40   25.30
  14 -15   0   10.30   20.30
  14 -15   0    0.90   18.90
  14 -15   0   15.20   25.30
 -13  14   0   79.79   26.60
 -13  14   0   43.80   24.50
  13 -14   0   28.50   24.80
  13 -14   0   45.70   28.70
  12 -13   0   34.60   23.90
 -11  12   0    5.30   18.40
 -11  12   0   23.60   19.80
  11 -12   0  -21.20   11.00
  11 -12   0    4.90   19.50
  11 -12   0   27.50   17.10
 -10  11   0   45.20   19.80
 -10  11   0   21.00   18.50
  10 -11   0   13.60   17.40
  10 -11   0   23.50   19.50
  -9  10   0  477.95   61.99
  -9  10   0  646.14   64.09
   9 -10   0  684.13   67.39
   9 -10   0  505.25   62.59
  -8   9   0  264.47   38.20
  -8   9   0  369.06   41.30
   8  -9   0  276.77   38.60
   8  -9   0  337.97   42.20
  -7   8   0  338.07   40.50
   7  -8   0  328.57   41.00
  -6   7   0  745.03   80.69
  -6   7   0  819.42   79.79
   6  -7   0  819.52   79.79
   6  -7   0  685.03   79.79
  -5   6   0  445.76   51.19
  -5   6   0  487.95   50.69
   5  -6   0  443.96   51.49
   5  -6   0  460.45   50.49
  -4   5   0 2693.23  248.88
  -4   5   0 2473.65  247.78
   4  -5   0 2379.86  249.48
   4  -5   0 2681.33  247.98
  -3   4   0 2815.32  285.47
  -3   4   0 3041.90  284.87
   3  -4   0 3001.80  284.97
   2  -1   0   -0.30    1.40
  -2   1   0    0.40    1.20
   3  -2   0   25.70    6.60
  -3   2   0   48.20    8.10
   4  -3   0 3678.73  364.66
  -4   3   0 3905.61  365.96
   5  -4   0  158.68   26.20
  -5   4   0  223.88   26.30
   6  -5   0 6769.42  645.34
  -6   5   0 6608.84  645.24
  -6   5   0 6755.92  646.94
   7  -6   0 1177.48  112.09
  -7   6   0 1113.89  111.79
  -7   6   0 1033.80  112.59
   8  -7   0   39.70   14.60
  -8   7   0   48.40   15.00
  -8   7   0   -8.70   13.10
   9  -8   0   18.60   13.30
   9  -8   0   -4.30   13.60
  -9   8   0   -3.80   14.30
  -9   8   0   -9.60   13.40
  10  -9   0   75.89   20.30
 -10   9   0   83.89   21.90
 -10   9   0   53.79   21.00
  11 -10   0  376.86   51.69
 -11  10   0  432.56   50.79
 -11  10   0  389.66   50.79
  12 -11   0   53.29   22.40
  12 -11   0   28.90   17.70
 -12  11   0   48.90   22.30
 -12  11   0   22.40   21.70
  13 -12   0    7.50   21.20
 -13  12   0    5.00   21.70
 -13  12   0   24.00   22.80
  14 -13   0  250.77   40.70
 -14  13   0  217.58   38.70
 -14  13   0  137.29   38.20
  15 -14   0   81.79   30.40
 -15  14   0   49.20   28.70
 -15  14   0  106.29   31.60
  16 -15   0   22.90   22.80
  16 -15   0   14.60   28.00
 -16  15   0   25.80   25.80
 -16  15   0   17.80   29.30
  17 -16   0   23.30   27.50
  17 -16   0    0.60   22.10
 -17  16   0   13.20   27.70
 -17  16   0  -32.10   20.20
  18 -17   0   14.10   24.70
  18 -17   0    2.90   28.30
 -18  17   0    2.50   27.50
 -18  17   0  -13.60   23.60
  19 -18   0    6.10   25.40
  20 -22   0   11.20   27.90
  19 -21   0    8.90   26.90
  18 -20   0   20.90   26.60
 -17  19   0   33.60   28.50
 -17  19   0   -4.80   26.90
  17 -19   0   -6.20   28.30
  17 -19   0   14.90   24.80
  17 -19   0    3.50   28.40
 -16  18   0   -9.70   27.00
 -16  18   0    1.20   24.70
  16 -18   0   -1.70   27.20
  16 -18   0    3.50   27.50
 -15  17   0   17.30   27.40
 -15  17   0   12.40   26.60
  15 -17   0   42.70   30.30
  15 -17   0   25.60   29.40
  15 -17   0   50.29   24.80
 -14  16   0    9.60   25.60
 -14  16   0   18.00   25.60
  14 -16   0   29.60   21.80
  14 -16   0   22.80   27.40
 -13  15   0   23.80   24.10
 -13  15   0  -22.60   20.20
  13 -15   0   22.40   24.60
  13 -15   0    7.80   18.70
  13 -15   0   -0.40   23.90
 -12  14   0  190.08   34.40
 -12  14   0  129.49   34.00
  12 -14   0  145.19   35.90
  12 -14   0  186.48   34.90
  12 -14   0  185.08   35.10
 -11  13   0   68.29   22.70
 -11  13   0   82.39   25.10
  11 -13   0   47.60   23.60
  11 -13   0   86.69   21.90
  11 -13   0   38.70   23.60
 -10  12   0  289.27   41.80
  10 -12   0  242.08   38.30
  10 -12   0  338.47   44.00
  -8  10   0   15.20   14.90
  -8  10   0    9.60   15.80
   8 -10   0   25.10   16.70
   8 -10   0   -1.60   15.20
  -6   8   0   35.80   11.70
  -6   8   0   40.30   14.60
   6  -8   0   17.40   14.10
   6  -8   0   19.80   14.20
  -5   7   0  434.46   46.60
   5  -7   0  502.25   47.40
   5  -7   0  406.66   47.20
   5  -7   0  321.07   45.50
  -4   6   0  906.91  105.29
  -4   6   0 1179.38  106.59
   4  -6   0  984.90  105.69
   4  -6   0 1226.68  107.49
  -3   5   0  753.32   77.99
   3  -5   0  807.82   78.29
  -2   4   0 2996.70  257.17
  -2   4   0 2258.77  257.17
   2  -4   0 2732.63  257.57
   0   2   0    0.10    0.40
   1   1   0    0.10    0.40
   2   0   0  618.24   58.19
  -2   0   0  595.04   58.19
   3  -1   0  316.47   31.00
  -3   1   0  331.17   34.00
   4  -2   0   35.50   11.00
  -4   2   0   82.59   13.50
  -5   3   0  514.95   53.19
  -5   3   0  506.95   54.29
   6  -4   0    4.50   11.30
  -6   4   0    5.90   11.30
   7  -5   0   11.00   11.60
  -7   5   0    4.70   12.20
  -7   5   0   20.40   12.40
   8  -6   0  187.08   29.00
  -8   6   0  224.88   29.70
   9  -7   0  529.75   59.79
  -9   7   0  506.45   58.49
  -9   7   0  544.85   61.09
  11  -9   0   51.19   20.20
  11  -9   0   15.50   15.80
 -11   9   0   96.39   23.00
 -11   9   0   21.20   19.30
 -12  10   0  481.05   61.69
  13 -11   0   58.79   20.60
  13 -11   0   14.70   21.60
 -13  11   0   29.10   22.70
 -13  11   0   -5.40   20.90
  14 -12   0    8.50   18.60
  14 -12   0   -6.20   22.30
 -14  12   0   -3.30   24.60
 -14  12   0   10.80   24.30
  15 -13   0    4.60   24.10
  15 -13   0   -6.00   19.10
 -15  13   0    2.30   24.30
 -15  13   0   -0.50   26.60
  16 -14   0  -20.20   25.60
  16 -14   0   19.90   22.30
 -16  14   0   38.80   26.50
 -16  14   0   -5.70   27.50
  17 -15   0   13.40   23.30
  17 -15   0   70.39   30.80
  17 -15   0   53.39    9.90
 -17  15   0  111.89   34.90
 -17  15   0   87.89   31.30
  18 -16   0    3.50   26.50
  18 -16   0   -1.80    9.80
  18 -16   0   -8.30   22.70
 -18  16   0   17.60   30.10
 -18  16   0    4.20   25.00
  20 -23   0    1.40   27.70
  19 -22   0   35.40   29.20
  18 -21   0   29.00   27.80
 -17  20   0   13.70   27.20
 -17  20   0  -10.60   26.30
  17 -20   0   29.70   27.20
  17 -20   0  -11.40   27.00
  17 -20   0    8.70   31.10
 -16  19   0  -17.70   24.70
 -16  19   0    1.00   26.20
  16 -19   0    0.50   27.00
  16 -19   0   46.10   31.20
  16 -19   0   -3.30   26.10
 -15  18   0   26.00   27.20
 -15  18   0  -17.20   24.20
  15 -18   0    2.70   21.50
  15 -18   0   -8.10   26.30
  15 -18   0  -14.00   25.50
 -14  17   0  -22.70   22.90
 -14  17   0   11.00   26.50
  14 -17   0  -13.90   26.40
  14 -17   0   -1.70   21.30
  14 -17   0   -2.40   26.10
 -13  16   0   37.40   25.20
 -13  16   0   16.00   24.90
  13 -16   0    7.10   25.30
 -12  15   0  313.47   51.89
 -12  15   0  399.36   53.79
  12 -15   0  275.07   49.30
  12 -15   0  387.56   55.39
 -11  14   0   20.70   20.30
 -11  14   0   60.99   24.70
  11 -14   0   34.20   23.60
  11 -14   0   55.29   20.60
  11 -14   0   21.80   22.70
  10 -13   0   21.10   20.50
  -9  12   0  318.27   44.40
  -9  12   0  292.27   42.40
   9 -12   0  348.37   45.20
   9 -12   0  299.77   44.60
  -8  11   0   57.59   20.10
   8 -11   0   33.90   16.20
   8 -11   0   57.59   17.20
  -6   9   0 1958.30  212.38
  -6   9   0 2363.96  214.88
   6  -9   0 2017.50  212.98
   6  -9   0 2418.56  215.58
  -5   8   0 1036.40  113.09
  -5   8   0 1262.97  115.49
   5  -8   0 1082.49  113.59
   5  -8   0 1184.68  114.59
   4  -7   0 1607.94  136.99
   4  -7   0 1136.69  136.89
  -2   5   0 1861.11  171.78
  -2   5   0 1681.13  172.28
   2  -5   0 1702.23  172.38
   2  -5   0 1805.22  171.78
  -1   4   0   20.30    7.40
   0   3   0    1.60    1.70
   2   1   0 2404.76  233.08
   3   0   0 1251.27  118.49
  -3   0   0 1229.78  121.29
  -3   0   0 1227.48  118.49
   4  -1   0  894.51   86.39
  -4   1   0  907.71   90.49
   5  -2   0 1039.60  102.29
   5  -2   0 1098.09  105.89
  -5   2   0 1065.79  107.39
   6  -3   0   55.69    7.50
   6  -3   0   88.09   15.60
  -6   3   0   46.70   15.10
   7  -4   0   -2.00   11.50
  -7   4   0   15.60   13.20
  -7   4   0   -1.00   11.20
   8  -5   0 1139.39  109.09
  -8   5   0 1157.08  109.69
  -8   5   0  899.41  109.89
   9  -6   0   16.70   15.10
  -9   6   0   30.80   17.50
  -9   6   0   16.80   12.50
  10  -7   0    4.00   14.90
  10  -7   0    0.60   12.90
 -10   7   0   35.20   15.10
 -10   7   0   -5.50   16.10
  11  -8   0   11.10   14.80
  11  -8   0   -4.10   17.40
 -11   8   0   12.00   18.60
 -11   8   0   24.00   18.40
  12  -9   0  145.49   29.90
 -12   9   0  193.38   33.30
 -12   9   0  147.69   32.10
  13 -10   0   33.50   23.70
  13 -10   0   37.60   19.10
 -13  10   0   34.30   23.10
 -13  10   0   19.20   24.20
  14 -11   0   31.30   25.60
  14 -11   0    0.70   18.10
  14 -11   0   16.10    6.90
 -14  11   0  -11.70   15.50
 -14  11   0   37.30   25.60
  15 -12   0   56.39   10.10
  15 -12   0   38.70   22.50
  15 -12   0  105.19   30.60
 -15  12   0  113.59   31.20
 -15  12   0   31.10   26.20
  16 -13   0   -0.30   19.80
  16 -13   0    1.20   26.90
  16 -13   0   -7.00    6.80
 -16  13   0  -33.30   21.10
 -16  13   0   15.10   28.90
  17 -14   0    6.40   27.20
  17 -14   0   20.70   22.80
  17 -14   0   13.10    8.20
  17 -14   0   -8.40    7.30
 -17  14   0    3.00   27.50
 -17  14   0   -1.60   24.20
  18 -15   0    0.50   22.80
  18 -15   0  -12.60   27.10
  18 -15   0    4.30   10.10
 -18  15   0    5.90   25.30
  20 -24   0   -6.60   27.90
  19 -23   0   25.40   29.60
  18 -22   0    3.00   27.30
 -17  21   0  -11.90   27.20
 -17  21   0   -1.50   27.50
  17 -21   0   16.30   27.00
  17 -21   0   34.80   31.40
  17 -21   0   23.10   30.20
 -16  20   0   16.40   27.60
 -16  20   0    4.10   24.80
  16 -20   0   63.89   27.80
  16 -20   0   -8.00   27.20
  16 -20   0    0.60   28.30
 -15  19   0   13.80   25.60
 -15  19   0   -1.10   26.10
  15 -19   0  -30.10   27.80
  15 -19   0  -27.30   25.60
  15 -19   0   76.69   26.50
 -14  18   0  115.29   35.50
 -14  18   0   84.69   32.00
  14 -18   0  104.39   36.50
  14 -18   0  118.19   35.50
 -13  17   0   32.60   26.00
 -13  17   0   -2.40   17.30
  13 -17   0  -12.00   25.60
  13 -17   0    4.80   25.90
 -12  16   0   87.99   28.00
 -12  16   0   84.69   29.30
  12 -16   0   85.59   29.10
  12 -16   0   25.80   21.80
 -11  15   0   96.79   29.30
 -11  15   0  106.69   30.60
  11 -15   0   99.19   30.40
  11 -15   0  160.78   32.40
 -10  14   0  104.69   26.10
 -10  14   0  125.89   28.50
  10 -14   0   82.09   23.30
  10 -14   0   98.19   27.20
  -9  13   0  249.18   39.20
  -9  13   0  283.67   38.40
   9 -13   0  177.68   37.60
   9 -13   0  253.27   41.00
  -8  12   0    2.80   12.40
  -8  12   0   11.70   15.90
   8 -12   0   24.00   14.60
   8 -12   0   18.30   14.40
   8 -12   0    0.90   16.80
  -7  11   0   76.59   18.40
   7 -11   0   84.89   19.70
   7 -11   0   75.79   21.90
  -6  10   0 1722.53  187.78
  -6  10   0 2075.39  187.18
   6 -10   0 2057.79  187.58
   6 -10   0 1652.13  187.58
  -5   9   0    5.70   13.50
  -5   9   0    2.40   13.30
   5  -9   0   -0.10   14.10
   5  -9   0   -0.90    8.60
  -4   8   0   13.00   14.70
  -4   8   0   15.90   12.80
  -4   8   0   12.10   13.10
   4  -8   0    1.30   12.70
   4  -8   0   17.90   12.70
   4  -8   0   -2.10   14.70
  -3   7   0  637.84   65.39
   3  -7   0  596.84   64.29
  -2   6   0  502.85   60.99
  -2   6   0  682.13   62.59
   2  -6   0  567.44   61.29
   2  -6   0  635.94   62.09
  -1   5   0  224.88   23.60
  -1   5   0  147.89   19.90
   1  -5   0  211.18   23.60
   1   3   0  232.38   23.90
   1   3   0  202.38   20.50
  -1  -3   0  201.58   20.50
  -1  -3   0  231.78   24.10
   2   2   0 4990.70  487.25
  -2  -2   0 5148.98  487.45
   3   1   0  429.96   51.69
   3   1   0  501.45   47.20
  -3  -1   0  509.45   47.20
  -3  -1   0  483.25   50.19
   4   0   0  734.23   70.09
  -4   0   0  720.73   74.59
  -4   0   0  726.43   70.09
   5  -1   0  703.03   67.89
  -5   1   0  707.53   73.39
   6  -2   0   39.30    4.90
   6  -2   0   11.60   12.50
  -6   2   0   40.50   11.60
   7  -3   0  258.47   22.20
   7  -3   0  161.58   27.80
  -7   3   0  199.78   28.50
   8  -4   0  982.10   96.09
   8  -4   0 1060.59  101.79
  -8   4   0  946.91  102.79
   9  -5   0   63.79   17.00
   9  -5   0   15.30    4.40
  -9   5   0   15.60   15.00
  10  -6   0  396.26   38.70
  10  -6   0  409.66   47.80
 -10   6   0  344.07   49.60
  11  -7   0  449.46   47.20
  11  -7   0  324.37   35.10
 -11   7   0  345.27   48.00
  12  -8   0    8.00   18.80
 -12   8   0    0.60   13.50
  13  -9   0   12.10    5.80
  13  -9   0   20.30   22.30
 -13   9   0   30.00   22.40
  14 -10   0  121.69   28.60
  14 -10   0    7.50   18.30
  14 -10   0   25.70    7.40
 -14  10   0   38.80   25.00
  15 -11   0   42.50    8.40
  15 -11   0   43.10   27.50
 -15  11   0    1.80   25.00
  16 -12   0   18.10   10.40
  16 -12   0   35.90   21.00
  16 -12   0    3.00   26.50
  16 -12   0   24.30    7.80
 -16  12   0   -5.90   22.80
  17 -13   0   57.29   23.90
  17 -13   0   -3.80    7.00
  17 -13   0  -24.60   24.00
 -17  13   0   32.70   26.40
  18 -14   0    6.90    8.70
  18 -14   0   -6.60   24.30
  18 -14   0  -12.70    7.80
  18 -14   0   -2.90   21.60
 -18  14   0   42.10   30.70
  20 -25   0   10.40   29.20
  19 -24   0   16.20   29.30
  18 -23   0   53.49   31.70
 -17  22   0  -21.30   24.10
 -17  22   0   18.30   29.80
  17 -22   0  -19.10   26.70
  17 -22   0  -35.70   29.60
  17 -22   0   42.60   28.50
 -16  21   0   11.30   27.60
 -16  21   0   67.09   32.50
  16 -21   0   -7.10   27.60
  16 -21   0   36.50   26.50
  16 -21   0   -5.60   27.20
 -15  20   0    5.60   20.60
 -15  20   0   64.59   31.00
  15 -20   0   89.59   35.20
  15 -20   0   18.10   24.70
  15 -20   0    5.70   29.40
 -14  19   0  122.09   35.20
 -14  19   0  113.29   35.90
  14 -19   0   94.99   37.80
  14 -19   0  167.58   40.50
 -13  18   0  -28.60   14.80
 -13  18   0    1.40   24.40
  13 -18   0  -12.00   26.90
  13 -18   0   11.30   20.90
 -12  17   0   44.40   25.70
 -12  17   0   62.29   28.00
  12 -17   0   24.80   27.00
  12 -17   0   45.30   27.80
 -11  16   0  254.57   41.40
 -11  16   0  252.57   43.40
  11 -16   0  220.48   43.20
  11 -16   0  239.68   41.10
 -10  15   0   14.60   20.50
  10 -15   0   27.50   17.40
  10 -15   0    7.40   21.00
  -9  14   0  129.29   30.60
   9 -14   0  169.38   30.20
  -8  13   0  369.26   49.10
  -8  13   0  501.15   51.29
   8 -13   0  446.46   51.59
   8 -13   0  446.86   52.79
   8 -13   0  327.47   47.10
  -7  12   0  369.56   44.80
  -7  12   0  320.17   45.60
   7 -12   0  385.96   46.10
   7 -12   0  314.47   42.90
  -6  11   0  188.68   29.40
   6 -11   0  170.18   29.30
  -5  10   0   93.99   20.80
  -5  10   0  122.99   22.40
   5 -10   0  141.19   21.90
   5 -10   0   76.59   19.70
  -4   9   0 2203.18  213.48
  -4   9   0 2075.39  214.18
   4  -9   0 2125.59  214.58
   4  -9   0 2285.07  213.88
  -3   8   0 2667.93  255.37
  -3   8   0 2465.35  253.57
   3  -8   0 2698.33  255.27
   3  -8   0 2603.54  254.07
  -2   7   0  642.34   75.59
  -2   7   0  734.73   75.89
   2  -7   0  822.82   77.29
   2  -7   0  739.73   76.39
  -1   6   0 1122.09  115.19
   1  -6   0 1099.39  115.99
   1  -6   0 1239.78  110.89
   1  -6   0 1122.89  115.09
   0   5   0 1292.77  138.99
   0   5   0 1450.95  135.09
   0  -5   0 1462.65  135.19
   2   3   0  540.85   53.49
   2   3   0  530.85   50.19
  -2  -3   0  515.05   53.59
  -2  -3   0  500.35   50.19
   3   2   0  956.40   88.19
   3   2   0  898.31   91.79
  -3  -2   0  911.11   88.19
  -3  -2   0  889.11   91.59
   4   1   0 5624.54  568.74
  -4  -1   0 6167.28  568.14
  -5   0   0  498.25   52.19
  -5   0   0  461.35   45.90
   6  -1   0  900.71   85.69
  -6   1   0  869.91   91.49
   7  -2   0   24.70   13.30
   7  -2   0   28.50    4.90
  -7   2   0   38.60   14.50
   8  -3   0 1121.69  115.79
   8  -3   0 1152.08  110.89
  -8   3   0 1192.58  118.69
   9  -4   0  267.57   26.10
   9  -4   0  215.88   34.10
  -9   4   0  298.87   38.10
  10  -5   0   28.00    5.60
  10  -5   0   10.20   15.10
 -10   5   0   19.80   17.40
  11  -6   0  189.48   19.00
  11  -6   0  159.38   29.10
  11  -6   0  158.08   29.10
 -11   6   0  193.88   33.90
  12  -7   0    6.10    5.50
  12  -7   0  -12.90   16.60
  12  -7   0   47.60   17.20
 -12   7   0  -24.00   17.20
  13  -8   0  163.68   16.80
  13  -8   0   81.99   27.20
 -13   8   0  165.68   33.90
  14  -9   0  141.89   18.00
  14  -9   0  213.88   35.70
 -14   9   0  122.39   33.50
  15 -10   0    8.00    7.50
  15 -10   0    6.60   18.30
  15 -10   0    5.00    6.60
  15 -10   0    3.50   23.70
 -15  10   0   17.40   24.00
  16 -11   0    5.80    7.10
  16 -11   0   41.70   27.60
  16 -11   0   13.60   18.90
 -16  11   0   37.70   27.40
  17 -12   0   24.60   25.10
  17 -12   0  -23.60    9.10
  17 -12   0  -15.70   19.70
  17 -12   0   10.10    7.30
 -17  12   0   16.30   24.60
  18 -13   0    5.40    8.40
  18 -13   0  -12.20   24.40
  18 -13   0  -29.80   12.50
 -18  13   0   23.50   26.20
  20 -26   0   13.00   29.30
  19 -25   0    3.30   29.40
  18 -24   0    2.70   27.70
  17 -23   0   61.89   30.70
 -16  22   0    1.50   28.60
 -16  22   0   29.30   29.30
  16 -22   0   23.50   31.70
  16 -22   0    5.90   30.10
  16 -22   0   12.40   27.20
 -15  21   0   -7.40   27.10
 -15  21   0   12.10   28.30
  15 -21   0  -33.50   23.90
  15 -21   0    0.60   29.70
 -14  20   0   33.90   28.30
 -14  20   0  -11.70   26.50
  14 -20   0   31.70   25.30
  14 -20   0   16.80   22.60
  14 -20   0    5.70   29.70
 -13  19   0  118.89   33.50
 -13  19   0   55.39   25.50
  13 -19   0   77.29   33.40
  13 -19   0   78.69   33.80
  13 -19   0   39.20   24.70
 -12  18   0   -5.50   25.20
 -12  18   0   32.40   27.00
  12 -18   0   16.90   20.70
  12 -18   0   15.20   20.40
  12 -18   0   42.10   28.40
 -11  17   0   34.00   25.40
 -11  17   0   95.39   25.30
  11 -17   0   59.39   27.40
  11 -17   0   69.69   24.80
  11 -17   0   54.09   28.60
 -10  16   0   66.89   25.40
 -10  16   0   23.10   23.10
  10 -16   0   94.39   28.10
  10 -16   0   30.60   24.10
  -9  15   0  369.16   49.40
  -9  15   0  296.17   46.80
   9 -15   0  384.16   51.69
   9 -15   0  415.56   53.39
  -8  14   0  963.90   94.29
  -8  14   0  732.33   94.39
   8 -14   0  996.20   95.49
   8 -14   0  729.53   94.19
  -6  12   0  165.38   27.00
  -6  12   0  122.39   25.10
   6 -12   0  159.28   27.90
   6 -12   0  134.59   26.60
  -4  10   0  938.11  111.59
  -4  10   0 1162.38  113.59
  -4  10   0 1213.68  112.89
   4 -10   0 1255.07  114.59
   4 -10   0  968.10  111.79
   4 -10   0 1221.28  113.39
  -3   9   0 1289.87  118.59
  -3   9   0 1019.50  115.79
   3  -9   0 1326.17  117.99
   3  -9   0 1045.90  116.29
  -2   8   0 1156.48  117.09
  -2   8   0 1144.39  115.59
   2  -8   0 1161.48  115.99
   2  -8   0 1107.29  116.49
  -1   7   0 4358.76  407.46
   1  -7   0 4334.97  408.06
   1  -7   0 3923.11  408.26
   0   6   0 1768.52  168.48
   0  -6   0 1644.84  163.08
   1   5   0  717.03   72.49
  -1  -5   0  872.41   78.09
  -1  -5   0  723.03   72.49
   2   4   0 1556.04  149.99
  -2  -4   0 1627.14  154.28
  -2  -4   0 1523.05  149.99
   3   3   0 1873.41  176.88
   3   3   0 1846.82  180.68
  -3  -3   0 1857.81  176.88
  -3  -3   0 1787.32  180.88
   5   1   0   65.79   15.00
   5   1   0   83.49    9.20
  -5  -1   0   83.19    9.50
  -5  -1   0   87.79   17.60
   6   0   0  261.07   25.40
  -6   0   0  269.07   33.40
  -6   0   0  248.08   25.60
   7  -1   0   35.60    5.50
  -7   1   0   40.70   15.20
   8  -2   0  282.37   38.80
   8  -2   0  341.07   32.50
  -8   2   0  366.76   42.70
   9  -3   0  196.68   20.60
   9  -3   0  267.97   32.40
  -9   3   0  151.18   30.70
  10  -4   0  342.17   40.70
  10  -4   0  301.27   31.10
 -10   4   0  294.17   43.40
  11  -5   0  100.19   24.10
 -11   5   0  186.98   31.50
  12  -6   0   52.69   17.10
  12  -6   0   22.20    6.90
  12  -6   0   43.80   19.70
 -12   6   0   48.60   23.10
  13  -7   0  170.48   29.30
  13  -7   0   88.89   12.80
 -13   7   0  112.09   30.10
  14  -8   0   51.79   24.90
  14  -8   0   82.49   20.80
 -14   8   0  -13.90   21.20
  15  -9   0   34.60   25.00
  15  -9   0   25.90    8.00
  15  -9   0   45.60   18.70
 -15   9   0   46.30   26.10
  16 -10   0   19.60   19.00
  16 -10   0   27.20   28.10
  16 -10   0   16.60    7.50
 -16  10   0   11.80   25.20
  17 -11   0   39.20    8.20
  17 -11   0    7.50   19.00
  17 -11   0   -4.50   14.90
  17 -11   0   26.50   25.90
 -17  11   0   32.50   27.60
  18 -12   0    7.90   26.10
  18 -12   0    1.60   19.30
  18 -12   0   -5.70    7.20
 -18  12   0   -6.60   23.10
  20 -27   0  -26.90   28.60
  19 -26   0    4.30   27.70
  18 -25   0   17.10   29.80
  17 -24   0   12.20   29.80
 -16  23   0   -7.60   29.40
 -16  23   0  -14.50   27.20
  16 -23   0   11.70   34.10
  16 -23   0   21.70   28.70
  16 -23   0    4.40   29.60
 -15  22   0  -15.40   25.80
 -15  22   0   16.80   27.70
  15 -22   0   -9.60   29.40
  15 -22   0   25.00   26.60
  15 -22   0   -4.20   27.60
 -14  21   0   46.50   30.40
 -14  21   0  -35.20   22.40
  14 -21   0   38.50   26.50
  14 -21   0   38.80   31.80
  14 -21   0   -6.80   19.80
 -12  19   0   62.89   29.80
 -12  19   0   43.80   29.30
  12 -19   0   11.00   28.40
  12 -19   0   37.80   29.60
  12 -19   0   57.79   25.20
 -11  18   0   91.69   28.00
 -11  18   0   98.69   30.30
  11 -18   0  162.28   34.80
  11 -18   0   77.39   27.70
 -10  17   0  178.18   35.60
 -10  17   0  171.38   37.30
  10 -17   0  182.38   34.50
  10 -17   0  145.29   35.50
  -9  16   0   -1.10   18.20
  -9  16   0   -7.00   18.10
  -9  16   0   15.80   18.50
   9 -16   0   34.50   18.80
   9 -16   0    3.80   21.20
   9 -16   0   -9.50   19.40
  -7  14   0  101.69   25.00
  -7  14   0  159.38   30.40
   7 -14   0  115.59   27.60
   7 -14   0  169.98   31.00
  -6  13   0  143.09   30.60
   6 -13   0  192.38   30.40
  -4  11   0  631.94   66.79
  -4  11   0  479.35   63.59
   4 -11   0  593.94   64.99
   4 -11   0  671.73   65.29
  -3  10   0  983.00  103.29
  -3  10   0  986.90  104.19
   3 -10   0 1025.90  104.29
   3 -10   0 1031.90  103.59
  -2   9   0 3126.29  310.27
  -2   9   0 3218.68  312.37
   2  -9   0 3283.17  311.97
   2  -9   0 3147.29  305.37
   2  -9   0 3180.48  310.97
   0  -7   0  937.61   98.89
   2   5   0  502.95   50.79
   2   5   0  518.35   57.49
  -2  -5   0  506.55   50.79
  -2  -5   0  609.44   57.39
   3   4   0 2541.35  238.58
   3   4   0 2579.44  243.18
  -3  -4   0 2344.17  242.88
  -3  -4   0 2486.85  238.58
   5   2   0  262.57   25.60
   5   2   0  224.88   32.10
  -5  -2   0  267.57   25.80
  -5  -2   0  254.87   33.10
   6   1   0 2315.97  232.18
   6   1   0 2395.96  226.28
  -6  -1   0 2362.46  232.28
  -6  -1   0 2359.36  226.38
   7   0   0   30.60    5.00
  -7   0   0   30.00    5.30
  -7   0   0   32.40   12.80
   8  -1   0  632.74   60.09
  -8   1   0  585.04   68.49
   9  -2   0   43.90   16.50
   9  -2   0   38.40    5.90
  -9   2   0   26.20   14.30
  10  -3   0  276.07   28.00
  10  -3   0  293.77   39.40
 -10   3   0  270.37   38.10
  11  -4   0  195.68   22.30
  11  -4   0  283.97   35.50
 -11   4   0  182.08   35.70
  12  -5   0   19.90    6.60
  12  -5   0   38.60   16.00
  12  -5   0   35.30   19.40
 -12   5   0   39.70   22.50
  13  -6   0   63.09    8.90
  13  -6   0   56.59   23.40
  13  -6   0   45.10   17.60
 -13   6   0   40.10   21.60
  14  -7   0   71.39   10.20
  14  -7   0   73.79   26.50
  14  -7   0   70.19   19.10
 -14   7   0   19.50   24.60
  15  -8   0  106.79   29.90
  15  -8   0   38.10    9.10
 -15   8   0   70.09   29.50
  16  -9   0   10.10   16.70
  16  -9   0   15.10    7.40
  16  -9   0   47.20   27.80
 -16   9   0   35.70   27.60
  17 -10   0  -22.20   12.80
  17 -10   0   -5.60   24.50
  17 -10   0    6.90    7.50
 -17  10   0  -12.10   22.70
  18 -11   0   21.50   21.80
  18 -11   0   11.80   26.60
  18 -11   0   -1.60   12.10
 -18  11   0   18.10   27.30
  20 -28   0  -11.50   29.30
  19 -27   0   47.50   34.30
  18 -26   0    2.10   29.50
  17 -25   0   75.59   34.20
 -16  24   0    5.60   30.50
  16 -24   0  113.69   35.40
 -15  23   0   -2.20   27.30
 -15  23   0   26.00   28.40
  15 -23   0    4.10   28.60
  15 -23   0   -2.50   26.80
  15 -23   0    4.90   31.60
 -14  22   0  -17.10   24.90
 -14  22   0  -24.70   25.80
  14 -22   0   29.90   29.70
  14 -22   0    6.10   31.60
  14 -22   0   71.09   28.30
 -13  21   0   16.30   26.70
 -13  21   0  -12.90   27.50
  13 -21   0   23.60   24.00
  13 -21   0  -14.50   28.60
  13 -21   0    7.80   31.20
 -12  20   0   30.40   28.90
 -12  20   0   41.40   29.00
  12 -20   0   -9.20   20.40
  12 -20   0   27.70   31.50
  12 -20   0   21.20   29.50
 -11  19   0   11.40   19.20
 -11  19   0    4.80   25.30
  11 -19   0   -1.50   27.20
  11 -19   0   45.80   22.90
  11 -19   0   12.10   20.70
 -10  18   0   40.30   24.20
 -10  18   0    1.20   22.90
  10 -18   0   30.80   27.40
  10 -18   0    6.10   25.50
  -9  17   0   33.90   24.40
  -9  17   0   38.30   24.50
   9 -17   0   29.20   23.90
   9 -17   0   21.40   24.70
  -8  16   0  194.28   34.30
   8 -16   0  198.58   36.40
  -7  15   0   -5.10   16.80
  -7  15   0    6.90   14.60
   7 -15   0  -18.00   19.60
   7 -15   0   45.00   19.50
   7 -15   0  -10.80   12.70
  -6  14   0   94.59   24.30
  -6  14   0  104.59   23.90
  -6  14   0  152.88   27.30
   6 -14   0  154.98   27.40
   6 -14   0  116.29   24.40
   6 -14   0  113.29   27.50
  -5  13   0  114.19   25.70
  -5  13   0  152.78   29.50
   5 -13   0  143.69   27.20
   5 -13   0  119.79   27.30
  -3  11   0    4.70   15.00
   3 -11   0    1.90   15.80
   3 -11   0    1.20   14.40
  -2  10   0   53.19   19.80
   2 -10   0   47.40   21.20
   2 -10   0   78.19   19.30
   2 -10   0  116.49   10.80
   1   7   0   68.09    9.00
  -1  -7   0   96.19   18.10
  -1  -7   0   70.09    8.80
   2   6   0 1035.30   98.99
   2   6   0 1039.40  106.29
  -2  -6   0 1013.00   98.99
   3   5   0  592.84   56.29
   3   5   0  527.65   62.29
  -3  -5   0  610.44   62.19
  -3  -5   0  578.04   56.29
   4   4   0 2524.55  248.08
   4   4   0 2653.33  252.97
  -4  -4   0 2570.04  253.27
  -4  -4   0 2614.44  248.18
   6   2   0  667.53   64.19
   6   2   0  652.53   70.69
  -6  -2   0  664.83   64.29
  -6  -2   0  661.83   71.39
   7   1   0  152.38   16.10
   7   1   0  162.88   23.30
  -7  -1   0  144.99   24.40
  -7  -1   0  148.19   16.10
   8   0   0  259.07   25.80
  -8   0   0  247.68   36.20
   9  -1   0  177.88   18.40
   9  -1   0  168.58   27.50
  -9   1   0  180.48   31.90
  10  -2   0  177.28   18.90
  10  -2   0  166.98   28.10
 -10   2   0  230.78   34.90
  11  -3   0    3.60    5.20
  11  -3   0    6.40   17.30
 -11   3   0  -19.20   15.90
  12  -4   0  430.56   42.80
 -12   4   0  423.66   58.19
  13  -5   0   39.30    7.40
  13  -5   0    6.80   14.40
  13  -5   0   94.89   24.90
 -13   5   0   34.20   24.50
  14  -6   0  159.98   30.90
 -14   6   0   76.09   30.40
  15  -7   0   35.30   25.20
  15  -7   0   42.30    8.30
  15  -7   0   24.70   15.00
 -15   7   0    4.70   23.70
  16  -8   0   45.50   27.20
  16  -8   0   17.70    8.00
  16  -8   0   31.00   15.30
 -16   8   0    4.10   24.40
  17  -9   0  -12.60   16.10
  17  -9   0   24.00    7.70
  17  -9   0   43.50   25.80
 -17   9   0    2.40   24.60
  18 -10   0   51.79   25.10
  18 -10   0    7.80   25.20
 -18  10   0   12.00   27.00
  21 -30   0   -8.20   32.80
  20 -29   0   41.00   34.10
  19 -28   0   21.20   30.60
  18 -27   0   -8.70   28.60
  17 -26   0   16.20   29.80
  16 -25   0    8.90   29.30
 -15  24   0  101.29   41.70
 -15  24   0   39.20   25.70
  15 -24   0   53.59   28.70
  15 -24   0   49.60   36.40
  15 -24   0   24.10   30.20
 -14  23   0   11.20   29.40
 -14  23   0  -21.70   16.90
  14 -23   0  -11.40   27.80
 -13  22   0   26.20   25.10
 -13  22   0   88.19   33.20
  13 -22   0   53.19   34.70
  13 -22   0   60.39   34.60
  13 -22   0   45.70   27.50
 -12  21   0   66.49   30.80
 -12  21   0   34.00   28.90
  12 -21   0  -26.90   17.70
  12 -21   0   19.00   32.90
  12 -21   0    9.30   23.10
 -11  20   0   47.70   31.20
 -11  20   0   18.70   27.30
  11 -20   0   75.19   27.20
  11 -20   0   12.90   30.20
 -10  19   0  243.88   42.20
 -10  19   0  201.08   44.10
  10 -19   0  185.38   39.70
  10 -19   0  260.17   44.40
  -9  18   0   27.50   21.30
  -9  18   0    5.00   17.70
  -9  18   0   39.90   26.20
   9 -18   0   64.19   28.90
   9 -18   0   15.40   24.90
   9 -18   0   13.90   19.80
  -8  17   0   29.20   18.90
  -8  17   0   24.90   24.30
  -8  17   0    6.60   18.80
   8 -17   0   -1.90   17.80
   8 -17   0   15.90   18.20
   8 -17   0   23.90   24.20
  -7  16   0  499.55   65.29
  -7  16   0  548.85   65.79
   7 -16   0  618.44   69.19
   7 -16   0  532.75   67.69
  -6  15   0  274.37   35.60
  -6  15   0  174.58   33.70
  -6  15   0  152.08   33.20
   6 -15   0  251.17   34.90
   6 -15   0  132.49   31.60
   6 -15   0  202.48   36.30
  -5  14   0  129.09   28.60
  -5  14   0  182.98   34.30
   5 -14   0  150.88   31.20
   5 -14   0  173.98   32.20
  -4  13   0   11.90   17.10
  -4  13   0   53.99   25.10
   4 -13   0  147.39   27.70
   4 -13   0   15.70   19.30
  -3  12   0  540.85   64.79
  -3  12   0  516.55   55.89
  -3  12   0  363.46   51.69
   3 -12   0  533.05   45.80
   3 -12   0  596.64   58.09
   3 -12   0  381.26   51.79
  -2  11   0 1484.15  138.09
   2 -11   0 1457.45  139.39
   2 -11   0 1230.68  130.19
   2 -11   0 1282.17  138.99
  -1  10   0   16.20   18.30
   1 -10   0   84.79    9.30
   1 -10   0   64.19   18.50
   0  -9   0 1141.19  117.99
   4   5   0  101.09   19.40
   4   5   0  106.49   10.90
   4   5   0   73.59   15.50
  -4  -5   0   99.29   18.90
  -4  -5   0   97.19   11.10
   5   4   0  958.80  102.39
   5   4   0 1014.10   97.09
  -5  -4   0 1035.40  103.49
  -5  -4   0 1013.20   97.19
   6   3   0  231.58   32.60
   6   3   0  237.18   24.40
  -6  -3   0  263.17   34.40
  -6  -3   0  246.18   24.60
   7   2   0   23.20   10.50
   7   2   0   41.40    6.20
   7   2   0   32.20   14.90
  -7  -2   0   56.19   17.70
  -7  -2   0   46.10    6.50
   8   1   0  172.78   19.60
   8   1   0  155.68   29.30
  -8  -1   0  243.08   32.70
  -8  -1   0  213.68   20.50
  10  -1   0   82.29   10.10
 -10   1   0   84.69   23.90
  11  -2   0   -3.10   17.10
  11  -2   0   -0.10   10.00
  11  -2   0    2.80    4.70
 -11   2   0   15.70   18.60
  12  -3   0   51.19   21.50
  12  -3   0   42.30    7.50
 -12   3   0   34.50   22.80
  13  -4   0  143.49   24.50
  13  -4   0   98.99   28.40
  13  -4   0  169.88   16.60
  13  -4   0  128.89   21.40
 -13   4   0  198.98   37.40
  14  -5   0   13.40    9.50
  14  -5   0   43.80   23.00
  14  -5   0   15.20    7.00
  14  -5   0    8.70   11.70
 -14   5   0   38.30   26.50
  15  -6   0   48.30   24.80
  15  -6   0   35.20    8.40
 -15   6   0   22.20   26.20
  16  -7   0   13.00    7.30
  16  -7   0   15.40   25.30
 -16   7   0   -3.00   22.90
  17  -8   0   -9.30   24.70
  17  -8   0  -17.40   14.70
  17  -8   0    8.30    7.10
 -17   8   0   17.30   25.70
  18  -9   0   46.60   25.90
  18  -9   0   19.40   26.40
 -18   9   0   26.90   26.70
  21 -31   0    6.60   31.80
  20 -30   0   -1.80   31.50
  19 -29   0    4.90   31.20
  18 -28   0    0.50   30.70
  17 -27   0   21.90   30.40
  16 -26   0    8.90   29.80
 -15  25   0   17.90   30.60
 -15  25   0   15.90   29.40
  15 -25   0   17.00   31.10
  15 -25   0    1.40   33.40
  15 -25   0  101.49   34.70
 -14  24   0   44.10   31.60
 -14  24   0   33.10   34.60
  14 -24   0   18.20   25.30
  14 -24   0   22.00   33.70
  14 -24   0    1.20   26.60
 -13  23   0    6.00   28.10
 -13  23   0   57.29   32.50
  13 -23   0   58.19   28.90
  13 -23   0   -6.90   27.70
  13 -23   0   -6.10   30.80
 -12  22   0   72.49   37.50
 -12  22   0   25.70   30.40
  12 -22   0   11.10   39.90
  12 -22   0   80.59   30.20
  12 -22   0   19.70   30.80
 -11  21   0   73.99   31.40
 -11  21   0   65.59   45.60
 -11  21   0   49.99   28.00
  11 -21   0   97.69   43.90
  11 -21   0   36.00   25.50
  11 -21   0   73.79   36.50
  -9  19   0  286.07   43.70
  -9  19   0  241.18   43.50
   9 -19   0  228.18   45.80
   9 -19   0  247.88   43.30
  -8  18   0  155.18   38.70
  -8  18   0  113.89   28.60
  -8  18   0  115.29   31.70
   8 -18   0  108.39   27.30
   8 -18   0  137.59   34.60
   8 -18   0  131.09   53.19
  -6  16   0  884.91   90.79
  -6  16   0  736.13   91.79
   6 -16   0  591.84   89.49
   6 -16   0 1003.20   93.89
  -5  15   0  694.33   71.79
  -5  15   0  502.05   66.79
   5 -15   0  597.44   71.59
   5 -15   0  655.83   72.89
  -4  14   0  598.84   70.49
  -4  14   0  597.54   70.79
   4 -14   0  606.94   69.99
   4 -14   0  668.53   73.49
   4 -14   0  606.74   60.09
  -1  11   0 1760.12  200.48
   1 -11   0 1968.20  202.48
   1 -11   0 2265.17  194.08
   0  10   0 2067.19  215.48
   0 -10   0 2146.69  217.58
   0 -10   0 2282.87  218.98
   0 -10   0 2201.38  208.58
   1   9   0    8.80   11.60
   1   9   0   -4.60    3.70
  -1  -9   0   -1.00    4.20
  -1  -9   0    6.00   11.40
  -1  -9   0   -1.30   10.60
   2   8   0  124.39   20.60
   2   8   0   84.49   10.80
  -2  -8   0   75.99   18.40
  -2  -8   0   82.29   11.10
   3   7   0  574.04   62.09
   3   7   0  541.25   54.09
   3   7   0  557.44   59.09
  -3  -7   0  592.44   62.69
  -3  -7   0  544.45   54.09
   4   6   0 1854.71  176.78
   4   6   0 1708.43  183.18
  -4  -6   0 1888.21  176.88
  -4  -6   0 1888.61  184.08
   5   5   0  240.08   32.20
   5   5   0  218.08   23.40
  -5  -5   0  268.77   31.80
  -5  -5   0  229.18   23.60
  -6  -4   0   43.80   16.90
   8   2   0   61.39   20.00
   8   2   0   78.39    9.20
  -8  -2   0   55.79   19.90
  -8  -2   0   66.19    9.30
   9   1   0    0.70    4.70
   9   1   0   -7.80   13.30
  -9  -1   0    1.30    5.30
  -9  -1   0    1.30   16.60
  10   0   0   -3.00    5.00
 -10   0   0   10.10   17.90
  11  -1   0  385.26   37.10
  11  -1   0  309.47   46.50
 -11   1   0  415.16   52.49
  12  -2   0  107.99   13.50
  12  -2   0  109.69   26.60
 -12   2   0  105.59   25.90
  13  -3   0   89.09   26.00
 -13   3   0   62.09   27.10
  14  -4   0   -7.60   22.10
  14  -4   0    9.10    6.90
 -14   4   0  -13.80   21.50
  15  -5   0    6.90    7.30
  15  -5   0   35.90   24.20
  15  -5   0   14.40    7.40
 -15   5   0   44.50   27.70
  16  -6   0    6.10    7.20
  16  -6   0   -9.80   23.80
 -16   6   0   28.00   25.80
  17  -7   0   -1.00    7.00
  17  -7   0    8.90   24.40
  17  -7   0   -6.20   15.00
 -17   7   0  -26.70   23.40
  18  -8   0   -7.90   25.20
  18  -8   0   62.69   26.30
 -18   8   0   -6.80   25.50
  20 -31   0    2.60   34.00
  19 -30   0   57.19   37.70
  18 -29   0   -9.90   31.50
  17 -28   0   -8.70   30.30
  16 -27   0   19.60   30.60
  15 -26   0  104.49   36.80
 -14  25   0   31.70   33.00
 -14  25   0  -10.10   29.40
  14 -25   0   -2.90   33.40
  14 -25   0   10.50   33.00
 -13  24   0   44.20   32.40
 -13  24   0   46.70   32.40
  13 -24   0   59.39   28.40
  13 -24   0   24.20   34.90
  13 -24   0    8.20   25.90
 -12  23   0  -22.30   32.20
 -12  23   0    6.00   22.10
  12 -23   0  -17.80   20.40
  12 -23   0   -1.00   23.30
  12 -23   0   -0.40   33.50
 -11  22   0  140.79   35.40
 -11  22   0  105.79   40.00
 -11  22   0   75.49   34.90
  11 -22   0  167.28   35.00
  11 -22   0  134.29   40.20
  11 -22   0  100.79   34.80
 -10  21   0   34.80   31.00
 -10  21   0   12.60   28.50
  10 -21   0   15.20   22.20
  10 -21   0    4.90   31.20
   9 -20   0  -19.80   51.29
  -8  19   0  398.66   62.69
  -8  19   0  373.66   59.59
   8 -19   0  455.95   64.99
   8 -19   0  451.45   62.89
  -5  16   0  127.09   32.70
  -5  16   0   95.09   27.30
   5 -16   0  121.69   14.50
   5 -16   0   95.79   30.30
   5 -16   0  124.69   32.50
  -4  15   0    6.90   20.40
  -4  15   0   28.20   21.90
   4 -15   0   -0.10   14.70
   4 -15   0   12.60   22.80
  -3  14   0  655.73   71.79
  -3  14   0  553.74   66.99
   3 -14   0  741.13   75.39
   3 -14   0  585.24   67.69
  -2  13   0  798.02   96.39
   2 -13   0  919.61   97.89
   2 -13   0  957.20   87.59
  -1  12   0   48.10   20.00
   1 -12   0   79.59    9.40
   1 -12   0   36.80   22.50
   0 -11   0 1272.47  125.59
   0 -11   0 1220.38  113.99
   0 -11   0 1017.70  124.19
   1  10   0  128.59   27.70
  -1 -10   0  133.29   15.30
  -1 -10   0  160.88   28.50
   2   9   0 2048.00  192.78
  -2  -9   0 1815.82  200.38
  -2  -9   0 2099.79  192.88
   5   6   0  187.58   27.80
   5   6   0  200.18   20.20
  -5  -6   0  207.58   32.00
  -5  -6   0  184.98   20.40
   6   5   0 1399.26  138.39
   6   5   0 1349.66  130.99
  -6  -5   0 1326.37  139.49
  -6  -5   0 1366.86  131.19
   7   4   0  163.08   27.10
   7   4   0  172.78   17.40
  -7  -4   0  150.38   17.80
  -7  -4   0  157.58   29.50
   8   3   0  212.38   34.30
   8   3   0  238.38   23.10
  -8  -3   0  213.48   34.70
  -8  -3   0  214.18   23.50
   9   2   0   75.49    9.20
   9   2   0   50.39   14.10
   9   2   0  101.79   21.00
  -9  -2   0   94.99   24.10
  -9  -2   0   76.89    9.90
  10   1   0  592.04   71.39
  10   1   0  647.74   62.09
 -10  -1   0  646.14   72.79
  11   0   0  150.28   17.70
 -11   0   0  167.38   30.60
  12  -1   0   17.20    7.30
  12  -1   0   54.09   22.10
 -12   1   0   19.30   22.60
  13  -2   0   19.00    6.60
  13  -2   0   26.40   22.70
 -13   2   0   31.00   23.90
  14  -3   0   99.29   13.70
  14  -3   0  118.39   30.30
 -14   3   0  151.88   35.30
  15  -4   0   -2.10    8.40
  15  -4   0   11.30    7.30
  15  -4   0    2.60   22.50
 -15   4   0   42.10   28.20
  16  -5   0    6.80   24.20
  16  -5   0    1.70    7.00
 -16   5   0    0.20   24.30
  17  -6   0   42.40   25.40
  17  -6   0   -1.90   16.50
 -17   6   0   36.30   28.30
  18  -7   0   25.20   22.10
  18  -7   0   13.80   24.80
 -18   7   0  -15.30   24.70
  20 -32   0  -25.60   30.80
  19 -31   0   -3.50   31.50
  18 -30   0   -6.80   33.70
  17 -29   0   34.00   34.20
  16 -28   0   10.40   30.30
  15 -27   0  -18.60   27.80
 -14  26   0  -19.40   30.30
 -14  26   0    0.30   30.70
  14 -26   0   -5.60   32.20
  14 -26   0   -7.90   28.10
  14 -26   0   15.90   36.30
 -13  25   0  -12.60   26.70
 -13  25   0  -20.70   20.50
  13 -25   0    8.10   35.90
  13 -25   0   20.50   28.00
  13 -25   0  -33.60   27.70
 -12  24   0  -10.80   27.90
 -12  24   0    1.70   29.70
 -12  24   0   22.80   28.90
  12 -24   0    9.50   33.60
  12 -24   0   21.50   27.10
  12 -24   0  -10.40   29.10
 -11  23   0   76.69   35.70
 -11  23   0   56.99   28.90
  11 -23   0   94.49   40.10
  11 -23   0  102.19   31.90
 -10  22   0   48.70   33.60
 -10  22   0   33.70   32.00
  10 -22   0   16.60   34.30
  10 -22   0    3.90   29.10
  -9  21   0   55.29   32.40
  -9  21   0  133.99   43.00
   9 -21   0   90.29   36.80
   9 -21   0   11.00   29.10
  -8  20   0    1.00   18.70
  -8  20   0  -20.70   25.50
   8 -20   0  -12.80   19.10
   8 -20   0   10.00   28.70
  -7  19   0  207.78   40.50
  -7  19   0  238.08   45.40
   7 -19   0  219.38   23.90
   7 -19   0  184.08   43.20
   7 -19   0  198.28   43.50
  -6  18   0  155.98   32.40
  -6  18   0   85.59   31.20
   6 -18   0   63.69   12.10
   6 -18   0   92.69   32.80
   6 -18   0   85.69   32.10
  -5  17   0   28.10   19.40
   5 -17   0   13.80   29.80
   5 -17   0   22.50   26.20
  -3  15   0  115.89   32.10
  -3  15   0  190.68   34.10
   3 -15   0  198.28   39.50
   3 -15   0  214.28   34.80
   3 -15   0  243.48   22.20
  -2  14   0  358.76   47.00
   2 -14   0  384.26   45.40
  -1  13   0  273.27   38.10
   1 -13   0  128.79   16.30
   1 -13   0  165.68   34.40
   1  11   0  101.99   30.20
   1  11   0  205.48   28.90
  -1 -11   0  177.48   28.00
  -1 -11   0  117.29   29.10
  -1 -11   0  134.09   17.10
   2  10   0  162.78   17.90
  -2 -10   0  176.98   44.10
  -2 -10   0  169.88   18.40
   3   9   0  866.11   84.29
  -3  -9   0  868.51   84.39
  -3  -9   0  876.11   93.89
   4   8   0 1497.85  145.89
   4   8   0 1370.86  135.69
  -4  -8   0 1370.56  135.79
  -4  -8   0 1453.45  145.19
   5   7   0  453.35   43.10
   5   7   0  341.77   52.49
  -5  -7   0  456.35   43.40
  -5  -7   0  437.06   54.29
   6   6   0 1144.49  119.29
   6   6   0 1127.99  110.99
  -6  -6   0 1148.29  111.19
  -6  -6   0 1196.98  120.09
   7   5   0   45.20   19.30
   7   5   0   62.69    9.00
   7   5   0   89.69   17.00
  -7  -5   0   50.19   18.20
   8   4   0  399.16   51.19
   8   4   0  423.16   41.00
  -8  -4   0  372.06   50.09
  -8  -4   0  418.56   41.20
   9   3   0  208.18   32.70
   9   3   0  286.17   27.50
   9   3   0  272.07   37.10
  -9  -3   0  278.67   43.10
  -9  -3   0  317.87   28.20
  10   2   0   54.79    8.00
  10   2   0   30.10   19.20
  10   2   0   37.10   11.90
 -10  -2   0   45.70   22.40
 -10  -2   0   30.70    7.90
  11   1   0  -22.50   16.30
  11   1   0   19.80    7.70
 -11  -1   0    4.50   19.60
  12   0   0  266.07   37.60
  12   0   0  174.38   20.70
 -12   0   0  160.28   38.00
  13  -1   0   79.69   11.30
  13  -1   0   64.49   24.40
 -13   1   0   97.29   30.60
  14  -2   0   10.00   23.50
  14  -2   0   17.50    7.60
 -14   2   0   13.30   19.90
  15  -3   0    0.70    7.50
  15  -3   0   35.20   25.10
 -15   3   0   23.50   26.70
  16  -4   0   32.40   24.40
  16  -4   0   30.90    8.60
 -16   4   0   11.70   26.20
  17  -5   0   50.59   27.90
 -17   5   0   97.39   32.00
  18  -6   0   41.10   23.00
  18  -6   0   24.50   26.70
 -18   6   0   32.40   28.50
  20 -33   0   -0.80   34.10
  19 -32   0   -0.50   33.70
  18 -31   0   30.00   36.60
  17 -30   0  -11.40   32.80
  16 -29   0    6.00   33.20
  15 -28   0  -16.10   29.50
  14 -27   0    0.70   29.10
 -13  26   0   -3.00   28.00
 -13  26   0    8.60   24.20
  13 -26   0   15.90   36.60
  13 -26   0   18.30    9.50
  13 -26   0   18.20   33.90
 -12  25   0   19.90   31.80
 -12  25   0   82.09   33.60
 -12  25   0   28.30   33.30
  12 -25   0   57.49   38.00
  12 -25   0   36.50   12.10
  12 -25   0  109.89   33.00
  12 -25   0   47.10   34.50
 -11  24   0   13.20   23.90
 -11  24   0   75.09   30.00
 -11  24   0   -5.50   29.90
  11 -24   0  -17.30   29.10
  11 -24   0   16.40   10.80
  11 -24   0   64.79   29.50
  11 -24   0   34.70   36.40
 -10  23   0  -10.20   29.40
 -10  23   0  -30.00   19.10
  10 -23   0    1.00   33.20
  10 -23   0   30.40   32.30
  10 -23   0  -11.00    9.60
   9 -22   0   63.19   36.00
  -8  21   0   32.20   30.90
  -8  21   0  -14.10   20.60
  -8  21   0   35.00   24.50
   8 -21   0   -5.30   28.80
   8 -21   0   27.70   10.00
   8 -21   0    0.80   21.60
   8 -21   0   30.40   33.20
  -7  20   0   48.30   31.20
   7 -20   0   30.10   30.00
  -6  19   0  325.17   52.99
   6 -19   0  286.27   48.30
   6 -19   0  255.67   49.30
   6 -19   0  262.87   29.30
  -5  18   0   55.59   28.00
   5 -18   0  113.19   35.70
   5 -18   0  103.29   30.10
   5 -18   0  134.89   15.40
  -3  16   0  292.67   43.00
   3 -16   0  181.28   22.60
   3 -16   0  219.18   41.50
  -2  15   0    6.40   22.00
  -2  15   0   -0.20   16.40
   2 -15   0    0.30    6.00
   2 -15   0   31.40   14.30
   2 -15   0   17.60   18.40
  -1  14   0   12.60   21.60
  -1  14   0   21.50   16.90
   1 -14   0   25.10   18.80
   1 -14   0   16.40    6.90
   1 -14   0   27.90   19.20
   0  13   0  290.77   40.10
   0 -13   0  230.48   39.50
   0 -13   0  215.78   39.50
   0 -13   0  221.38   24.80
   1  12   0   44.70   18.10
  -1 -12   0   28.40   22.00
  -1 -12   0   52.29   17.20
   3  10   0  316.87   31.80
  -3 -10   0  307.97   32.10
  -3 -10   0  322.77   45.00
   4   9   0    0.90   14.40
   4   9   0    3.40   13.70
   4   9   0   -0.10    4.70
  -4  -9   0   -9.90    5.80
  -4  -9   0   -3.10   16.80
   5   8   0  630.54   63.39
   5   8   0  746.73   74.39
  -5  -8   0  672.43   75.39
  -5  -8   0  613.64   64.49
   6   7   0   76.49   10.50
   6   7   0   87.29   24.50
  -6  -7   0   72.89   20.90
  -6  -7   0   75.49   10.50
   7   6   0   50.79   15.30
   7   6   0   -1.50   11.70
   7   6   0   -2.20    5.20
  -7  -6   0   -5.90   12.20
  -7  -6   0   16.60    6.40
   8   5   0  218.38   35.50
   8   5   0  243.28   25.00
  -8  -5   0  213.58   38.60
  -8  -5   0  250.87   25.50
   9   4   0   15.50   18.50
   9   4   0   12.20    5.90
   9   4   0   36.40   13.70
  -9  -4   0   22.00    7.90
  -9  -4   0   13.20   14.40
  10   3   0  127.99   18.80
  10   3   0   94.79   26.50
 -10  -3   0   99.89   13.50
 -10  -3   0   46.90   21.60
  11   2   0   14.80   20.40
  11   2   0   22.80    6.90
 -11  -2   0   15.80   16.60
  12   1   0    5.20    7.00
  12   1   0  -14.50   19.20
 -12  -1   0  -10.60   21.20
  13   0   0    0.70    6.90
  13   0   0   39.10   22.50
 -13   0   0    4.60   17.40
  14  -1   0  132.89   16.30
  14  -1   0  138.79   32.30
 -14   1   0  126.49   36.20
  15  -2   0   38.80    9.30
  15  -2   0   38.60   26.50
 -15   2   0   65.89   29.60
  16  -3   0    2.40   23.40
  16  -3   0   14.90    9.00
 -16   3   0    5.00   25.70
  17  -4   0    7.20   22.70
  17  -4   0  -11.60    9.90
 -17   4   0   23.20   27.10
  18  -5   0    6.20   24.40
  20 -34   0  -10.60   35.50
  19 -33   0  -30.00   33.30
  18 -32   0   -1.80   33.00
  17 -31   0  -13.30   33.20
  16 -30   0   79.69   39.20
  15 -29   0    4.50   30.70
  14 -28   0   19.00   30.20
 -13  27   0    4.70   31.40
  13 -27   0   -9.30   29.10
 -12  26   0   10.10   34.20
 -12  26   0    3.40   31.50
 -12  26   0   84.09   35.60
  12 -26   0  101.79   34.20
  12 -26   0   43.40   35.80
  12 -26   0    6.10   36.40
  12 -26   0   21.70   10.30
 -11  25   0    9.40   25.40
 -11  25   0   67.59   32.00
 -11  25   0   26.80   31.80
  11 -25   0   -9.60   35.30
  11 -25   0    3.20   23.00
  11 -25   0   84.19   31.60
  11 -25   0   16.90   10.00
 -10  24   0   14.90   30.30
 -10  24   0   38.10   26.80
  10 -24   0   29.30   26.30
  10 -24   0   11.50   35.20
  10 -24   0    2.00    9.10
   9 -23   0   38.80   35.50
  -8  22   0   30.20   32.50
  -8  22   0   40.90   26.00
  -8  22   0   25.80   31.00
   8 -22   0   50.39   25.60
   8 -22   0   17.50    9.50
   8 -22   0    7.70   31.20
   8 -22   0   26.50   35.10
  -7  21   0   13.40   21.80
  -7  21   0   12.20   29.60
   7 -21   0   -4.40   21.50
   7 -21   0   45.40   34.40
   7 -21   0   11.30    8.70
  -6  20   0  674.73   79.89
   6 -20   0  574.94   81.49
   6 -20   0  569.84   61.39
   6 -20   0  730.13   86.19
  -5  19   0   57.19   30.30
   5 -19   0   59.69   32.80
   5 -19   0  117.89   13.30
   5 -19   0   32.80   35.10
  -4  18   0   65.49   28.10
  -4  18   0   15.70   20.30
   4 -18   0   21.20   27.50
   4 -18   0    4.00    8.20
   4 -18   0    4.10   18.00
  -3  17   0  199.98   36.20
  -3  17   0  173.08   37.80
   3 -17   0  217.68   37.10
   3 -17   0  164.88   41.00
   3 -17   0  214.58   22.90
  -1  15   0  662.93   86.19
   1 -15   0  788.22   73.89
   1 -15   0  784.72   89.79
   0  14   0  331.57   59.59
   0  14   0  494.75   57.09
   0 -14   0  535.65   56.59
   0 -14   0  418.26   59.49
   0 -14   0  456.15   46.50
   0 -14   0  473.85   60.29
   1  13   0  159.18   35.60
  -1 -13   0  160.38   18.90
  -1 -13   0  179.68   33.40
  -2 -12   0  885.61   84.49
  -2 -12   0  826.92   94.89
   3  11   0  209.98   21.60
  -3 -11   0  245.88   38.00
  -3 -11   0  181.18   21.90
   4  10   0   98.79   27.70
   4  10   0  167.48   17.60
  -4 -10   0  168.98   18.20
  -4 -10   0  147.39   32.00
   5   9   0    1.40    5.40
   5   9   0    0.20   18.90
  -5  -9   0    5.70   14.10
  -5  -9   0   11.00    6.50
   6   8   0  466.15   47.90
   6   8   0  531.05   62.29
  -6  -8   0  477.35   62.09
  -6  -8   0  491.15   48.30
   7   7   0   72.19   10.20
   7   7   0   24.10   21.90
   7   7   0   36.60   21.30
  -7  -7   0   58.89   20.20
  -7  -7   0   82.39   10.10
   8   6   0   82.19   24.50
   8   6   0   87.19   12.70
  -8  -6   0   91.69   27.40
  -8  -6   0  101.49   12.50
   9   5   0   21.50    7.20
   9   5   0   21.40   15.40
  -9  -5   0   18.10   22.10
  -9  -5   0   15.30    8.10
  10   4   0   13.00   20.60
  10   4   0   18.10    6.70
 -10  -4   0   38.00   25.60
 -10  -4   0   25.30    8.80
  11   3   0   79.79   25.80
  11   3   0   61.09    9.90
 -11  -3   0   46.40   26.50
 -11  -3   0   52.29   10.40
  12   2   0   12.30   21.60
  12   2   0    2.80    6.20
 -12  -2   0    6.50   16.70
  13   1   0   30.30    8.40
  13   1   0   14.40   25.20
 -13  -1   0   -9.80   23.10
  14   0   0  183.18   33.10
  14   0   0   97.59   14.80
 -14   0   0  105.89   33.80
  15  -1   0    5.40   22.50
 -15   1   0   -9.10   22.30
  16  -2   0   -8.50   21.50
 -16   2   0   20.10   26.20
  17  -3   0   48.90   27.00
  17  -3   0   -7.10    7.90
 -17   3   0  -13.20   23.00
  20 -35   0   36.00   40.30
  19 -34   0  -12.30   33.60
  18 -33   0   -0.60   32.80
  17 -32   0   43.20   38.70
  16 -31   0   -2.00   33.10
  15 -30   0   18.90   33.20
  14 -29   0  101.89   38.20
 -13  28   0   99.39   40.20
 -12  27   0    5.00   33.10
 -12  27   0   18.00   32.90
  12 -27   0   16.60   37.90
 -11  26   0    2.80   23.90
 -11  26   0   11.30   32.10
 -11  26   0   86.99   33.60
  11 -26   0   92.59   34.10
  11 -26   0    4.20    9.80
  11 -26   0   19.10   36.60
  11 -26   0   21.80   27.00
 -10  25   0  -10.00   27.00
 -10  25   0   19.40   24.50
 -10  25   0   58.09   35.30
  10 -25   0   11.10   26.80
  10 -25   0   32.50   10.10
  10 -25   0   43.80   27.20
  10 -25   0   42.70   36.90
  -9  24   0  114.49   33.20
  -9  24   0   24.40   33.40
  -9  24   0   -2.80   23.40
   9 -24   0   93.29   30.50
   9 -24   0   -1.80   10.60
   9 -24   0   36.80   34.70
   9 -24   0   15.50   25.20
  -8  23   0  184.98   44.50
  -8  23   0  140.59   46.20
   8 -23   0  194.78   22.90
   8 -23   0  157.78   48.40
   8 -23   0  170.88   42.60
  -7  22   0   94.79   34.90
   7 -22   0  114.09   44.10
   7 -22   0   40.60   35.60
  -6  21   0    0.40   22.20
  -6  21   0    1.60   28.90
   6 -21   0    9.00   22.20
   6 -21   0    5.20   22.50
   6 -21   0   -6.10   34.30
   6 -21   0    3.90    8.60
  -5  20   0  155.78   31.80
   5 -20   0  137.79   30.30
   5 -20   0   44.60   35.30
   5 -20   0  115.69   16.30
  -4  19   0  115.39   35.40
   4 -19   0  120.89   38.70
   4 -19   0  144.29   17.10
  -3  18   0  208.38   40.70
   3 -18   0  222.18   46.30
   3 -18   0  219.68   24.50
  -1  16   0   51.19   26.00
   1 -16   0   -0.80   17.60
   1 -16   0   14.40    7.80
   1 -16   0   13.80   19.70
   0  15   0 1231.28  141.39
   0 -15   0 1347.07  129.89
   0 -15   0 1412.46  143.99
   0 -15   0 1405.86  145.89
   1  14   0  -20.80   22.60
  -1 -14   0   65.09   28.60
  -1 -14   0   46.50    7.60
  -1 -14   0   58.19   26.50
   2  13   0   22.90   20.00
  -2 -13   0   50.69   24.00
  -2 -13   0   22.30    7.40
   3  12   0    6.40    5.70
   3  12   0   20.20   18.40
  -3 -12   0   17.00   15.30
  -3 -12   0    4.00    5.00
   4  11   0  158.28   20.30
   4  11   0  241.98   36.30
  -4 -11   0  158.28   33.30
  -4 -11   0  198.68   21.10
   5  10   0  214.38   41.70
   5  10   0  288.87   28.00
  -5 -10   0  258.97   27.70
  -5 -10   0  289.87   43.50
   6   9   0   76.59   20.00
   6   9   0   17.20   16.20
   6   9   0   36.80    7.50
  -6  -9   0    0.50   18.90
  -6  -9   0   23.70    8.00
   7   8   0   -2.80    5.50
   7   8   0   -5.60   19.20
   7   8   0   44.30   20.80
  -7  -8   0    9.10   20.70
  -7  -8   0    0.70    6.90
   8   7   0  437.36   47.20
   8   7   0  522.05   61.99
  -8  -7   0  461.65   63.59
  -8  -7   0  506.75   47.90
   9   6   0   56.79    9.60
   9   6   0   43.40   19.00
  -9  -6   0   52.89    9.90
  -9  -6   0   37.20   25.90
  10   5   0   46.90    9.10
  10   5   0   33.00   17.70
 -10  -5   0   56.69   27.50
 -10  -5   0   38.50    9.50
  11   4   0   -0.20    7.20
  11   4   0   10.20   20.50
 -11  -4   0    3.70    7.80
 -11  -4   0   25.50   24.10
  12   3   0   53.59    9.60
  12   3   0   98.29   29.00
 -12  -3   0   30.10   27.40
  13   2   0   98.59   31.80
  13   2   0  115.79   15.10
 -13  -2   0  122.59   32.20
  14   1   0   -8.80   23.10
 -14  -1   0   17.20   25.40
  15   0   0   -3.10   23.60
 -15   0   0   38.80   28.60
  16  -1   0    4.00   23.80
 -16   1   0   16.90   25.30
  17  -2   0    2.20    7.80
  17  -2   0   -1.50   23.00
 -17   2   0  -11.40   23.90
  20 -36   0   13.10   37.20
  19 -35   0  -15.80   35.50
  18 -34   0    1.00   35.10
  17 -33   0   18.40   37.70
  16 -32   0   24.50   36.10
  15 -31   0   33.80   36.70
  14 -30   0  -11.50   31.50
 -13  29   0   98.09   40.70
  13 -29   0   29.80   32.60
 -12  28   0   15.20   34.10
  12 -28   0   21.00   32.50
 -11  27   0   25.30   28.00
  11 -27   0   27.00   39.70
 -10  26   0    3.60   32.20
  10 -26   0  -24.10   33.20
  10 -26   0   39.10   37.40
  10 -26   0   12.10   10.90
  -9  25   0  101.59   37.40
  -9  25   0   89.69   32.60
   9 -25   0   74.79   12.90
   9 -25   0   11.30   27.60
   9 -25   0  130.59   45.90
   9 -25   0   97.69   41.70
  -8  24   0   10.00   26.20
  -8  24   0  -15.30   30.00
   8 -24   0   73.49   28.60
   8 -24   0  -28.50   29.20
   8 -24   0   14.90    9.80
   8 -24   0   -8.00   32.50
  -7  23   0   -3.80   31.40
   7 -23   0   21.10   39.40
   7 -23   0   21.30   26.00
  -6  22   0   34.60   32.80
   6 -22   0   36.70   32.10
   6 -22   0    4.30   32.60
  -5  21   0    1.80   29.00
  -5  21   0   69.89   27.90
   5 -21   0   30.10   10.10
   5 -21   0   10.20   24.80
   5 -21   0   47.20   24.00
  -4  20   0  389.16   56.89
   4 -20   0  285.87   55.19
   4 -20   0  266.57   31.50
   2 -18   0  129.59   33.30
  -1  17   0  576.74   75.19
   1 -17   0  399.66   71.29
   1 -17   0  651.53   58.49
   1 -17   0  623.04   74.49
   0  16   0    2.30   25.40
   0 -16   0    6.50   24.90
   0 -16   0    2.20   27.50
   0 -16   0   -2.80    7.20
   1  15   0   64.99   30.30
  -1 -15   0  117.39   14.10
  -1 -15   0   98.59   34.60
  -1 -15   0  110.59   32.50
   2  14   0   49.50   29.70
   2  14   0   26.00   20.80
  -2 -14   0   41.20   24.70
  -2 -14   0   79.29   10.30
  -3 -13   0  371.86   39.40
  -3 -13   0  425.46   51.99
   4  12   0  214.48   24.80
  -4 -12   0  339.17   46.80
  -4 -12   0  234.58   25.50
   5  11   0  107.39   13.70
  -5 -11   0  117.19   37.10
  -5 -11   0  110.89   14.40
   6  10   0  921.21   90.19
   6  10   0  909.61  105.29
  -6 -10   0  901.21   90.29
  -6 -10   0 1003.50  105.59
   7   9   0   89.39   29.20
   7   9   0   94.49   12.40
  -7  -9   0   95.69   13.40
  -7  -9   0   96.49   26.30
   8   8   0   62.09    9.50
   8   8   0   45.20   25.40
  -8  -8   0   31.40   20.80
  -8  -8   0   61.89   10.70
   9   7   0   16.80   16.50
   9   7   0   -1.20   12.40
   9   7   0   13.60    7.70
  -9  -7   0   15.20    7.90
  -9  -7   0  -10.50   21.70
  10   6   0   13.90    7.80
  10   6   0   20.80   17.00
 -10  -6   0   13.70    8.50
 -10  -6   0    4.00   24.30
  11   5   0  204.48   24.10
  11   5   0  217.68   40.10
 -11  -5   0  211.28   39.10
 -11  -5   0  219.38   24.70
  12   4   0   -5.50   15.10
 -12  -4   0   -4.70    8.60
 -12  -4   0   11.30   26.80
  13   3   0   43.10   27.50
 -13  -3   0   37.20   28.50
  14   2   0   75.89   25.90
 -14  -2   0   61.89   26.80
  15   1   0   -9.00   21.70
 -15  -1   0   -3.20   24.10
  16   0   0    0.50   22.60
 -16   0   0    1.70   25.80
  17  -1   0   -0.30   23.10
 -17   1   0   -2.50   26.80
  19 -36   0   10.10   37.40
  18 -35   0    6.30   36.50
  17 -34   0   12.10   37.00
  16 -33   0   50.29   38.80
  15 -32   0   61.89   38.80
 -14  31   0   34.40   36.90
  14 -31   0   41.20   37.10
 -13  30   0   58.49   38.70
  13 -30   0   97.69   39.50
 -12  29   0   12.70   34.00
  12 -29   0    1.20   31.70
 -11  28   0   65.19   37.30
  11 -28   0   93.19   36.10
 -10  27   0   -4.30   33.10
  10 -27   0   14.30   24.20
  10 -27   0   11.90   11.30
  10 -27   0  -23.30   38.10
  -9  26   0   27.40   34.00
  -9  26   0  -10.70   28.00
   9 -26   0   31.80   10.30
   9 -26   0  -21.70   38.00
   9 -26   0    2.10   27.80
   9 -26   0    2.00   24.00
  -8  25   0   22.00   27.40
  -8  25   0  -24.00   31.90
   8 -25   0   26.40   27.40
   8 -25   0   14.20   40.10
   8 -25   0   14.30   11.10
   8 -25   0    8.80   28.30
  -7  24   0   57.59   36.10
   7 -24   0    5.60    9.80
   7 -24   0   33.80   35.30
  -6  23   0  139.49   41.40
   6 -23   0  146.89   46.50
   6 -23   0  129.49   17.90
  -5  22   0   10.20   30.10
  -5  22   0   16.80   24.50
   5 -22   0   -4.00   10.20
   5 -22   0   18.20   25.40
   5 -22   0   38.70   24.10
  -3  20   0  578.84   80.59
   3 -20   0  589.84   78.79
   3 -20   0  639.04   61.79
  -2  19   0   94.79   33.20
  -2  19   0   73.39   26.80
   2 -19   0   36.30   26.30
   2 -19   0   27.80   10.00
   2 -19   0  -10.90   27.50
   2 -19   0   22.60   18.00
  -1  18   0  -31.90   23.90
   1 -18   0   14.80    8.30
   1 -18   0   -3.80   28.60
   1 -18   0   -5.10   19.40
   0  17   0    0.80   27.20
   0  17   0    7.60   21.00
   0 -17   0    7.40   19.80
   0 -17   0   -1.80   29.00
   0 -17   0  -13.40   24.00
   0 -17   0    0.50    7.90
   1  16   0  -37.20   24.30
   1  16   0   13.90   21.40
  -1 -16   0    8.70   27.80
  -1 -16   0    4.50    7.60
  -1 -16   0   -4.20   18.70
   2  15   0  972.40   98.09
  -2 -15   0  657.33   90.99
  -2 -15   0  816.92   79.79
   3  14   0  101.69   26.10
  -3 -14   0   35.60    9.90
  -3 -14   0   52.99   22.10
   4  13   0  139.09   30.80
   4  13   0  148.99   17.90
  -4 -13   0  221.08   39.90
  -4 -13   0  149.88   18.90
  -5 -12   0  452.05   59.49
   6  11   0    8.10   30.30
   6  11   0   25.20    7.40
  -6 -11   0   18.20    8.60
   7  10   0   34.60   20.20
   7  10   0   20.10   18.80
   7  10   0   12.40    6.90
  -7 -10   0   22.90    8.30
  -7 -10   0   17.80   18.70
   8   9   0   12.10   18.60
   8   9   0    1.70    7.60
  -8  -9   0    6.00    8.30
  -8  -9   0   26.20   25.50
   9   8   0  104.19   29.90
  -9  -8   0  105.19   32.60
  -9  -8   0   67.69   12.30
  10   7   0  160.58   35.40
 -10  -7   0  154.58   19.40
 -10  -7   0  184.58   40.30
  11   6   0   52.89   25.60
 -11  -6   0   41.00   10.60
 -11  -6   0   34.80   28.70
  12   5   0   61.69   27.20
 -12  -5   0   19.60   11.00
 -12  -5   0   26.30   28.50
  13   4   0    9.60   22.90
 -13  -4   0   37.80   29.00
  14   3   0   47.40   28.20
 -14  -3   0   78.19   32.50
  15   2   0  -16.10   22.10
  15   2   0   12.60   28.10
 -15  -2   0   26.00   28.20
  16   1   0    3.70   23.50
 -16  -1   0    0.60   25.50
  19 -37   0   20.70   38.40
  18 -36   0   31.30   40.60
  17 -35   0    9.40   35.40
  16 -34   0   30.20   37.10
  15 -33   0   20.70   37.40
 -14  32   0  -42.50   35.30
  14 -32   0    1.50   35.10
 -13  31   0   43.60   39.80
  13 -31   0   37.00   35.80
 -12  30   0    5.20   35.30
  12 -30   0   -8.10   32.90
 -11  29   0  117.59   41.50
  11 -29   0  107.79   39.10
 -10  28   0   88.89   37.30
  10 -28   0   59.29   34.70
  -9  27   0   35.00   34.10
  -9  27   0   -3.20   32.10
   9 -27   0   12.00   10.40
   9 -27   0   -6.00   32.90
   9 -27   0  -17.00   40.90
   9 -27   0   56.49   31.20
  -8  26   0    9.60   35.10
  -8  26   0  169.48   40.40
   8 -26   0  171.38   37.70
   8 -26   0    6.70   36.50
  -7  25   0  -21.40   25.60
  -7  25   0   51.39   35.90
   7 -25   0   -1.10    9.60
   7 -25   0    2.30   34.60
   7 -25   0   24.30   27.00
  -6  24   0   39.00   29.00
  -6  24   0   10.20   33.10
   6 -24   0   16.00   25.40
   6 -24   0   25.00   10.80
   6 -24   0   51.89   39.90
  -5  23   0   15.00   26.10
  -5  23   0    3.70   32.50
   5 -23   0    0.60   24.30
   5 -23   0   32.00   29.60
   5 -23   0   55.29   11.40
  -4  22   0   56.09   31.90
   4 -22   0   76.99   38.90
   4 -22   0   39.90   11.50
  -3  21   0   67.99   35.20
  -3  21   0  129.39   32.00
   3 -21   0   94.99   27.20
   3 -21   0   35.90   28.50
   3 -21   0   17.10   33.60
   3 -21   0   51.39   12.60
  -2  20   0  -15.10   29.00
  -2  20   0   71.79   27.30
   2 -20   0    4.80    8.80
   2 -20   0   -6.20   31.10
   2 -20   0  -12.70   30.50
  -1  19   0   11.00   29.50
  -1  19   0   92.89   27.50
   1 -19   0   25.70   23.80
   1 -19   0  -14.00   21.00
   1 -19   0   -5.90    8.60
   0  18   0  390.66   62.19
   0 -18   0  373.96   39.60
   0 -18   0  406.26   57.49
   0 -18   0  343.17   63.29
   1  17   0    9.50   23.10
   1  17   0   13.20   29.70
  -1 -17   0   17.60   29.60
  -1 -17   0   -9.10   30.20
  -1 -17   0    4.70    8.40
   2  16   0  181.38   33.40
   2  16   0   45.30   31.90
  -2 -16   0  205.08   40.30
  -2 -16   0  190.68   39.90
  -2 -16   0  124.99   17.10
   3  15   0  217.88   45.70
  -3 -15   0  227.98   44.80
  -3 -15   0  239.88   26.30
   4  14   0  118.49   29.40
  -4 -14   0   82.69   33.00
  -4 -14   0  121.49   15.60
   5  13   0   15.40   21.50
  -5 -13   0   -1.70   24.60
  -5 -13   0   -1.30    8.10
   6  12   0   13.90   20.40
   6  12   0  -11.70   25.30
  -6 -12   0    9.20   25.10
  -6 -12   0   -6.30    7.90
   7  11   0   -5.00   24.30
   7  11   0    5.20   19.00
  -7 -11   0    6.00    8.30
  -7 -11   0   25.50   36.10
   8  10   0  422.06   57.39
  -8 -10   0  296.07   54.29
  -8 -10   0  326.47   35.80
   9   9   0   44.80   27.70
  -9  -9   0   13.40    9.00
  -9  -9   0   -4.40   19.20
  10   8   0    5.50   24.10
 -10  -8   0   19.00   26.90
 -10  -8   0   -4.70    8.60
  11   7   0   37.30   20.80
 -11  -7   0   33.50   29.00
 -11  -7   0   30.30   10.50
  12   6   0   29.80   25.90
 -12  -6   0   44.10   29.60
 -12  -6   0   36.40   11.10
  13   5   0   32.30   25.60
 -13  -5   0    5.90   19.40
 -13  -5   0   -1.30    9.30
  14   4   0   10.50   24.30
 -14  -4   0   13.70   21.50
  15   3   0    4.00   23.50
 -15  -3   0  -11.50   17.80
  16   2   0   56.59   27.90
 -16  -2   0   28.50   30.40
  18 -37   0  -15.30   37.10
  17 -36   0   10.50   38.10
  16 -35   0  -29.70   32.70
  15 -34   0   17.70   37.30
 -14  33   0   73.19   43.70
  14 -33   0   71.09   39.90
 -13  32   0   63.39   41.40
  13 -32   0   45.20   38.30
 -12  31   0   19.00   38.10
  12 -31   0   28.10   37.30
 -11  30   0   73.19   39.90
  11 -30   0   72.09   38.10
 -10  29   0   73.79   38.10
  10 -29   0   22.00   33.30
  -9  28   0   18.70   34.50
  -9  28   0   -5.40   30.60
   9 -28   0   13.90   30.30
  -8  27   0   17.30   31.70
  -8  27   0  -39.10   30.20
   8 -27   0  -33.30   36.10
   8 -27   0   17.40   29.80
   8 -27   0    8.90   11.30
  -7  26   0    2.70   32.40
  -7  26   0   -8.40   27.90
   7 -26   0   11.30   36.90
   7 -26   0  -11.30    9.50
   7 -26   0   12.60   28.00
  -6  25   0   15.30   34.30
  -6  25   0   28.70   30.00
   6 -25   0   15.70   10.80
   6 -25   0   30.90   26.70
   6 -25   0   13.90   38.00
  -5  24   0   10.40   32.60
   5 -24   0  -17.50   26.10
  -4  23   0   50.89   34.90
  -4  23   0    3.90   27.60
   4 -23   0   -5.50   22.80
   4 -23   0    5.10   26.50
   4 -23   0   31.80   12.00
   4 -23   0   38.90   25.60
  -3  22   0   12.40   25.80
  -3  22   0    0.40   23.90
   3 -22   0   27.40   36.20
   3 -22   0   -0.70    9.90
   3 -22   0  -11.90   23.40
   3 -22   0   -8.20   23.00
  -2  21   0   72.79   28.40
  -2  21   0  -14.60   30.30
   2 -21   0   11.90   10.10
   2 -21   0    9.80   27.20
   2 -21   0    6.30   33.00
  -1  20   0   64.49   41.40
  -1  20   0  -19.60   30.30
   1 -20   0   18.00   23.40
   1 -20   0   29.80   34.10
   1 -20   0  -12.80   19.20
   1 -20   0    2.20    9.20
   0  19   0   -4.50   23.00
   0  19   0   -3.50   23.90
   0 -19   0   23.50   24.90
   0 -19   0   44.30   10.20
   0 -19   0    9.50   33.10
   1  18   0   12.10   24.60
   1  18   0   23.20   30.80
  -1 -18   0   16.60   22.50
  -1 -18   0   45.30   35.30
  -1 -18   0  -13.40    8.20
   2  17   0    2.10   24.10
   2  17   0   58.09   33.20
  -2 -17   0   43.20   29.30
  -2 -17   0   58.59   31.30
  -2 -17   0   94.99   12.10
   3  16   0    2.60   29.90
  -3 -16   0    1.40    8.50
  -3 -16   0  -13.00   25.10
   4  15   0   21.30   24.40
  -4 -15   0   25.70    9.00
  -4 -15   0    3.40   26.10
   5  14   0   -4.20   21.50
  -5 -14   0   21.60   22.70
  -5 -14   0    5.50    8.70
  -6 -13   0  256.37   48.20
  -6 -13   0  229.38   26.90
   7  12   0   10.40   28.30
   7  12   0    6.40   20.40
  -7 -12   0  -17.60   25.50
  -7 -12   0    2.90    8.60
   8  11   0   48.50   30.30
  -8 -11   0   20.70   31.90
  -8 -11   0   32.10   10.00
   9  10   0  -23.50   23.00
  -9 -10   0   -8.00   25.10
  -9 -10   0  -14.40    8.30
  10   9   0   15.30   20.20
 -10  -9   0   15.80    9.70
 -10  -9   0   41.80   25.70
  11   8   0   -8.80   24.50
 -11  -8   0   15.20   10.10
 -11  -8   0   -2.40   27.30
  12   7   0   21.40   26.40
 -12  -7   0   48.50   32.40
 -12  -7   0   34.50   11.10
  13   6   0   17.30   18.50
 -13  -6   0   11.30   27.70
 -13  -6   0   11.20    9.80
  14   5   0   61.59   28.20
 -14  -5   0   48.60   33.80
  15   4   0   94.79   31.80
 -15  -4   0   -1.40   27.40
  18 -38   0   22.90   39.40
  17 -37   0   57.89   43.10
  16 -36   0   35.30   39.10
  15 -35   0    8.20   36.40
 -14  34   0   -2.10   38.30
  14 -34   0   -5.20   34.60
 -13  33   0   16.40   37.90
  13 -33   0   12.40   35.00
 -12  32   0   -7.60   36.50
  12 -32   0   -5.00   34.30
 -11  31   0   17.20   39.00
  11 -31   0   23.30   34.50
 -10  30   0   61.89   40.00
  10 -30   0   42.80   34.90
  -9  29   0   -0.30   33.80
   9 -29   0   15.80   32.00
  -8  28   0  -12.30   33.20
  -8  28   0   26.70   35.90
   8 -28   0   -1.80   28.00
  -7  27   0   97.19   38.60
  -7  27   0   75.39   39.00
   7 -27   0   80.09   32.10
   7 -27   0   28.70   12.40
   7 -27   0  -21.80   35.70
  -6  26   0  -14.90   29.50
  -6  26   0   50.29   37.20
   6 -26   0   43.60   11.70
   6 -26   0    7.10   27.60
   6 -26   0   57.29   42.50
  -5  25   0   -9.70   32.00
  -5  25   0  121.39   37.50
   5 -25   0  112.89   32.00
   5 -25   0    6.80   11.30
   5 -25   0  -12.90   36.80
  -4  24   0   27.60   34.60
  -4  24   0    8.50   29.30
   4 -24   0   -9.20   23.10
   4 -24   0   26.70   30.40
   4 -24   0   39.30   35.90
   4 -24   0   37.70   11.20
  -3  23   0  -40.90   30.10
   3 -23   0   -4.30   26.00
   3 -23   0   40.70   37.60
   3 -23   0  -14.20    9.40
  -2  22   0   19.90   28.30
  -2  22   0   84.49   37.50
   2 -22   0   45.70   39.30
   2 -22   0    3.00   34.10
   2 -22   0   47.50   11.40
  -1  21   0  113.89   38.60
   1 -21   0  120.79   46.50
   1 -21   0  124.79   37.30
   1 -21   0  106.69   16.20
   0  20   0   17.20   26.60
   0  20   0  -16.80   28.30
   0 -20   0   43.30   30.90
   0 -20   0   23.60   10.40
   0 -20   0   84.39   30.20
   1  19   0   39.40   34.30
   1  19   0   30.10   27.80
  -1 -19   0   76.59   12.30
  -1 -19   0   41.50   42.40
  -1 -19   0   79.89   29.80
   2  18   0  153.58   42.50
  -2 -18   0  126.59   18.50
  -2 -18   0  161.08   45.80
  -2 -18   0  202.78   44.30
   3  17   0   21.50   30.30
   3  17   0  -19.30   23.30
  -3 -17   0   21.00   27.70
  -3 -17   0   -7.00    9.10
   4  16   0   91.19   36.60
   4  16   0   18.60   25.50
  -4 -16   0  102.89   35.70
  -4 -16   0   75.89   12.40
  -5 -15   0   -8.10   19.50
  -5 -15   0  -12.20    8.50
   6  14   0   45.90   25.50
  -6 -14   0   -1.00    9.10
  -6 -14   0   13.10   21.80
   7  13   0   -8.40   27.20
  -7 -13   0   52.79   25.20
  -7 -13   0   36.00   10.10
   8  12   0   -1.80   29.30
  -8 -12   0    7.90   21.50
  -8 -12   0   12.20    9.60
   9  11   0   -4.10   26.20
  -9 -11   0   21.30   22.90
  -9 -11   0   -0.80    9.60
  10  10   0   90.39   34.70
 -10 -10   0   22.00   23.20
 -10 -10   0   46.70   12.00
  11   9   0    8.60   21.50
 -11  -9   0   22.80   12.10
 -11  -9   0   13.90   23.00
  12   8   0   13.20   27.00
 -12  -8   0  -23.90   17.50
 -12  -8   0    0.70    9.70
  13   7   0  -22.40   24.50
 -13  -7   0    6.50   21.50
 -13  -7   0   10.00    9.90
  14   6   0   -5.60   24.80
 -14  -6   0    9.70   30.10
  17 -38   0   43.90   42.40
  16 -37   0  -46.60   34.70
  15 -36   0  -30.10   35.60
 -14  35   0   -9.50   39.50
  14 -35   0   19.40   36.70
 -13  34   0   21.30   41.10
  13 -34   0   10.10   35.30
 -12  33   0   -1.80   37.00
  12 -33   0    6.30   35.40
 -11  32   0   20.20   38.30
  11 -32   0    9.20   34.40
 -10  31   0   59.99   43.00
  10 -31   0   66.59   38.30
  -9  30   0   56.39   38.40
   9 -30   0   34.20   33.20
  -8  29   0   37.50   37.90
   8 -29   0   76.79   34.50
  -7  28   0   22.50   35.30
   7 -28   0   13.30   30.00
  -6  27   0   70.19   35.20
  -6  27   0   12.00   35.30
   6 -27   0   17.90   40.20
   6 -27   0   27.20   13.00
   6 -27   0   42.30   30.80
  -5  26   0   38.40   34.90
  -5  26   0   39.60   34.10
   5 -26   0    8.20   10.30
   5 -26   0  -18.90   34.80
   5 -26   0  -32.40   18.50
   5 -26   0   13.00   26.60
  -4  25   0   32.70   34.00
  -4  25   0   38.40   32.90
   4 -25   0   78.69   13.40
   4 -25   0   40.40   29.00
   4 -25   0   60.09   42.20
   4 -25   0    7.10   35.00
  -3  24   0  100.59   39.60
   3 -24   0  247.98   56.59
   3 -24   0  176.18   21.00
   3 -24   0  128.79   45.90
  -2  23   0   -5.70   28.10
  -2  23   0   -7.90   30.20
   2 -23   0    3.60   18.50
  -1  22   0   -1.40   31.60
  -1  22   0   14.10   29.00
   1 -22   0   11.80   24.10
   1 -22   0   23.40   26.00
   1 -22   0   19.70   10.70
   1 -22   0    9.40   27.50
   0  21   0   41.80   35.10
   0  21   0   15.70   28.90
   0 -21   0   55.69   33.30
   0 -21   0    0.90   32.60
   0 -21   0   52.59   12.10
   1  20   0   -9.40   25.90
   1  20   0    9.50   33.40
  -1 -20   0    0.00   35.80
  -1 -20   0   14.50   10.00
  -1 -20   0   31.50   33.40
   2  19   0  324.67   58.39
  -2 -19   0  344.87   37.10
  -2 -19   0  352.36   66.29
   3  18   0   -3.60   25.60
  -3 -18   0   50.79   27.00
  -3 -18   0   50.09   38.70
  -3 -18   0   60.09   11.30
   4  17   0   93.19   40.20
  -4 -17   0   99.89   15.70
  -4 -17   0  156.88   40.60
  -5 -16   0  209.58   44.60
  -5 -16   0  204.88   25.40
  -6 -15   0   11.80   29.70
  -6 -15   0   -1.60    9.30
  -7 -14   0   -2.50    8.50
  -7 -14   0   39.00   31.50
   8  13   0    5.20   30.80
  -8 -13   0   41.80   11.60
  -8 -13   0   45.30   33.80
   9  12   0  -11.90   21.30
  -9 -12   0  -44.50   16.60
  -9 -12   0   13.90   10.00
  10  11   0  191.18   44.80
 -10 -11   0  131.99   36.70
 -10 -11   0  127.59   18.50
  11  10   0   -0.10   28.20
 -11 -10   0   15.80   24.20
 -11 -10   0    4.10   10.20
  12   9   0  -10.00   18.70
 -12  -9   0   -8.60    9.90
 -12  -9   0    3.30   28.00
  13   8   0   15.30   22.00
 -13  -8   0   44.70   11.60
 -13  -8   0   14.10   31.40
  14   7   0   11.30   27.30
 -14  -7   0   25.00   32.00
  16 -38   0   33.60   42.70
  15 -37   0   24.90   38.60
 -14  36   0  -16.20   39.50
  14 -36   0    2.40   37.40
 -13  35   0   -6.50   40.00
  13 -35   0  -21.20   33.50
 -12  34   0   -4.00   36.20
  12 -34   0   -4.60   33.80
 -11  33   0   -3.70   37.10
  11 -33   0   20.30   35.90
 -10  32   0   34.90   39.00
  10 -32   0   34.60   37.00
  -9  31   0   -4.00   35.80
   9 -31   0   -6.10   30.40
  -8  30   0    1.50   37.60
   8 -30   0  -14.00   28.20
  -7  29   0   -9.00   32.20
   7 -29   0   30.80   30.30
  -6  28   0   29.10   34.50
   6 -28   0   16.30   28.20
  -5  27   0  -20.70   29.50
  -5  27   0   12.10   32.50
   5 -27   0   -5.60   36.30
   5 -27   0   -4.10   27.70
   5 -27   0   14.30   11.20
   5 -27   0    5.90   28.60
  -4  26   0   24.40   35.10
  -4  26   0   74.39   35.70
   4 -26   0   12.20   11.10
   4 -26   0   -4.40   28.20
   4 -26   0   90.29   33.30
   4 -26   0  -10.20   24.60
  -3  25   0  -12.10   28.90
  -3  25   0   -6.90   32.50
   3 -25   0   16.70   10.70
   3 -25   0   29.80   38.00
   3 -25   0    3.40   26.50
  -2  24   0   52.09   36.90
   2 -24   0   63.19   13.50
   2 -24   0   68.39   35.50
   2 -24   0   83.09   33.30
  -1  23   0   -3.20   27.60
  -1  23   0   -3.80   32.50
   1 -23   0   -0.40   27.60
   1 -23   0   19.60   10.60
   1 -23   0   -6.80   26.30
   0  22   0   76.19   38.00
   0 -22   0  115.49   43.50
   0 -22   0  115.29   16.80
   0 -22   0  119.79   37.20
   1  21   0   12.60   28.90
   1  21   0   66.09   36.60
  -1 -21   0   22.10   32.60
  -1 -21   0   44.20   13.40
  -1 -21   0   54.69   41.60
   2  20   0   13.60   28.90
   2  20   0   21.80   34.20
  -2 -20   0   81.79   35.60
  -2 -20   0   60.99   41.60
   3  19   0  100.49   39.10
  -3 -19   0  107.49   39.60
  -3 -19   0  123.69   18.30
  -3 -19   0  116.39   44.80
   4  18   0   48.30   36.70
  -4 -18   0   25.30   32.90
  -4 -18   0   24.10   12.30
   5  17   0    6.30   33.40
  -5 -17   0    1.00   11.30
  -5 -17   0    2.30   22.40
  -6 -16   0   30.10   33.70
  -7 -15   0    5.80   22.20
  -7 -15   0   31.90   10.50
  -8 -14   0  134.89   41.00
  -8 -14   0  100.69   16.30
   9  13   0    4.80   30.40
  -9 -13   0   -8.10   29.10
  -9 -13   0   11.40    9.80
  10  12   0   13.50   36.10
 -10 -12   0   21.80   10.90
 -10 -12   0   14.90   31.40
  11  11   0  116.09   39.70
 -11 -11   0  122.19   34.60
 -11 -11   0   74.19   14.70
  12  10   0   15.90   30.10
 -12 -10   0  -10.60   29.10
 -12 -10   0    8.30   10.70
  13   9   0   -9.20   27.00
 -13  -9   0   46.40   35.70
 -13  -9   0   14.70   11.30
  15 -38   0    4.00   37.60
 -14  37   0    4.90   40.50
  14 -37   0   11.70   37.90
 -13  36   0   14.40   40.90
  13 -36   0    5.00   35.50
 -12  35   0   27.50   40.50
  12 -35   0   31.70   38.00
 -11  34   0   25.30   40.80
  11 -34   0    6.80   32.90
 -10  33   0    6.80   38.60
  10 -33   0   -3.70   31.30
  -9  32   0   38.60   40.70
   9 -32   0   20.80   33.20
  -8  31   0   26.30   64.99
   8 -31   0   16.30   33.00
  -7  30   0   62.19   39.50
   7 -30   0   58.49   34.50
  -6  29   0   -1.30   32.00
   6 -29   0    7.40   29.00
  -5  28   0   13.20   33.80
   5 -28   0   17.60   29.30
  -4  27   0   29.30   32.40
  -4  27   0   -3.20   32.20
   4 -27   0  -20.00   37.50
   4 -27   0   12.10   27.80
   4 -27   0   12.80   29.40
   4 -27   0   -5.90   10.90
  -3  26   0    5.50   31.70
  -3  26   0   42.10   34.10
   3 -26   0   84.69   46.30
   3 -26   0   17.70   27.20
   3 -26   0   39.80   12.30
  -2  25   0   26.20   32.50
  -2  25   0    6.60   31.90
   2 -25   0   -3.70   10.30
   2 -25   0   13.60   26.50
   2 -25   0  -11.30   36.70
  -1  24   0   35.40   35.70
  -1  24   0   13.80   31.60
   1 -24   0   84.39   34.20
   1 -24   0   49.30   41.60
   1 -24   0   19.90   10.90
   0  23   0   28.20   34.70
   0  23   0    6.70   30.20
   0 -23   0   51.59   36.70
   0 -23   0    8.70   10.50
   0 -23   0   12.20   36.40
   1  22   0  -11.00   31.10
   1  22   0   22.80   31.50
  -1 -22   0   11.20   36.20
  -1 -22   0    0.50    9.80
  -1 -22   0  -36.60   17.20
   2  21   0   18.80   31.50
  -2 -21   0  -33.40   21.80
  -2 -21   0  -21.90   19.60
  -2 -21   0    9.20   10.20
   3  20   0   11.70   31.40
  -3 -20   0   21.00   25.40
  -3 -20   0   -0.10    9.60
  -3 -20   0  -20.90   24.20
  -4 -19   0   76.29   34.50
  -4 -19   0   89.19   31.40
  -4 -19   0   63.59   13.50
   5  18   0   44.10   36.20
  -5 -18   0   45.50   34.10
  -5 -18   0   29.20   11.10
  -6 -17   0  -17.00   30.70
  -6 -17   0    1.70    9.60
  -7 -16   0  -15.30   20.00
  -7 -16   0   -1.40    9.60
  -8 -15   0    3.90   10.10
  -8 -15   0   14.20   32.30
   9  14   0   -6.60   29.00
  -9 -14   0   20.80   25.90
  -9 -14   0   44.40   11.90
  10  13   0   -7.70   28.30
 -10 -13   0   -7.80   32.50
 -10 -13   0   15.00   10.60
  11  12   0   21.60   59.69
 -11 -12   0   18.90   11.40
 -11 -12   0    5.20   39.20
  12  11   0    9.40   30.80
 -12 -11   0  -20.60   30.70
 -12 -11   0   25.20   11.60
  14 -38   0    2.70   36.60
 -13  37   0   18.30   40.50
  13 -37   0   12.70   37.30
 -12  36   0   -3.10   39.80
  12 -36   0   -1.20   34.70
 -11  35   0   17.30   40.00
  11 -35   0   35.20   36.20
 -10  34   0  -18.90   35.40
  10 -34   0   -8.80   31.90
  -9  33   0   17.10   38.10
   9 -33   0   43.30   35.30
   8 -32   0   18.90   31.70
  -7  31   0   -0.90   35.10
   7 -31   0    1.90   28.80
  -6  30   0   -6.20   32.70
   6 -30   0    2.30   30.30
  -5  29   0  197.08   49.20
   5 -29   0  161.88   42.00
  -4  28   0   20.10   33.00
   4 -28   0   11.60   26.90
  -3  27   0   25.20   32.80
   3 -27   0  -21.10   15.80
  -2  26   0   30.60   34.70
   2 -26   0   42.80   31.80
   2 -26   0   39.40   42.00
   2 -26   0   16.30   11.70
  -1  25   0   22.40   33.90
  -1  25   0   14.40   32.20
   1 -25   0   28.20   39.00
   1 -25   0  -10.20   23.80
   1 -25   0   11.30   11.20
   0  24   0   40.60   36.30
   0 -24   0   30.10   36.00
   0 -24   0   18.60   11.10
   0 -24   0   48.70   40.70
   1  23   0  -13.40   31.40
  -1 -23   0  -15.00   33.90
  -1 -23   0  -19.70   19.40
  -1 -23   0   -7.00    9.80
   2  22   0   11.50   31.10
  -2 -22   0   -6.20   26.70
  -2 -22   0    2.10   10.00
  -2 -22   0    8.60   27.40
   3  21   0   54.69   35.20
  -3 -21   0  -13.70    9.60
  -3 -21   0   15.10   31.00
  -3 -21   0   17.20   28.90
   4  20   0  -29.40   30.50
  -4 -20   0   17.30   33.00
  -4 -20   0   -3.30   37.00
  -4 -20   0   -8.70    9.40
   5  19   0   -6.40   32.70
  -5 -19   0    8.90   10.20
  -5 -19   0    8.90   32.90
   6  18   0    5.40   33.30
  -6 -18   0   -8.30   32.10
  -6 -18   0    8.60   10.40
  -7 -17   0    6.50   32.20
  -7 -17   0   17.20   10.40
  -8 -16   0   81.59   36.50
  -9 -15   0   13.40   11.00
  -9 -15   0   15.40   33.30
  10  14   0  -43.30   25.20
 -10 -14   0   -4.50   10.10
 -10 -14   0   23.20   26.90
 -11  36   0   21.30   43.70
  11 -36   0   25.60   36.50
 -10  35   0   25.40   40.90
  10 -35   0  -11.10   33.10
  -9  34   0   -6.50   35.80
   9 -34   0    1.00   31.80
  -8  33   0   27.80   45.90
   8 -33   0   10.40   31.90
  -7  32   0   22.20   38.60
   7 -32   0   17.30   31.20
  -6  31   0   33.70   35.90
   6 -31   0    3.40   30.70
  -5  30   0   -2.30   36.50
   5 -30   0  -17.70   26.70
  -4  29   0   22.60   36.50
   4 -29   0   27.10   30.10
   0  25   0  -26.20   32.70
   1  24   0    7.20   34.10
  -1 -24   0   -2.20   10.80
  -1 -24   0    4.70   39.10
  -1 -24   0   -9.60   36.20
   2  23   0  -20.90   29.20
  -2 -23   0  -29.10   24.40
  -2 -23   0  -12.50   10.20
  -2 -23   0  -39.10   26.90
   3  22   0   -7.90   32.50
  -3 -22   0   15.10   27.10
  -3 -22   0   21.00   38.10
  -3 -22   0   -3.80   10.50
   4  21   0   30.30   35.10
  -4 -21   0   13.00   10.90
  -4 -21   0   50.09   41.90
  -4 -21   0   20.90   34.90
   5  20   0   11.00   33.20
  -5 -20   0   10.70   10.80
  -5 -20   0   -8.40   23.60
  -5 -20   0   33.70   36.30
   6  19   0    6.10   34.50
  -6 -19   0    5.50   10.00
  -6 -19   0   17.30   34.40
   7  18   0   17.70   35.00
  -7 -18   0   -0.40   33.70
  -7 -18   0   -7.20   10.30
  -8 -17   0   -6.00   22.40
  -8 -17   0   12.30   11.00
   7 -33  -1   24.80   33.10
   8 -34  -1  -13.00   30.70
  -8  34   1   11.00   40.80
   7  18   1   56.09   37.40
  -6 -19  -1   12.80   11.00
  -6 -19  -1   13.00   33.70
   6  19   1   -1.00   31.00
  -5 -20  -1  -23.50   28.80
  -5 -20  -1   13.90   10.80
  -5 -20  -1    0.60   35.50
  -4 -21  -1   15.30   11.60
  -4 -21  -1   41.80   33.10
  -4 -21  -1    6.60   34.00
   4  21   1   36.70   35.90
  -3 -22  -1   -4.30   30.10
  -3 -22  -1    3.50   36.80
  -3 -22  -1   18.60   11.10
   3  22   1   11.80   33.60
  -2 -23  -1   82.39   34.00
  -2 -23  -1   70.79   15.30
  -2 -23  -1  138.09   41.50
   2  23   1   91.49   39.60
  -2  27   1   23.20   34.60
  -3  28   1   63.89   36.70
   4 -29  -1   30.50   30.20
  -4  29   1   17.40   33.10
   5 -30  -1   10.40   29.40
  -5  30   1   -7.80   34.50
   6 -31  -1   -8.70   30.60
  -6  31   1   12.40   33.60
   7 -32  -1    0.70   31.40
  -7  32   1    5.90   35.90
   8 -33  -1   -5.60   30.60
  -8  33   1  -14.00   37.90
   9 -34  -1   28.70   34.10
  -9  34   1  -19.10   37.00
  10 -35  -1   46.00   37.20
 -10  35   1   31.10   41.40
  11 -36  -1  -24.40   32.60
 -11  36   1  -11.50   38.60
  12 -37  -1   -9.80   34.80
 -12  37   1    3.40   40.20
  -9 -15  -1   78.49   37.80
  -9 -15  -1   14.90   11.70
  -8 -16  -1   16.90   11.30
  -8 -16  -1   28.60   25.70
  -7 -17  -1   27.80   34.90
  -7 -17  -1    2.70   10.00
   7  17   1    4.40   34.10
  -6 -18  -1  -59.19   25.00
  -6 -18  -1    8.60   10.30
   6  18   1   21.50   33.80
  -5 -19  -1   13.90   25.10
  -5 -19  -1  -11.40   10.10
  -5 -19  -1   14.80   26.30
   5  19   1   -3.90   31.10
  -4 -20  -1   87.09   44.10
  -4 -20  -1   80.29   34.30
  -4 -20  -1   85.59   15.00
   4  20   1   97.19   38.50
  -3 -21  -1  -16.90   32.90
  -3 -21  -1    9.30   29.30
  -3 -21  -1    3.40   10.40
   3  21   1   10.30   32.60
  -2 -22  -1   50.79   12.20
  -2 -22  -1   41.70   32.00
  -2 -22  -1   32.00   34.30
   2  22   1    7.00   30.50
  -1 -23  -1   10.30   32.50
  -1 -23  -1   94.39   44.90
  -1 -23  -1   21.70   11.90
   1  23   1   82.89   37.90
   0 -24  -1   26.60   11.70
   0 -24  -1   41.40   40.90
   0 -24  -1   -5.60   24.90
   0  24   1   21.30   35.40
   0  24   1   21.60   31.60
   1 -25  -1  154.78   49.60
   1 -25  -1   73.19   36.20
   1 -25  -1   87.29   14.80
  -1  25   1   22.60   32.20
  -1  25   1   78.19   38.00
  -2  26   1   91.59   37.40
   3 -27  -1   24.70   26.90
  -3  27   1   -9.90   31.00
   4 -28  -1    1.80   28.50
  -4  28   1    1.70   31.60
   5 -29  -1   29.60   32.20
  -5  29   1   10.00   33.10
   6 -30  -1   21.20   30.00
  -6  30   1   44.50   35.30
   7 -31  -1   -3.10   30.60
  -7  31   1  -11.20   34.00
   8 -32  -1   21.30   33.20
  -8  32   1   -5.30   36.50
   9 -33  -1   20.60   32.80
  -9  33   1   27.10   39.90
  10 -34  -1   -5.30   32.10
 -10  34   1   27.90   41.20
  11 -35  -1  -17.10   31.90
 -11  35   1    1.10   38.80
  12 -36  -1   30.90   38.20
 -12  36   1   41.80   42.50
  13 -37  -1   44.70   40.30
 -13  37   1   11.00   43.20
  14 -38  -1  -18.00   35.60
 -14  38   1    5.80   40.90
 -11 -12  -1    8.30   24.70
 -11 -12  -1   -0.20   10.70
  11  12   1   10.80   24.10
 -10 -13  -1   30.50   11.60
  10  13   1  -12.30   38.20
  -9 -14  -1   51.89   13.40
  -9 -14  -1   71.09   36.90
  -8 -15  -1   -3.90    9.70
  -8 -15  -1   13.40   30.40
  -7 -16  -1   37.60   33.80
  -7 -16  -1   -1.10    9.50
  -6 -17  -1   21.80   10.60
  -6 -17  -1  -40.50   26.20
   6  17   1   -3.60   31.10
  -5 -18  -1   46.90   12.30
  -5 -18  -1   33.40   26.70
   5  18   1   66.29   36.00
  -4 -19  -1   16.50   35.80
  -4 -19  -1    2.00    9.50
  -4 -19  -1  -11.60   27.70
   4  19   1   -9.60   31.80
  -3 -20  -1   27.10   31.60
  -3 -20  -1    4.80   10.10
  -3 -20  -1  -10.30   26.40
   3  20   1   12.30   31.10
  -2 -21  -1   23.00   28.40
  -2 -21  -1   -9.10   26.80
  -2 -21  -1   26.70   10.80
   2  21   1   32.20   30.40
   2  21   1   -8.40   28.70
  -1 -22  -1   56.19   39.50
  -1 -22  -1   14.00   23.80
  -1 -22  -1   27.30   11.40
   1  22   1    0.30   28.50
   1  22   1   35.70   37.60
   0 -23  -1   19.40   37.70
   0 -23  -1   10.50   31.70
   0 -23  -1   46.30   12.40
   0  23   1   33.80   31.00
   1 -24  -1  -16.00   10.30
   1 -24  -1   46.60   41.40
  -1  24   1   11.90   30.40
   2 -25  -1   26.00   35.60
   2 -25  -1   40.70   12.20
   2 -25  -1   43.00   38.80
  -2  25   1    8.60   29.70
   3 -26  -1   60.99   29.40
   3 -26  -1  -21.30   26.40
   3 -26  -1   69.49   41.40
   3 -26  -1   25.30   12.30
  -3  26   1   40.00   32.00
  -3  26   1   10.50   38.00
   4 -27  -1   86.09   32.90
  -4  27   1   45.90   35.90
   5 -28  -1   10.10   28.00
  -5  28   1   14.50   32.90
   6 -29  -1   38.70   31.80
  -6  29   1    2.10   31.60
   7 -30  -1   16.50   30.00
  -7  30   1    4.20   33.20
   8 -31  -1   16.20   32.30
  -8  31   1   21.40   35.10
   9 -32  -1   81.59   37.50
  -9  32   1  102.39   43.70
  10 -33  -1   37.90   35.80
 -10  33   1   20.00   38.70
  11 -34  -1    1.80   32.60
 -11  34   1   11.50   38.40
  12 -35  -1  -10.30   32.80
 -12  35   1   31.80   39.60
  13 -36  -1  -13.90   33.90
 -13  36   1    8.00   38.70
  14 -37  -1    7.60   35.20
 -14  37   1  -37.30   37.30
  15 -38  -1  -26.00   36.00
 -15  38   1   -7.50   42.90
 -12 -10  -1  -69.49   26.20
 -12 -10  -1   -3.30   10.60
  12  10   1   32.00   24.60
 -11 -11  -1   -6.40   29.30
 -11 -11  -1   24.50   11.30
  11  11   1   29.10   24.40
 -10 -12  -1   14.00   23.80
 -10 -12  -1   21.00   12.20
  10  12   1    4.10   29.00
  -9 -13  -1   12.00   35.90
  -9 -13  -1   17.10   10.70
   9  13   1   49.90   60.69
  -8 -14  -1   17.40   10.40
  -8 -14  -1   37.90   31.80
  -7 -15  -1   97.69   37.30
  -6 -16  -1    0.40    9.80
  -6 -16  -1   -5.40   28.50
  -5 -17  -1   48.80   12.30
  -5 -17  -1   47.00   34.50
   5  17   1  101.49   38.50
  -4 -18  -1   13.20   10.20
  -4 -18  -1  -31.20   29.00
  -4 -18  -1   41.80   29.20
   4  18   1   12.80   38.00
   4  18   1   13.40   27.60
  -3 -19  -1    1.30   26.00
  -3 -19  -1   14.20   31.40
  -3 -19  -1    2.80   10.00
   3  19   1    2.70   32.30
   3  19   1   38.30   28.50
  -2 -20  -1   16.40   24.90
  -2 -20  -1    8.60   27.40
  -2 -20  -1    8.70    9.90
   2  20   1  -13.00   29.50
   2  20   1   14.30   27.70
  -1 -21  -1   12.50   28.10
  -1 -21  -1   49.30   28.30
  -1 -21  -1   -0.40   10.30
   1  21   1   17.80   28.00
   1  21   1   37.50   33.50
   0 -22  -1    1.40   33.50
   0 -22  -1    1.50    9.80
   0 -22  -1    5.80   25.40
   0  22   1    1.50   27.40
   0  22   1   -8.90   30.10
   1 -23  -1  139.69   40.10
   1 -23  -1  141.99   19.20
   1 -23  -1  148.49   42.50
  -1  23   1  125.59   55.09
  -1  23   1  118.69   41.80
   2 -24  -1   11.90   37.50
   2 -24  -1   11.20    6.70
   2 -24  -1   -6.50   33.50
   2 -24  -1  -10.80   10.40
  -2  24   1   -5.80   27.60
  -2  24   1  -10.60   32.30
   3 -25  -1  -33.90   33.00
   3 -25  -1   18.60   37.10
   3 -25  -1   -6.20   10.20
   3 -25  -1   37.10   29.30
  -3  25   1   -3.90   32.70
  -3  25   1   34.10   31.80
   4 -26  -1   49.60   29.50
   4 -26  -1   14.70   11.50
   4 -26  -1  -10.10   35.50
   4 -26  -1   24.60   39.90
  -4  26   1   41.80   33.20
  -4  26   1    1.50   25.90
   5 -27  -1   23.20   30.00
   5 -27  -1   -4.10   11.00
   5 -27  -1   22.90   29.10
   5 -27  -1   10.50   41.60
  -5  27   1    9.20   30.30
  -5  27   1   -4.10   33.30
   6 -28  -1   77.79   34.50
  -6  28   1   65.39   36.70
   7 -29  -1   21.80   32.10
  -7  29   1   47.20   36.10
   8 -30  -1    6.90   31.80
  -8  30   1   28.90   35.90
   9 -31  -1    0.10   32.20
  -9  31   1   -6.70   34.70
  10 -32  -1   26.70   34.50
 -10  32   1   35.00   38.70
  11 -33  -1  113.89   41.40
 -11  33   1   99.39   44.90
  12 -34  -1   -1.30   34.90
 -12  34   1   26.60   40.20
  13 -35  -1   31.70   37.10
 -13  35   1   28.40   40.50
  14 -36  -1  -23.40   34.00
 -14  36   1  -10.90   39.00
  15 -37  -1  -11.70   33.80
 -15  37   1   -7.40   37.80
  16 -38  -1   93.09   44.70
 -13  -8  -1    2.70   10.20
 -13  -8  -1    3.90   29.30
  13   8   1   11.70   27.10
 -12  -9  -1    3.60   10.20
 -12  -9  -1   41.00   32.10
  12   9   1  -11.90   25.20
 -11 -10  -1   40.10   32.80
 -11 -10  -1   30.50   11.50
  11  10   1   90.99   30.00
 -10 -11  -1   22.50   30.30
 -10 -11  -1   22.90   10.90
  10  11   1   22.50   29.10
  -9 -12  -1   45.90   31.40
  -9 -12  -1   -1.80   11.50
   9  12   1  -15.50   26.80
  -8 -13  -1   37.30   11.00
  -8 -13  -1  -11.30   20.50
   8  13   1  -36.60   17.00
  -7 -14  -1   27.70   24.10
  -7 -14  -1   24.70   10.60
  -6 -15  -1   -2.80   28.10
  -6 -15  -1   21.40   10.20
  -5 -16  -1   42.30   11.60
  -5 -16  -1   23.40   32.30
   5  16   1   61.49   35.60
  -4 -17  -1   17.20   22.20
  -4 -17  -1   12.40   10.20
   4  17   1    6.50   32.50
   4  17   1    0.80   24.90
  -3 -18  -1    7.30   35.70
  -3 -18  -1  -43.60   25.10
  -3 -18  -1   20.50   10.20
   3  18   1    2.70   26.00
   3  18   1   31.70   33.00
  -2 -19  -1   97.59   43.40
  -2 -19  -1   89.89   13.90
  -2 -19  -1  125.89   40.10
   2  19   1  116.29   38.70
   2  19   1   21.70   28.00
  -1 -20  -1   18.60   32.70
  -1 -20  -1   28.40   30.30
  -1 -20  -1   24.70   11.10
   1  20   1   20.70   32.90
   1  20   1   49.90   29.00
   0 -21  -1   20.00   28.10
   0 -21  -1  -31.80   29.30
   0 -21  -1   12.50   10.60
   0  21   1   45.10   33.20
   0  21   1   88.99   31.40
   1 -22  -1   63.39   34.60
   1 -22  -1   94.89   32.90
  -1  22   1   48.00   33.40
  -1  22   1   85.59   35.80
   2 -23  -1   26.30   35.30
   2 -23  -1   12.30   10.20
   2 -23  -1   -7.30   25.40
  -2  23   1   20.70   33.40
  -2  23   1   29.10   29.70
   3 -24  -1   -6.00   32.40
   3 -24  -1    5.30   25.70
   3 -24  -1   -3.50   24.40
   3 -24  -1    7.50   10.50
  -3  24   1   14.90   29.70
  -3  24   1   31.90   33.30
   4 -25  -1    6.30   10.50
   4 -25  -1   35.40   29.20
   4 -25  -1  -10.20   33.70
   4 -25  -1  -26.10   33.60
  -4  25   1   -2.20   31.10
  -4  25   1   27.50   29.00
   5 -26  -1   -2.40   10.60
   5 -26  -1   27.40   30.10
   5 -26  -1   18.70   36.00
   5 -26  -1   19.40   29.00
  -5  26   1   -4.10   33.80
  -5  26   1   45.50   31.60
   6 -27  -1   38.60   34.40
   6 -27  -1   33.60   12.30
   6 -27  -1   36.30   29.50
  -6  27   1    0.30   34.60
  -6  27   1   24.50   32.10
   7 -28  -1   70.09   33.70
  -7  28   1   95.79   38.50
   8 -29  -1  302.67   57.89
  -8  29   1  282.77   56.29
   9 -30  -1    4.00   31.60
  -9  30   1   -9.00   35.20
  10 -31  -1  192.08   46.70
 -10  31   1  101.49   44.80
  11 -32  -1   18.40   35.30
 -11  32   1    7.70   38.30
  12 -33  -1   12.80   35.20
 -12  33   1    1.30   36.80
  13 -34  -1   79.09   39.30
 -13  34   1   27.10   41.10
  14 -35  -1   27.70   36.70
 -14  35   1    8.60   39.40
  15 -36  -1   29.60   38.70
 -15  36   1   17.90   41.20
  16 -37  -1   15.80   38.60
  17 -38  -1  -13.10   38.50
 -14  -6  -1   -3.10   10.10
 -14  -6  -1    8.10   30.20
  14   6   1   38.20   27.30
 -13  -7  -1   83.19   34.50
 -13  -7  -1   38.60   12.30
  13   7   1   53.09   30.70
 -12  -8  -1    8.90   10.40
 -12  -8  -1   -4.20   28.90
  12   8   1  -14.30   24.10
 -11  -9  -1   42.70   33.50
  11   9   1  106.79   35.50
 -10 -10  -1   26.20   30.40
 -10 -10  -1   26.20   10.60
  10  10   1    2.40   20.70
  -9 -11  -1   -4.40    9.30
  -9 -11  -1  -12.60   27.00
   9  11   1   43.20   31.70
  -8 -12  -1   80.69   13.90
  -8 -12  -1   85.69   37.10
   8  12   1   78.99   35.50
  -7 -13  -1   10.90    9.50
  -7 -13  -1   44.60   31.30
  -6 -14  -1   -5.10    9.30
  -6 -14  -1   31.70   30.00
   6  14   1   23.30   23.70
  -5 -15  -1   44.10   31.80
  -5 -15  -1   35.20   10.40
   5  15   1   -3.80   23.30
  -4 -16  -1   74.79   29.10
  -4 -16  -1   46.90   12.50
   4  16   1   60.19   36.50
   4  16   1  133.19   31.60
  -3 -17  -1  116.19   43.60
  -3 -17  -1  128.39   39.70
  -3 -17  -1  142.79   18.40
   3  17   1  158.98   41.90
  -2 -18  -1   34.40   25.00
  -2 -18  -1    8.50   34.80
  -2 -18  -1   11.80   10.00
   2  18   1   35.40   26.70
   2  18   1  -13.60   30.50
  -1 -19  -1  309.77   53.19
  -1 -19  -1  201.08   49.80
  -1 -19  -1  204.78   27.70
   1  19   1  318.67   51.89
   0 -20  -1   26.00   27.70
   0 -20  -1   42.00   34.40
   0 -20  -1   46.20   11.50
   0  20   1   40.90   32.10
   0  20   1    5.40   25.40
   1 -21  -1   14.70   10.60
   1 -21  -1  -23.10   22.40
   1 -21  -1   11.30   36.50
  -1  21   1   40.60   34.00
  -1  21   1   22.80   26.60
   2 -22  -1  111.29   53.09
   2 -22  -1  170.08   34.30
   2 -22  -1   51.19   41.20
  -2  22   1  297.57   50.19
   3 -23  -1   72.99   49.50
   3 -23  -1   -8.90   41.20
   3 -23  -1   30.80   12.50
  -3  23   1  168.48   35.80
  -3  23   1   17.50   34.50
   4 -24  -1  -13.20   23.90
   4 -24  -1   88.39   13.60
   4 -24  -1   45.20   26.80
   4 -24  -1   76.69   35.50
  -4  24   1  129.19   41.00
  -4  24   1   25.80   28.00
   5 -25  -1   13.70   11.00
   5 -25  -1   12.70   31.00
   5 -25  -1   58.29   28.10
  -5  25   1  -30.80   30.20
  -5  25   1   53.79   30.50
   6 -26  -1    9.20   27.30
   6 -26  -1  -10.40    9.90
   6 -26  -1   -3.30   27.70
  -6  26   1   15.90   29.90
  -6  26   1   12.20   31.90
   7 -27  -1   24.00   32.20
   7 -27  -1   12.80   13.00
  -7  27   1   59.39   37.10
  -7  27   1  155.78   40.80
   8 -28  -1   56.29   31.20
  -8  28   1   36.90   33.40
   9 -29  -1  132.19   40.30
  -9  29   1  114.19   41.80
  10 -30  -1    1.10   32.10
 -10  30   1   21.20   36.30
  11 -31  -1   17.00   32.80
 -11  31   1   11.90   37.60
  12 -32  -1  142.69   43.50
 -12  32   1   94.09   46.00
  13 -33  -1  -42.20   32.00
 -13  33   1  -25.80   35.50
  14 -34  -1   -0.20   34.20
 -14  34   1    4.70   38.70
  15 -35  -1   18.90   37.20
 -15  35   1   23.70   39.80
  16 -36  -1   -6.30   37.60
  17 -37  -1   36.60   39.60
  18 -38  -1   -7.20   35.10
 -15  -4  -1   35.60   30.60
 -14  -5  -1  -12.90   26.20
  14   5   1  -30.10   20.00
 -13  -6  -1   23.90   30.60
 -13  -6  -1   23.70   10.50
  13   6   1   25.00   20.10
 -12  -7  -1   32.20   24.60
 -12  -7  -1   39.50   12.40
  12   7   1   13.60   26.30
 -11  -8  -1   -7.30    9.20
 -11  -8  -1   12.50   22.10
  11   8   1   -4.30   26.20
 -10  -9  -1  185.98   44.60
 -10  -9  -1  198.88   25.20
  10   9   1  234.78   45.90
  -9 -10  -1   13.90   28.20
  -9 -10  -1    5.50    9.40
   9  10   1  -19.50   24.00
  -8 -11  -1   10.70    9.60
  -8 -11  -1   -1.70   27.70
   8  11   1   26.30   29.80
  -7 -12  -1  250.27   43.70
   7  12   1  134.89   36.40
  -6 -13  -1    9.30   26.30
  -6 -13  -1    3.90    9.10
  -5 -14  -1  386.76   62.49
  -5 -14  -1  383.76   40.30
  -4 -15  -1   41.00   10.10
  -4 -15  -1   34.40   22.60
   4  15   1  -10.60   21.50
   4  15   1   51.89   31.80
  -3 -16  -1   14.20    8.70
  -3 -16  -1    1.60   19.50
   3  16   1   25.80   30.70
  -2 -17  -1  312.67   52.39
  -2 -17  -1  283.17   55.29
  -2 -17  -1  288.27   29.00
   2  17   1  146.09   44.60
  -1 -18  -1   75.79   31.60
  -1 -18  -1   33.70   24.70
  -1 -18  -1   47.90   11.00
   1  18   1   32.80   30.20
   0 -19  -1    8.00    9.70
   0 -19  -1   23.50   40.90
   0 -19  -1  -39.70   25.60
   0  19   1   24.90   31.30
   1 -20  -1   34.90   27.00
   1 -20  -1    2.20   33.40
   1 -20  -1   41.40   10.30
  -1  20   1    6.70   23.40
  -1  20   1   20.10   32.30
   2 -21  -1   28.60   10.80
   2 -21  -1   18.40   26.60
   2 -21  -1   43.30   28.60
  -2  21   1   42.00   33.00
   3 -22  -1  118.79   40.10
   3 -22  -1  293.77   56.39
   3 -22  -1  155.98   35.90
  -3  22   1  161.18   37.20
  -3  22   1  246.38   46.10
   4 -23  -1  -12.40    9.90
   4 -23  -1  -58.89   30.50
   4 -23  -1    8.60   24.20
   4 -23  -1    0.00   22.50
  -4  23   1   -7.20   24.30
  -4  23   1   13.70   25.70
   5 -24  -1   32.90   38.30
   5 -24  -1   -9.30   11.00
   5 -24  -1   -1.80   24.20
  -5  24   1    8.80   26.10
  -5  24   1    5.20   25.50
   6 -25  -1   36.20   12.10
   6 -25  -1    8.90   29.90
  -6  25   1  172.78   38.30
  -6  25   1   31.50   32.20
   7 -26  -1   81.79   31.30
   7 -26  -1    2.60   11.80
   7 -26  -1   22.30   29.70
  -7  26   1    3.90   32.20
  -7  26   1   40.90   31.10
   8 -27  -1   70.99   32.70
   8 -27  -1   15.00   30.30
   8 -27  -1   15.40   11.20
  -8  27   1   52.79   33.10
  -8  27   1  -17.60   32.80
   9 -28  -1  297.27   56.39
  -9  28   1  266.87   54.29
  10 -29  -1   24.80   31.80
 -10  29   1   47.30   35.70
  11 -30  -1   22.40   32.80
 -11  30   1   34.20   36.80
  12 -31  -1   19.50   34.40
 -12  31   1   23.20   36.50
  13 -32  -1   15.00   36.30
 -13  32   1   15.70   38.40
  14 -33  -1   -8.00   35.30
 -14  33   1   10.80   38.20
  15 -34  -1   -9.10   35.30
 -15  34   1  -43.70   36.00
  16 -35  -1   17.50   36.60
  17 -36  -1  -21.70   33.00
  18 -37  -1   -4.20   36.10
 -15  -3  -1   16.00   28.40
 -14  -4  -1  -26.50   22.20
 -13  -5  -1   10.10   11.10
 -13  -5  -1   27.10   27.60
  13   5   1   -8.80   21.80
 -12  -6  -1   25.70   10.20
 -12  -6  -1   21.70   26.70
  12   6   1   54.09   27.60
 -11  -7  -1   46.60   29.20
 -11  -7  -1    5.40    9.40
  11   7   1    9.60   18.70
 -10  -8  -1    2.00    9.00
 -10  -8  -1   -6.20   18.00
  10   8   1   -5.40   23.80
  -9  -9  -1  113.89   16.40
  -9  -9  -1  140.29   37.30
   9   9   1  153.28   37.20
  -8 -10  -1    1.40    8.50
  -8 -10  -1   -6.20   18.30
   8  10   1   23.50   19.80
   8  10   1   14.30   19.70
  -7 -11  -1   83.79   12.20
  -7 -11  -1  109.69   33.90
   7  11   1   53.09   26.80
   7  11   1   42.80   22.30
  -6 -12  -1   41.00   10.10
  -6 -12  -1   57.79   32.40
   6  12   1    7.80   20.20
   6  12   1   26.00   21.50
  -5 -13  -1  168.98   20.80
  -5 -13  -1  174.58   36.40
   5  13   1  158.18   31.80
  -4 -14  -1  265.67   29.60
  -4 -14  -1  279.47   49.20
  -3 -15  -1   90.29   15.40
  -3 -15  -1  136.79   35.60
   3  15   1  142.69   37.00
   3  15   1  142.59   30.60
  -2 -16  -1  -19.00   16.20
  -2 -16  -1   -7.30   35.40
  -2 -16  -1   -7.50    6.00
   2  16   1   11.90   22.00
   2  16   1   35.30   30.40
  -1 -17  -1  263.67   49.99
  -1 -17  -1  291.37   48.80
  -1 -17  -1  280.27   29.00
   1  17   1  192.88   44.30
   0 -18  -1   34.80   32.90
   0 -18  -1    5.70   21.90
   0 -18  -1   -1.00    8.30
   0  18   1  -11.70   28.70
   1 -19  -1  551.04   72.59
   1 -19  -1  445.86   69.49
   1 -19  -1  508.45   52.79
  -1  19   1  589.24   74.49
   2 -20  -1   16.80   10.00
   2 -20  -1  -20.40   31.30
   2 -20  -1   -2.40   23.50
   2 -20  -1   61.19   21.80
  -2  20   1   16.60   30.70
  -2  20   1   23.30   25.00
   3 -21  -1   17.70   10.30
   3 -21  -1   17.30   25.80
   3 -21  -1   36.90   33.00
  -3  21   1   19.10   32.40
   4 -22  -1  205.08   50.19
   4 -22  -1  151.08   19.90
  -4  22   1  147.19   41.70
   5 -23  -1   12.60   35.30
   5 -23  -1   29.00   10.70
  -5  23   1   42.10   32.50
   6 -24  -1   61.59   13.30
   6 -24  -1    9.60   28.50
  -6  24   1   34.80   32.60
   7 -25  -1   11.90   27.70
   7 -25  -1   35.10   27.90
  -7  25   1   15.70   31.20
  -7  25   1   11.70   27.80
   8 -26  -1    9.20   27.40
   8 -26  -1  -19.00   24.20
   8 -26  -1    8.50   10.10
  -8  26   1    0.80   27.80
  -8  26   1  -14.60   32.30
   9 -27  -1   84.09   33.20
   9 -27  -1   64.89   14.00
   9 -27  -1  136.09   48.10
   9 -27  -1   60.49   33.80
  -9  27   1   62.29   38.30
  -9  27   1   71.79   35.10
  10 -28  -1   68.49   34.20
 -10  28   1   62.49   37.00
  11 -29  -1   -4.50   29.30
 -11  29   1   12.50   31.90
  12 -30  -1   24.20   34.00
 -12  30   1   37.50   35.80
  13 -31  -1   80.99   39.10
 -13  31   1   63.49   41.00
  14 -32  -1   93.49   40.00
 -14  32   1   69.89   42.40
  15 -33  -1   17.40   35.30
 -15  33   1   13.50   37.80
  16 -34  -1   11.30   36.50
  17 -35  -1  -16.60   34.60
  18 -36  -1    1.80   36.80
  19 -37  -1  -14.70   37.30
 -16  -1  -1   10.30   27.20
  16   1   1   12.90    8.90
  16   1   1   21.00   24.20
 -15  -2  -1   16.60   27.00
  15   2   1   28.10   24.20
 -14  -3  -1   26.40   27.80
 -13  -4  -1  -21.70   23.50
 -13  -4  -1   11.50    9.50
  13   4   1   10.00   26.70
 -12  -5  -1    9.20    9.20
 -12  -5  -1   19.20   27.20
  12   5   1  -16.00   20.60
 -11  -6  -1   -3.30    8.80
 -11  -6  -1   41.90   28.20
  11   6   1   25.60   24.40
 -10  -7  -1   29.60   27.40
 -10  -7  -1   41.30   10.00
  10   7   1    8.90   18.10
  -9  -8  -1   50.89   28.90
  -9  -8  -1   60.79   10.60
   9   8   1   24.80   24.40
   9   8   1   18.20   18.20
   9   8   1   61.89   10.50
  -8  -9  -1    0.80   17.40
  -8  -9  -1   -1.30    8.00
   8   9   1    4.80    7.70
   8   9   1    7.40   17.50
   8   9   1    4.00   22.50
  -7 -10  -1    4.90    7.80
  -7 -10  -1   16.30   25.00
   7  10   1    8.90   18.60
   7  10   1    7.20    6.80
   7  10   1   22.70   19.90
  -6 -11  -1    5.50   22.70
  -6 -11  -1   -4.10    7.80
   6  11   1    0.50    6.50
   6  11   1   47.30   21.80
   6  11   1   17.80   25.50
  -5 -12  -1   49.40    9.60
   5  12   1    1.70   20.40
  -4 -13  -1   73.19   24.90
  -4 -13  -1   71.89   10.80
   4  13   1   12.50   21.70
  -3 -14  -1  115.89   32.10
  -3 -14  -1   99.19   13.30
   3  14   1   38.50   31.60
  -2 -15  -1  131.79   17.00
  -2 -15  -1   67.09   31.90
  -2 -15  -1  144.09   35.10
   2  15   1  211.88   39.30
  -1 -16  -1  103.29   13.70
  -1 -16  -1   88.99   34.10
  -1 -16  -1  105.19   32.10
   1  16   1   53.89   25.00
   1  16   1  163.18   34.70
   0 -17  -1   -2.10   28.90
   0 -17  -1   24.80   22.40
   0  17   1   10.90   28.20
   1 -18  -1   52.89   33.20
   1 -18  -1   10.50   31.20
   1 -18  -1   57.39   11.40
  -1  18   1   82.99   24.20
  -1  18   1   48.10   30.40
   3 -20  -1   93.19   15.20
   3 -20  -1  128.29   41.60
  -3  20   1  148.79   38.10
   4 -21  -1   32.40   23.20
   4 -21  -1   15.30   33.50
   4 -21  -1   70.29   11.70
  -4  21   1   45.00   33.40
  -4  21   1   47.30   25.40
   5 -22  -1  178.48   49.99
   5 -22  -1  207.28   24.00
  -5  22   1  159.28   43.10
   6 -23  -1   91.49   28.90
   6 -23  -1   -1.60   25.20
   6 -23  -1   -2.10   11.10
  -6  23   1   -5.80   24.80
  -6  23   1   72.79   29.30
   7 -24  -1   54.59   33.20
   7 -24  -1   49.20   13.70
   7 -24  -1   91.09   46.00
  -7  24   1  124.39   38.40
   8 -25  -1    0.50   33.60
   8 -25  -1   17.40   10.30
   8 -25  -1  -31.40   38.60
  -8  25   1   19.30   30.50
   9 -26  -1  -32.80   38.50
   9 -26  -1   11.30   33.00
   9 -26  -1   28.90   10.50
  -9  26   1   23.50   32.80
  10 -27  -1   21.30   41.60
  10 -27  -1  110.89   34.60
  10 -27  -1   21.40   11.70
  10 -27  -1   34.50   29.60
 -10  27   1  -13.90   32.90
 -10  27   1  123.49   38.20
  11 -28  -1   10.10   29.50
 -11  28   1   11.90   31.20
  12 -29  -1  -13.60   30.20
 -12  29   1  -14.50   31.70
  13 -30  -1   31.20   33.90
 -13  30   1  -18.70   31.90
  14 -31  -1   -5.90   31.60
 -14  31   1   48.90   39.20
  15 -32  -1   23.10   35.10
 -15  32   1  -25.40   35.90
  16 -33  -1   29.20   36.50
  17 -34  -1    7.50   35.60
  18 -35  -1   10.00   36.10
  19 -36  -1   -7.50   37.20
 -16   0  -1  -10.10   24.80
  16   0   1  -18.40   21.70
 -15  -1  -1  -14.40   23.30
  15   1   1   -3.80   22.30
  15   1   1    4.40   10.10
 -14  -2  -1   57.69   30.20
 -13  -3  -1   62.69   29.70
 -12  -4  -1   24.60   26.00
 -12  -4  -1   13.10    9.40
  12   4   1   19.40   18.10
  12   4   1   30.90    8.80
 -11  -5  -1  -13.70   23.20
 -11  -5  -1    6.60    8.40
  11   5   1   11.20   22.00
  11   5   1    9.50    7.10
 -10  -6  -1   30.70    9.30
 -10  -6  -1   29.30   20.80
  10   6   1   15.50   14.60
  10   6   1   36.60    8.50
  10   6   1   15.80   21.10
  -9  -7  -1  156.98   35.50
  -9  -7  -1  123.09   16.00
   9   7   1  120.39   15.60
   9   7   1  110.69   31.50
  -8  -8  -1   17.00    8.10
  -8  -8  -1    1.70   22.30
   8   8   1   13.50    6.90
   8   8   1   31.40   24.50
   8   8   1   22.70   18.40
  -7  -9  -1   -5.20    7.30
  -7  -9  -1   10.10   23.40
   7   9   1   18.20   22.90
   7   9   1    7.40    6.30
   7   9   1   16.40   23.80
  -6 -10  -1   32.90   25.70
  -6 -10  -1   43.50    9.90
   6  10   1   53.39   27.50
   6  10   1   58.49    9.60
  -5 -11  -1    4.10    7.30
  -5 -11  -1  -15.80   20.30
   5  11   1   22.00   23.00
   5  11   1    8.90   19.00
   5  11   1    9.50    6.20
   3  13   1   14.60   23.90
  -2 -14  -1   41.30    8.50
  -2 -14  -1   11.10   17.60
   2  14   1    2.80   19.50
   2  14   1    2.40   23.10
  -1 -15  -1   66.19   10.30
  -1 -15  -1   88.19   31.10
  -1 -15  -1   11.90   20.40
   1  15   1   28.90   25.40
   0 -16  -1   -1.70   17.90
   0 -16  -1    8.10   21.00
   0 -16  -1   -8.40    7.30
   0  16   1   -6.70   23.40
   1 -17  -1   24.10   29.30
   1 -17  -1  -17.10   18.40
  -1  17   1   45.70   28.60
  -1  17   1   56.79   23.20
   2 -18  -1   18.50   27.80
   2 -18  -1   -6.10   28.40
   2 -18  -1   -0.60    7.80
   2 -18  -1   -0.50   17.40
  -2  18   1    3.30   18.20
  -2  18   1   -0.30   27.60
   3 -19  -1   51.29   33.00
   3 -19  -1   58.09   23.00
   3 -19  -1   33.80   10.50
  -3  19   1   45.70   25.20
  -3  19   1   93.79   26.50
   4 -20  -1   42.60   25.90
   4 -20  -1   30.00    9.40
   4 -20  -1    6.30   20.70
  -4  20   1   42.60   31.00
  -4  20   1    5.40   21.10
   5 -21  -1   17.90   33.10
   6 -22  -1   14.90   38.80
   6 -22  -1   25.30   26.40
   7 -23  -1  -16.40   31.40
   7 -23  -1    8.20   30.50
   7 -23  -1    4.40    9.50
   7 -23  -1    8.30   24.00
  -7  23   1   19.30   32.70
  -7  23   1   14.30   24.60
   8 -24  -1  -27.40   37.60
   8 -24  -1   10.80    9.80
   8 -24  -1   54.89   27.00
   8 -24  -1   13.60   35.60
  -8  24   1   21.90   33.80
  -8  24   1   48.20   28.00
   9 -25  -1  -37.50   29.00
   9 -25  -1  -21.70   38.20
   9 -25  -1   10.60   26.20
   9 -25  -1  -14.60    8.90
  -9  25   1    3.20   31.70
  -9  25   1   13.40   27.70
  -9  25   1    1.90   31.90
  10 -26  -1   10.20   39.80
  10 -26  -1    4.50   11.20
  10 -26  -1  -39.10   27.30
 -10  26   1  -31.00   26.70
 -10  26   1   27.50   35.80
  11 -27  -1  -14.80   32.70
  11 -27  -1   34.20   31.10
  11 -27  -1   11.10   11.40
  11 -27  -1    9.70   39.20
 -11  27   1   -4.60   23.60
 -11  27   1   39.50   33.10
 -11  27   1   -4.10   33.90
  12 -28  -1    3.80   29.90
 -12  28   1    8.60   30.70
  13 -29  -1   23.10   32.70
 -13  29   1   34.20   33.50
  14 -30  -1   12.70   33.60
 -14  30   1   31.10   35.10
  15 -31  -1  102.99   40.70
  16 -32  -1   18.80   35.50
  17 -33  -1   20.80   36.00
  18 -34  -1    6.20   33.80
  19 -35  -1   55.59   40.30
  20 -36  -1   -4.30   35.40
 -17   2  -1  -19.60   23.60
  17  -2   1   -1.20   23.50
  17  -2   1   22.80   22.60
 -16   1  -1   29.90   27.10
  16  -1   1   39.60   26.30
  16  -1   1   43.40   22.00
 -15   0  -1   46.90   28.90
  15   0   1   47.90   25.90
 -14  -1  -1   32.40   25.30
  14   1   1   18.60    9.50
  14   1   1   39.50   25.70
 -13  -2  -1    8.50   26.20
  13   2   1   17.00    8.10
 -12  -3  -1   10.40   24.10
 -12  -3  -1    0.80    8.60
  12   3   1   11.30    7.80
 -11  -4  -1  279.47   28.60
 -11  -4  -1  271.57   46.20
  11   4   1  239.58   27.50
  11   4   1  270.57   43.70
 -10  -5  -1   -5.50   20.60
 -10  -5  -1   30.70    8.40
  10   5   1    1.00   14.30
  10   5   1    1.60    6.30
  10   5   1   18.10   20.00
  -9  -6  -1    0.00   16.20
  -9  -6  -1   -2.90    8.20
   9   6   1    5.00    6.20
   9   6   1   -5.00   18.50
  -8  -7  -1  174.48   19.60
  -8  -7  -1  173.18   36.00
   8   7   1  147.69   19.00
   8   7   1  150.88   33.60
  -7  -8  -1  628.04   57.59
  -7  -8  -1  604.14   72.79
   7   8   1  499.65   70.29
   7   8   1  555.94   57.09
  -6  -9  -1    0.20    6.70
  -6  -9  -1    2.30   20.60
   6   9   1   14.20   17.40
   6   9   1   -1.00    5.50
  -5 -10  -1   80.19   26.20
  -5 -10  -1   19.70    7.60
   5  10   1    7.70   17.20
   5  10   1   33.40   19.70
   5  10   1   22.30    7.30
  -4 -11  -1  202.38   38.30
  -4 -11  -1  197.98   22.10
   4  11   1  195.88   21.40
  -3 -12  -1  749.03   74.49
  -3 -12  -1  783.02   87.79
  -2 -13  -1  298.57   47.60
  -2 -13  -1  286.07   30.90
   2  13   1  318.27   49.99
  -1 -14  -1   33.30   21.50
  -1 -14  -1   65.79   23.40
  -1 -14  -1   50.69    9.40
   1  14   1   66.99   21.60
   1  14   1   14.40   23.10
   0 -15  -1    7.00   19.20
   0 -15  -1   28.30   20.40
   0  15   1   18.50   23.70
   1 -16  -1  384.16   61.69
   1 -16  -1  442.06   62.69
   1 -16  -1  419.36   41.70
  -1  16   1  373.56   58.29
   2 -17  -1    7.70    7.70
   2 -17  -1    0.50   27.00
   2 -17  -1   -6.00   16.30
  -2  17   1   28.50   25.90
  -2  17   1   -5.30   18.20
   4 -19  -1    1.20    7.90
   4 -19  -1    5.30   20.70
  -4  19   1   11.60   28.00
   5 -20  -1   56.69   24.90
   5 -20  -1  111.59   40.60
   5 -20  -1  195.88   38.50
  -5  20   1   50.99   24.70
  -5  20   1  103.49   29.50
   6 -21  -1   70.69   36.90
   6 -21  -1   16.30   22.10
   6 -21  -1   56.79   10.70
   6 -21  -1   85.09   39.90
  -6  21   1   41.80   32.20
  -6  21   1   19.90   23.20
   7 -22  -1   44.50   38.10
   8 -23  -1   62.09   27.20
   8 -23  -1    1.30   24.60
   8 -23  -1    0.50    9.60
   8 -23  -1   20.30   37.70
  -8  23   1  -13.40   23.00
  -8  23   1  -23.40   30.40
  -8  23   1   58.39   27.10
   9 -24  -1   -4.70   24.10
   9 -24  -1   15.80   37.80
   9 -24  -1   11.60   31.60
   9 -24  -1    0.60    9.40
  -9  24   1   -2.30   31.50
  -9  24   1  -45.90   27.40
  -9  24   1    4.00   25.00
  10 -25  -1   -9.70   35.30
  10 -25  -1    7.80   25.60
  10 -25  -1    4.50   10.90
  10 -25  -1   32.10   34.40
 -10  25   1   -2.30   31.50
 -10  25   1  -55.69   24.70
 -10  25   1   11.40   27.50
  11 -26  -1   29.80   36.60
  11 -26  -1   54.69   29.90
  11 -26  -1    4.00   25.50
  11 -26  -1    4.60   19.70
 -11  26   1   -6.40   31.10
 -11  26   1   27.70   27.70
 -11  26   1   29.80   30.90
  12 -27  -1   35.00   26.50
  12 -27  -1   10.50   11.60
  12 -27  -1   27.60   41.30
 -12  27   1   -9.30   30.90
 -12  27   1   21.80   36.60
  13 -28  -1  -13.00   29.00
 -13  28   1    6.90   32.20
  14 -29  -1  -20.00   30.10
 -14  29   1    8.60   33.70
  15 -30  -1   88.89   38.50
  16 -31  -1   19.70   35.50
  17 -32  -1   -3.60   33.60
  18 -33  -1   -7.10   33.40
  19 -34  -1   -1.20   33.80
  20 -35  -1  -13.20   35.50
 -17   3  -1  -13.10   23.00
  17  -3   1  -17.10   21.70
  17  -3   1   24.30   25.30
 -16   2  -1   23.60   27.20
  16  -2   1   79.69   26.10
  16  -2   1   30.50   23.90
 -15   1  -1   12.80   24.70
  15  -1   1  -11.00   12.30
  15  -1   1    1.10    7.20
  15  -1   1   13.70   22.20
 -14   0  -1   16.30   25.60
  14   0   1    6.00    5.50
  14   0   1    6.40   21.70
  14   0   1    7.10    7.70
 -13  -1  -1  120.79   34.40
  13   1   1  104.79   14.10
 -12  -2  -1    4.20   22.40
  12   2   1    0.30    7.10
 -11  -3  -1   49.20   25.50
 -11  -3  -1   20.10    8.90
  11   3   1   44.60   13.80
  11   3   1   22.80    7.30
 -10  -4  -1  111.09   27.90
 -10  -4  -1  126.29   15.30
  10   4   1  114.59   14.90
  10   4   1  110.69   28.70
  -9  -5  -1  374.86   52.29
  -9  -5  -1  355.26   36.30
   9   5   1  475.55   50.89
   9   5   1  311.97   35.50
  -8  -6  -1  142.39   16.90
  -8  -6  -1  105.89   29.90
   8   6   1  133.09   29.60
  -7  -7  -1   86.09   12.30
  -7  -7  -1  101.09   27.20
   7   7   1   90.49   12.50
   7   7   1  125.19   27.60
  -6  -8  -1   32.80    8.20
  -6  -8  -1   25.70   21.50
   6   8   1   20.60   21.00
   6   8   1   86.39   19.60
   6   8   1   40.70    7.70
  -5  -9  -1 1319.27  131.29
  -5  -9  -1 1269.07  118.99
   5   9   1 1265.07  118.79
   5   9   1  999.60  129.59
  -4 -10  -1  161.68   32.90
  -4 -10  -1  160.18   18.60
  -2 -12  -1  293.47   45.90
  -2 -12  -1  274.97   29.20
   2  12   1  277.77   45.60
  -1 -13  -1 1277.77  143.29
  -1 -13  -1 1265.17  144.19
  -1 -13  -1 1294.77  131.59
   1  13   1 1623.94  144.69
   1 -15  -1   30.50   19.80
   1 -15  -1   53.99   27.50
   1 -15  -1    9.60    7.30
  -1  15   1  109.49   28.60
  -1  15   1   -0.10   17.80
   2 -16  -1  101.49   30.10
   2 -16  -1  161.38   17.40
  -2  16   1  103.39   31.90
   3 -17  -1  778.12   78.19
   3 -17  -1  590.44   67.49
   3 -17  -1  702.83   85.69
  -3  17   1  617.84   81.19
  -3  17   1  745.53   78.39
   4 -18  -1  548.25   54.09
   4 -18  -1  510.35   73.19
  -4  18   1  539.15   70.99
   5 -19  -1   99.09   25.20
   5 -19  -1   60.69   10.90
   5 -19  -1   36.00   25.20
   5 -19  -1   25.60   28.00
  -5  19   1   45.00   29.40
   6 -20  -1   12.70   26.50
   6 -20  -1   36.90   10.10
   6 -20  -1   58.69   23.80
   6 -20  -1   28.10   24.70
  -6  20   1   50.39   24.60
  -6  20   1    6.20   28.60
   7 -21  -1  163.98   44.80
   7 -21  -1  200.28   21.00
   7 -21  -1  157.18   42.70
  -7  21   1   92.39   35.00
  -7  21   1  143.09   43.90
   8 -22  -1   -9.30   31.10
   8 -22  -1   57.69   24.90
   8 -22  -1  -28.10   31.20
   8 -22  -1   22.10    9.90
  -8  22   1   -8.90   21.10
  -8  22   1   39.90   25.30
  -8  22   1  -19.90   29.60
   9 -23  -1   94.69   31.20
   9 -23  -1   48.30   39.20
   9 -23  -1   56.29   13.40
   9 -23  -1   61.89   27.90
  -9  23   1   67.09   29.20
  -9  23   1   65.79   36.30
  -9  23   1   77.19   37.30
  10 -24  -1   -3.30    9.40
  10 -24  -1   49.60   27.90
  10 -24  -1   -1.30   25.20
  10 -24  -1    9.10   36.80
 -10  24   1    2.90   32.20
 -10  24   1  -10.60   29.70
 -10  24   1   44.30   29.30
  11 -25  -1    5.70   26.40
  11 -25  -1   -6.90   33.40
  11 -25  -1   11.30   24.00
  11 -25  -1   13.70    9.80
 -11  25   1    5.30   25.20
 -11  25   1  -12.10   28.50
 -11  25   1  -15.40   25.40
  12 -26  -1   63.89   14.60
  12 -26  -1   26.40   39.50
  12 -26  -1   86.19   39.60
 -12  26   1   79.99   37.50
 -12  26   1  133.29   44.50
  13 -27  -1   -3.80   28.80
 -13  27   1    7.40   30.10
  14 -28  -1   23.80   30.20
 -14  28   1   11.10   32.90
  15 -29  -1   -9.30   30.70
  16 -30  -1   13.30   33.00
  17 -31  -1   16.80   34.20
  18 -32  -1   26.90   37.70
  19 -33  -1    3.40   34.00
  20 -34  -1   -2.60   35.00
 -17   4  -1   23.50   26.30
  17  -4   1   16.00   24.60
  17  -4   1   10.80   22.60
 -16   3  -1   17.60   26.90
  16  -3   1  -13.10   22.80
  16  -3   1   -3.20   18.40
  16  -3   1   10.00    7.50
 -15   2  -1    1.90   24.00
  15  -2   1    6.10    7.60
  15  -2   1   33.00   24.30
  15  -2   1   10.90   16.90
 -14   1  -1    4.50   24.30
  14  -1   1    3.30    7.20
  14  -1   1   -8.20   22.70
 -13   0  -1   61.09   28.20
  13   0   1   50.29   24.00
  13   0   1   60.09   10.00
 -12  -1  -1   62.19   27.00
  12   1   1   47.40    9.10
 -11  -2  -1    7.20    7.40
 -11  -2  -1   18.80   22.60
  11   2   1    6.90    6.00
 -10  -3  -1  432.36   42.50
 -10  -3  -1  470.55   57.59
  10   3   1  395.36   41.90
  10   3   1  409.36   64.79
  -9  -4  -1    4.60    6.60
  -9  -4  -1  -27.10   15.00
   9   4   1    1.70    5.40
   9   4   1   -4.00   12.20
   9   4   1    1.00   13.80
  -8  -5  -1   79.49   23.00
  -8  -5  -1   45.80    8.10
   8   5   1   30.90    7.10
   8   5   1   34.00   18.70
   8   5   1   33.60   15.70
  -7  -6  -1  134.29   27.20
  -7  -6  -1  141.69   17.30
   7   6   1  102.59   26.80
   7   6   1  165.28   16.60
  -5  -8  -1  402.96   41.50
  -5  -8  -1  390.06   53.19
   5   8   1  413.96   41.20
   5   8   1  478.55   55.49
  -4  -9  -1   15.20   18.70
   4   9   1   11.60   15.00
  -3 -10  -1  299.57   31.80
  -3 -10  -1  384.46   43.30
   3  10   1  299.37   31.50
  -2 -11  -1  857.31  114.79
  -2 -11  -1  936.61   89.59
  -1 -12  -1  693.33   66.99
  -1 -12  -1  538.45   52.69
   1  12   1  409.66   64.29
   0 -13  -1   65.39   26.40
   0 -13  -1   47.80   25.90
   0 -13  -1   48.60    8.70
   0  13   1   33.30   23.50
   1 -14  -1  488.25   65.79
   1 -14  -1  429.96   49.20
  -1  14   1  657.33   65.59
  -1  14   1  508.95   57.79
   2 -15  -1  663.53   65.89
   2 -15  -1  465.65   56.79
  -2  15   1  471.95   59.09
   3 -16  -1  172.88   37.80
   3 -16  -1  119.09   26.20
   3 -16  -1  198.78   18.60
  -3  16   1  152.18   29.30
  -3  16   1  133.59   32.30
   5 -18  -1  622.24   78.89
   5 -18  -1  552.94   59.19
   5 -18  -1  596.34   77.99
  -5  18   1  675.73   75.89
   7 -20  -1   22.30   21.10
   7 -20  -1    7.10    9.20
   7 -20  -1    4.50   21.50
   7 -20  -1   -5.90   30.90
  -7  20   1    3.80   28.40
  -7  20   1  -26.70   26.50
  -7  20   1   16.20   20.80
   8 -21  -1   21.80   33.10
   8 -21  -1   -2.30   20.00
   8 -21  -1   49.30    9.50
   8 -21  -1   12.70   31.40
  -8  21   1  -11.20   21.30
  -8  21   1   12.50   22.60
  -8  21   1   16.40   28.80
   9 -22  -1  124.99   44.50
   9 -22  -1   68.49   39.90
   9 -22  -1  243.78   41.20
  -9  22   1  186.18   46.80
  -9  22   1  141.79   39.70
  -9  22   1  222.88   42.70
  10 -23  -1  240.88   53.89
  10 -23  -1  273.57   55.79
 -10  23   1  313.67   57.99
 -10  23   1  299.27   52.29
  11 -24  -1   27.10   33.90
  11 -24  -1    6.00   31.40
  11 -24  -1   -4.90   23.30
 -11  24   1   17.10   31.20
 -11  24   1    0.50   30.10
 -11  24   1   24.90   27.90
  12 -25  -1   23.40   37.00
  12 -25  -1    7.00   32.70
 -12  25   1  -10.10   30.30
 -12  25   1   85.89   32.50
 -12  25   1   -3.60   30.30
  13 -26  -1   38.20   31.40
  13 -26  -1   18.10   34.80
  13 -26  -1   30.10   38.00
 -13  26   1   26.90   35.50
 -13  26   1   -4.00   28.30
 -13  26   1  109.29   36.30
  14 -27  -1  166.28   41.80
  15 -28  -1   -4.00   31.00
  16 -29  -1   75.09   36.90
  17 -30  -1   20.20   33.00
  18 -31  -1   -9.30   33.20
  19 -32  -1    8.10   33.30
  20 -33  -1   44.30   35.40
  18  -6   1  -23.20   20.60
 -17   5  -1  -39.50   19.40
  17  -5   1  -13.60   22.30
  17  -5   1   17.00   25.40
  17  -5   1   -3.90    6.80
 -16   4  -1  -25.00   21.00
  16  -4   1    1.00    6.90
  16  -4   1   -1.60   21.40
  16  -4   1    0.20   21.10
 -15   3  -1   26.70   26.00
  15  -3   1   -0.40   24.00
  15  -3   1   91.49   25.70
  15  -3   1    9.10    7.60
 -14   2  -1    7.20   24.20
  14  -2   1    9.30   22.90
  14  -2   1   -6.90   13.50
  14  -2   1   -2.20    6.60
 -13   1  -1   27.10   25.30
  13  -1   1    5.70    9.90
  13  -1   1   10.20    6.80
  13  -1   1   36.20   21.60
 -12   0  -1  210.68   36.80
  12   0   1  187.08   34.10
 -11  -1  -1   89.69   28.00
  11   1   1   86.39   11.70
 -10  -2  -1   58.99   10.20
 -10  -2  -1   21.00   21.90
  10   2   1   65.79    9.30
  -9  -3  -1    1.30    6.00
  -9  -3  -1  -11.20   16.40
   9   3   1   15.10   19.60
   9   3   1    3.20    5.10
  -8  -4  -1  100.59   12.70
  -8  -4  -1  107.39   23.50
   8   4   1  105.59   12.60
   8   4   1   90.89   23.30
  -7  -5  -1  927.71   89.49
  -7  -5  -1  950.20   99.29
   7   5   1  878.21   88.69
   7   5   1  932.61   97.39
  -6  -6  -1   93.49   12.30
  -6  -6  -1   80.39   20.90
   6   6   1   91.69   22.80
   6   6   1  105.09   12.50
  -5  -7  -1   22.40   17.10
  -5  -7  -1   17.70    5.90
   5   7   1   27.60    6.10
   5   7   1    7.60   13.50
   5   7   1    2.40   16.00
  -4  -8  -1 1666.23  162.58
  -4  -8  -1 1816.92  172.38
   4   8   1 1635.64  162.48
  -3  -9  -1   35.60    6.70
  -3  -9  -1   -0.50   15.70
   3   9   1   33.70    6.00
   3   9   1   15.50   14.10
  -2 -10  -1   31.30   16.40
  -1 -11  -1   61.39   24.40
   1  11   1   70.69   28.70
   0 -12  -1   41.80   23.30
   0 -12  -1   15.70   16.50
   0 -12  -1    9.20    5.80
   0  12   1    9.00   19.90
   3 -15  -1   49.40   27.50
   3 -15  -1  123.49   32.90
  -3  15   1  146.69   28.10
   5 -17  -1  210.28   21.40
   5 -17  -1  151.68   36.50
   5 -17  -1  191.38   37.20
  -5  17   1  245.88   42.60
  -5  17   1  129.59   34.30
   6 -18  -1  269.77   51.79
   6 -18  -1  278.57   52.59
   6 -18  -1  414.96   49.99
  -6  18   1  325.37   53.89
  -6  18   1  410.56   50.39
  -7  19   1   44.00   29.30
   9 -21  -1   62.59   37.40
   9 -21  -1  134.49   39.70
  -9  21   1  117.29   38.00
  -9  21   1   95.19   34.70
  10 -22  -1  -27.70   26.30
  10 -22  -1  -12.50   21.00
  10 -22  -1   23.50   34.50
 -10  22   1   26.20   31.90
 -10  22   1   29.00   31.00
 -10  22   1   -7.40   23.80
  11 -23  -1   22.60   25.30
  11 -23  -1   36.20   34.50
  11 -23  -1   53.99   36.40
 -11  23   1    7.50   25.70
 -11  23   1   77.29   35.60
 -11  23   1   68.29   34.70
  12 -24  -1   41.10   27.80
  12 -24  -1  -20.60   33.20
  12 -24  -1  -10.70   30.90
 -12  24   1   -2.30   29.60
 -12  24   1   41.60   28.50
 -12  24   1   24.50   24.50
  14 -26  -1  -12.00   26.90
  14 -26  -1    9.50   26.10
  14 -26  -1  -38.60   34.40
 -14  26   1  -13.80   31.10
  15 -27  -1   22.00   30.50
  16 -28  -1    3.20   28.50
  17 -29  -1   58.19   35.50
  18 -30  -1   17.80   32.80
  19 -31  -1   -3.70   33.90
  20 -32  -1   27.00   35.30
 -18   7  -1    3.10   24.40
  18  -7   1    2.80    7.10
  18  -7   1   -2.30   26.20
  18  -7   1   -4.60   24.70
 -17   6  -1   39.20   28.90
  17  -6   1   -7.50   22.50
  17  -6   1    6.00    7.40
 -16   5  -1   12.50   24.20
  16  -5   1  -40.00   19.70
  16  -5   1   -0.10    7.10
  16  -5   1    7.60   21.80
 -15   4  -1   -3.40   23.00
  15  -4   1    2.90    7.20
  15  -4   1   44.00   24.90
  15  -4   1   19.10   20.60
 -14   3  -1   32.40   26.50
  14  -3   1   50.69    8.60
  14  -3   1   86.29   26.80
  14  -3   1   91.49   24.00
  14  -3   1   12.60   13.10
 -13   2  -1  134.69   34.10
 -12   1  -1  -16.80   19.70
  12  -1   1    6.20    6.40
  12  -1   1   -4.40   18.10
  12  -1   1    2.30   11.50
  12  -1   1   -5.80    3.90
 -11   0  -1  184.98   34.80
  11   0   1  157.38   17.80
 -10  -1  -1   22.50   19.30
 -10  -1  -1   -4.30    5.90
  10   1   1   27.60   15.30
  10   1   1    5.30    5.10
  -9  -2  -1  172.88   20.30
  -9  -2  -1  166.48   32.10
   9   2   1  187.18   19.60
  -8  -3  -1  105.89   22.80
   8   3   1  111.99   26.10
   8   3   1  126.89   14.30
  -7  -4  -1   51.69   19.30
  -7  -4  -1   48.90    8.10
   7   4   1   55.49    7.60
   7   4   1   38.70   17.60
  -6  -5  -1    9.10    5.40
  -6  -5  -1   18.10   16.00
   6   5   1   25.80    5.90
   6   5   1   25.80   15.30
  -5  -6  -1  134.19   26.10
  -5  -6  -1  119.29   14.40
   5   6   1  170.58   24.20
   5   6   1  140.39   25.50
   5   6   1   99.39   13.80
  -4  -7  -1  104.49   13.00
  -4  -7  -1  120.19   24.30
   4   7   1  118.29   22.60
   4   7   1  103.89   12.50
  -3  -8  -1  489.15   51.89
  -3  -8  -1  461.45   43.20
   3   8   1  433.76   43.00
   3   8   1  317.67   52.89
  -2  -9  -1   87.79   19.60
  -2  -9  -1   71.49    9.60
  -1 -10  -1 1797.32  180.38
  -1 -10  -1 1912.81  171.28
   1  10   1 1591.14  178.88
   0 -11  -1   53.69   19.00
   0 -11  -1   66.09    8.70
   0 -11  -1   97.89   26.00
   0  11   1   51.29   15.60
   0  11   1   30.00   19.60
   1 -12  -1  485.05   46.10
   1 -12  -1  403.76   58.39
   2 -13  -1  210.88   22.90
   2 -13  -1  217.08   36.00
  -2  13   1  224.98   36.50
   3 -14  -1   10.00   14.70
   3 -14  -1   33.10   17.80
   3 -14  -1  102.89   50.59
   3 -14  -1   28.90   11.90
  -3  14   1   -2.10   14.30
  -3  14   1   59.69   22.70
   4 -15  -1   -7.10    5.60
   4 -15  -1    2.30   21.40
  -4  15   1   12.40   16.30
  -4  15   1   26.50   22.20
   6 -17  -1  163.38   31.30
   6 -17  -1  245.98   39.70
   6 -17  -1  276.07   41.80
  -6  17   1  182.18   35.70
  -6  17   1  165.08   35.10
  -6  17   1  162.28   33.30
   7 -18  -1  421.76   54.69
  -7  18   1  438.96   55.49
   8 -19  -1  -13.50   25.50
   8 -19  -1    8.40   29.50
  -8  19   1  -23.90   23.70
  -8  19   1   21.00   26.60
  -9  20   1    9.90   51.89
  11 -22  -1   44.90   35.90
  11 -22  -1   34.80   27.30
  11 -22  -1   72.59   28.50
 -11  22   1    5.10   30.30
 -11  22   1   16.70   30.30
 -11  22   1   97.39   30.60
  12 -23  -1    3.30   33.20
  12 -23  -1   16.00   32.70
 -12  23   1   -5.50   28.90
 -12  23   1   19.00   30.70
 -12  23   1   93.39   30.90
  13 -24  -1  -20.70   28.40
  13 -24  -1   13.60   26.40
  13 -24  -1   28.70   35.20
 -13  24   1   19.90   30.20
 -13  24   1  -23.10   24.80
  14 -25  -1   -1.90   32.50
  14 -25  -1   13.60   34.00
  14 -25  -1   53.59   30.00
 -14  25   1  -32.50   26.90
 -14  25   1   18.10   32.60
  15 -26  -1  124.39   37.30
  16 -27  -1   12.80   29.10
  17 -28  -1   23.40   32.50
  18 -29  -1   11.60   31.70
  19 -30  -1    0.80   30.00
  20 -31  -1   29.90   33.40
 -18   8  -1  -12.30   24.80
  18  -8   1   -8.30   22.70
  18  -8   1   -0.70    7.00
  18  -8   1   23.00   28.40
 -17   7  -1   -1.60   23.40
  17  -7   1  -17.90   27.30
  17  -7   1    9.30   23.00
  17  -7   1    1.90    7.10
 -16   6  -1   24.70   28.00
  16  -6   1  -16.20   21.80
  16  -6   1    8.80    6.90
  16  -6   1    4.40   23.80
 -15   5  -1   -1.90   23.60
  15  -5   1   -1.30   13.70
  15  -5   1   -4.40    6.50
  15  -5   1    9.00   11.60
  15  -5   1   57.49   26.40
  15  -5   1   38.40   24.30
 -14   4  -1  196.08   41.50
  14  -4   1  234.48   38.00
  14  -4   1  196.98   38.40
 -13   3  -1  127.79   30.70
  13  -3   1   65.19   22.20
  13  -3   1   77.19   25.80
  13  -3   1  106.19   12.40
 -12   2  -1   28.80   21.90
  12  -2   1   30.80   20.40
  12  -2   1   -7.30   11.60
  12  -2   1   11.60    6.30
 -11   1  -1   -6.80   18.50
  11  -1   1    0.70   18.00
  11  -1   1    7.20    5.10
  11  -1   1   12.10    5.70
 -10   0  -1  -23.20   15.30
  10   0   1   13.20    4.90
  10   0   1    2.00   11.60
  -9  -1  -1   18.50   18.30
   9   1   1   50.29    7.50
   9   1   1   47.50   14.00
  -8  -2  -1   92.49   12.00
  -8  -2  -1   84.99   22.90
   8   2   1   99.29   11.90
  -7  -3  -1  505.45   49.10
  -7  -3  -1  518.15   58.89
   7   3   1  478.15   48.80
   7   3   1  431.96   57.99
   7   3   1  535.05   53.79
  -6  -4  -1   59.59   18.50
  -6  -4  -1   61.69    8.10
   6   4   1   59.79    7.80
   6   4   1   35.60   15.70
  -5  -5  -1  517.25   56.19
  -5  -5  -1  454.75   47.10
   5   5   1  490.95   47.00
  -4  -6  -1  109.79   24.00
  -4  -6  -1  145.79   15.10
   4   6   1  132.59   25.00
   4   6   1  134.19   15.00
  -3  -7  -1   99.59   10.90
  -3  -7  -1  139.29   22.10
   3   7   1   94.29   11.30
   3   7   1   50.29   20.40
  -2  -8  -1  164.88   27.70
  -2  -8  -1  135.19   15.70
   2   8   1  143.79   15.30
  -1  -9  -1  833.22   82.19
  -1  -9  -1  949.01   92.89
   1   9   1  798.72   90.79
   0 -10  -1  127.49   13.30
   0 -10  -1   43.20   25.60
   0 -10  -1  116.99   26.70
   1 -11  -1  685.83   68.49
   1 -11  -1  714.43   79.89
  -1  11   1  728.13   77.99
   3 -13  -1  248.18   32.40
   3 -13  -1  160.18   35.10
  -3  13   1  230.08   32.30
  -3  13   1  184.48   33.90
   4 -14  -1  303.87   43.10
   4 -14  -1  179.98   38.30
  -4  14   1  196.38   39.20
  -4  14   1  267.47   39.90
   5 -15  -1  581.04   74.59
   5 -15  -1  800.42   78.89
  -5  15   1  540.75   73.79
  -5  15   1  678.83   75.39
   7 -17  -1  329.27   45.00
   7 -17  -1  213.88   44.30
  -7  17   1  272.97   44.20
  -7  17   1  330.97   49.90
   8 -18  -1    3.80   24.60
   8 -18  -1    8.10   28.40
  -8  18   1    3.60   24.40
  -8  18   1   -6.60   23.00
  10 -20  -1    3.90   28.20
  10 -20  -1    3.00   27.10
 -10  20   1   14.20   24.90
 -10  20   1   78.99   26.80
 -10  20   1   41.30   29.80
  11 -21  -1   29.60   34.20
 -11  21   1   21.70   32.90
 -11  21   1   38.90   24.80
  13 -23  -1   29.50   26.10
  13 -23  -1  123.99   40.20
 -13  23   1   59.79   27.60
 -13  23   1   89.39   33.90
  14 -24  -1   15.00   34.50
  14 -24  -1   58.69   29.30
  14 -24  -1   11.60   31.60
 -14  24   1   20.50   23.40
 -14  24   1   53.79   32.80
  15 -25  -1   29.40   29.60
  15 -25  -1   38.70   36.30
  15 -25  -1    0.40   24.60
 -15  25   1   -4.30   19.80
 -15  25   1    6.70   32.10
  16 -26  -1   10.90   27.90
  17 -27  -1   25.10   31.50
  18 -28  -1   40.50   33.70
  19 -29  -1    0.40   31.20
  20 -30  -1   13.40   32.90
 -18   9  -1   -8.30   24.30
  18  -9   1    4.60    7.40
  18  -9   1    2.60   25.40
  18  -9   1   13.20   28.30
 -17   8  -1    5.20   25.20
  17  -8   1   14.10   26.20
  17  -8   1   -7.00    6.60
  17  -8   1   10.20   24.00
 -16   7  -1  152.28   38.90
  16  -7   1  171.48   33.50
  16  -7   1  102.79   14.40
  16  -7   1  103.59   32.60
 -15   6  -1   16.10   25.30
  15  -6   1   58.89   25.60
  15  -6   1   33.10    7.70
  15  -6   1   -0.80   15.80
  15  -6   1   56.29   25.90
 -14   5  -1   30.80   25.10
  14  -5   1   91.39   25.30
  14  -5   1   28.50   22.50
  14  -5   1   27.80    7.40
  14  -5   1   27.70   17.10
 -13   4  -1    6.00   22.10
  13  -4   1   39.00   18.90
  13  -4   1    7.90   20.10
  13  -4   1    1.90    6.20
  13  -4   1   -4.30   15.10
 -12   3  -1  -10.20   16.80
  12  -3   1   -1.90   17.70
  12  -3   1   -7.70    5.60
  12  -3   1  -16.60   10.40
 -11   2  -1  437.26   60.19
  11  -2   1  449.56   47.20
  11  -2   1  586.74   58.89
 -10   1  -1   28.10   19.20
  10  -1   1   39.40    5.50
  10  -1   1   15.80   15.60
  10  -1   1    7.80    3.20
  -9   0  -1  414.76   41.60
  -9   0  -1  413.26   50.49
   9   0   1  425.86   41.40
  -8  -1  -1  949.80   91.59
  -8  -1  -1  889.41   98.89
   8   1   1  975.20   91.49
  -7  -2  -1   39.50   16.50
  -7  -2  -1   38.50    6.00
   7   2   1   34.50    5.30
   7   2   1    8.40   11.00
  -6  -3  -1   62.79   17.40
  -6  -3  -1   52.49    7.50
   6   3   1   49.50   16.00
   6   3   1   59.59    7.40
  -4  -5  -1  198.18   30.70
  -4  -5  -1  217.08   22.10
   4   5   1  236.48   28.90
   4   5   1  212.08   22.10
  -3  -6  -1  856.11   82.39
  -3  -6  -1  890.31   89.49
   3   6   1  843.22   89.79
   3   6   1  831.22   82.29
  -2  -7  -1 1121.99  122.79
  -2  -7  -1 1259.07  116.89
   2   7   1 1225.28  116.79
  -1  -8  -1 1836.52  190.88
  -1  -8  -1 2220.78  199.68
   0  -9  -1  416.26   59.89
   0  -9  -1  524.85   60.79
   0  -9  -1  599.44   52.39
   0   9   1  522.05   61.09
   1 -10  -1  267.37   28.60
   1 -10  -1  358.46   42.40
   2 -11  -1    7.50   12.50
   2 -11  -1    1.00    4.60
   2 -11  -1   18.60   19.00
   2 -11  -1  -13.60   15.30
  -2  11   1    9.80   13.20
  -2  11   1   27.00   14.00
   4 -13  -1   23.30   19.50
   4 -13  -1  106.19   19.90
   4 -13  -1   47.90   22.10
  -4  13   1   18.30   18.90
  -4  13   1   56.59   19.60
   7 -16  -1  341.57   48.40
   7 -16  -1  345.97   48.30
   7 -16  -1  250.17   40.70
  -7  16   1  316.77   45.60
  -7  16   1  253.27   46.60
  -7  16   1  394.76   50.29
   9 -18  -1  105.49   32.60
   9 -18  -1   30.00   27.80
  -9  18   1   82.49   28.50
  10 -19  -1   78.29   32.50
  10 -19  -1  132.89   37.00
  10 -19  -1   46.70   23.20
 -10  19   1   60.59   26.10
 -10  19   1   76.29   25.50
 -10  19   1  128.79   33.00
  11 -20  -1   91.49   26.50
  11 -20  -1   17.90   29.50
 -11  20   1   22.20   27.70
 -11  20   1  -38.00   23.20
  12 -21  -1   13.50   32.90
  12 -21  -1   38.50   32.10
 -12  21   1   33.90   25.00
 -12  21   1   12.90   26.70
  13 -22  -1   25.70   33.10
  13 -22  -1   32.70   35.00
 -13  22   1   17.80   30.60
  14 -23  -1   39.10   26.60
  14 -23  -1    9.20   33.30
 -14  23   1   20.20   30.40
 -14  23   1   11.10   28.70
  15 -24  -1   99.39   33.10
  15 -24  -1   13.70   34.40
  15 -24  -1  -13.40   31.40
 -15  24   1   -2.60   29.40
 -15  24   1   19.00   30.50
  16 -25  -1   16.00   27.40
  17 -26  -1   -7.30   28.00
  18 -27  -1   14.20   29.80
  19 -28  -1   31.00   31.80
  20 -29  -1   13.80   31.10
 -18  10  -1   33.10   30.40
  18 -10   1   47.50   28.80
  18 -10   1   21.60    8.00
  18 -10   1   28.90   28.90
 -17   9  -1    9.80   25.40
  17  -9   1    5.70   24.50
  17  -9   1   -2.50    6.80
  17  -9   1   -0.90   24.30
 -16   8  -1   -5.70   22.80
  16  -8   1   48.30    8.40
  16  -8   1   79.59   30.30
  16  -8   1   22.80   18.50
  16  -8   1   34.40   25.90
 -15   7  -1   20.50   24.30
  15  -7   1  -11.70   20.90
  15  -7   1   23.70   24.40
  15  -7   1    8.60   17.10
 -14   6  -1  -18.80   21.20
  14  -6   1    1.80   21.40
  14  -6   1   12.70   18.30
  14  -6   1   -2.00   20.50
  14  -6   1    3.80    6.40
 -13   5  -1  199.28   40.20
  13  -5   1  216.78   24.40
  13  -5   1  243.38   39.30
  13  -5   1  286.17   41.70
 -12   4  -1   22.80   21.00
  12  -4   1   16.70   19.50
  12  -4   1    8.60    5.70
  12  -4   1   14.70   15.40
 -11   3  -1   13.80   18.70
  11  -3   1   51.19   19.50
  11  -3   1   -8.50    9.60
  11  -3   1    7.60    5.30
 -10   2  -1 1002.70   99.19
  10  -2   1  962.60   87.99
  10  -2   1  773.42   94.59
  -9   1  -1  235.58   33.90
   9  -1   1  192.18   20.90
   9  -1   1  207.98   30.30
  -8   0  -1   36.60   17.00
  -8   0  -1   57.19    7.80
   8   0   1   50.59    6.90
  -7  -1  -1  261.27   34.80
  -7  -1  -1  257.97   25.50
   7   1   1  240.98   25.20
  -6  -2  -1   76.79   17.60
  -6  -2  -1   57.19    7.70
   6   2   1   61.69    7.50
  -5  -3  -1 5749.62  540.05
   5   3   1 5417.06  539.75
  -4  -4  -1 1855.51  179.88
  -4  -4  -1 1876.41  185.48
   4   4   1 1917.31  185.08
   4   4   1 1856.71  179.78
  -3  -5  -1  511.85   49.20
  -3  -5  -1  513.75   54.89
   3   5   1  490.55   49.10
   3   5   1  511.75   56.29
  -2  -6  -1 1074.79  103.09
  -2  -6  -1 1004.90   97.09
   2   6   1  967.80   96.99
  -1  -7  -1  619.24   60.79
  -1  -7  -1  494.55   51.39
   2 -10  -1   58.89   16.60
   2 -10  -1   49.40   20.30
  -2  10   1   35.50   14.70
  -2  10   1   15.10   16.50
   3 -11  -1 1564.34  176.98
   3 -11  -1 1892.31  180.18
   3 -11  -1 2103.99  181.88
  -3  11   1 1585.14  177.58
  -3  11   1 1744.23  178.98
  -3  11   1 2147.29  183.08
   4 -12  -1 1433.26  141.19
   4 -12  -1 1359.36  143.19
  -4  12   1 1316.97  142.69
  -4  12   1 1387.86  139.99
   5 -13  -1  726.63   76.19
  -5  13   1  691.63   76.19
   6 -14  -1   37.40   32.20
   8 -16  -1   -1.50   22.70
   8 -16  -1  111.39   23.20
   8 -16  -1   42.90   21.50
  -8  16   1   65.89   25.00
  -8  16   1    7.00   21.10
   9 -17  -1  208.48   39.80
   9 -17  -1  179.58   33.50
   9 -17  -1  242.18   43.90
  -9  17   1  208.18   36.40
  -9  17   1  251.77   45.40
  -9  17   1  190.58   35.80
  10 -18  -1   32.70   27.20
  10 -18  -1   35.80   29.10
  10 -18  -1    0.30   20.20
 -10  18   1   71.29   30.10
 -10  18   1   42.70   24.70
 -10  18   1   -3.50   19.10
  12 -20  -1  139.49   38.40
  12 -20  -1   90.19   37.00
 -12  20   1  101.29   34.00
 -12  20   1   66.39   34.40
  13 -21  -1   72.99   32.70
 -13  21   1  142.99   39.70
 -13  21   1  116.19   37.00
  14 -22  -1   17.40   31.20
  14 -22  -1  -19.20   26.20
 -14  22   1    0.80   29.10
 -14  22   1   -8.50   26.30
  15 -23  -1  -17.60   20.90
  15 -23  -1   33.90   34.20
  15 -23  -1  -16.10   25.90
 -15  23   1   28.20   33.00
 -15  23   1    5.30   28.10
  16 -24  -1   19.50   27.70
  16 -24  -1    3.80   33.30
 -16  24   1   19.90   31.80
  17 -25  -1    6.40   27.90
  18 -26  -1   19.50   29.30
  19 -27  -1   -8.10   28.60
  20 -28  -1    7.00   31.00
 -18  11  -1   29.90   27.70
  18 -11   1   25.70   25.70
  18 -11   1   20.00    7.50
  18 -11   1   18.30   28.30
 -17  10  -1  -21.50   21.40
  17 -10   1   30.20   27.40
  17 -10   1    1.40    6.40
  17 -10   1  -26.10   23.80
 -16   9  -1   -6.70   22.70
  16  -9   1    8.90   18.30
  16  -9   1   51.19   28.90
  16  -9   1   10.70    7.10
  16  -9   1    8.90   25.10
 -15   8  -1   60.59   27.20
  15  -8   1    0.20   23.40
  15  -8   1    4.60   21.60
  15  -8   1    4.50   18.10
  15  -8   1   14.00   11.30
 -14   7  -1   40.60   24.90
  14  -7   1    6.10   21.80
  14  -7   1   16.40    6.60
  14  -7   1    4.90   20.30
  14  -7   1   55.29   23.40
 -13   6  -1    7.10   22.20
  13  -6   1   16.70    6.20
  13  -6   1   37.40   22.00
  13  -6   1   66.09   22.40
  13  -6   1    9.70   17.50
 -12   5  -1   41.30   23.10
  12  -5   1   44.60    7.70
  12  -5   1   34.60   20.30
  12  -5   1   98.19   22.50
 -11   4  -1   41.40   21.90
  11  -4   1   19.70   15.10
  11  -4   1   53.19    7.40
 -10   3  -1   77.89   23.10
  10  -3   1   72.09    9.70
  10  -3   1  104.89   21.10
  -9   2  -1  161.18   28.10
   9  -2   1  169.28   28.10
   9  -2   1  188.48   18.80
  -8   1  -1    0.30   12.70
   8  -1   1    3.20    3.90
  -7   0  -1  629.04   61.49
  -7   0  -1  594.44   68.59
   7   0   1  657.13   61.49
  -6  -1  -1  109.79   12.20
  -6  -1  -1  112.59   21.20
   6   1   1  110.99   11.90
  -5  -2  -1   -5.80   10.30
  -5  -2  -1   -4.00    3.40
   5   2   1   -0.80    3.40
  -4  -3  -1   17.70    9.50
  -4  -3  -1   23.80    4.60
   4   3   1   24.10    4.30
   4   3   1   26.40   10.00
  -3  -4  -1  878.31   92.89
  -3  -4  -1  915.61   87.69
   3   4   1  916.21   87.69
   3   4   1  922.61   93.09
  -2  -5  -1  188.38   30.20
  -2  -5  -1  232.38   23.20
   2   5   1  201.68   32.10
   2   5   1  246.68   23.10
  -1  -6  -1 1849.61  157.88
  -1  -6  -1 1389.16  150.28
   0  -7  -1    2.70   15.80
   0   7   1   -3.50   14.80
   1  -8  -1 6246.27  596.44
   1  -8  -1 6841.92  601.84
  -1   8   1 5534.95  595.04
   2  -9  -1 1103.99  107.19
   2  -9  -1  927.01  107.89
  -2   9   1 1128.09  113.29
  -2   9   1 1037.80  107.09
   3 -10  -1  155.18   28.40
  -3  10   1  178.98   29.60
   6 -13  -1  161.38   30.90
   6 -13  -1  187.18   31.10
  -6  13   1  293.97   36.80
  -6  13   1  142.69   29.30
   7 -14  -1  248.68   38.50
  -7  14   1  231.58   39.70
   9 -16  -1  851.11   84.39
   9 -16  -1  660.23   87.09
   9 -16  -1  788.12   89.89
  -9  16   1  643.34   84.89
  -9  16   1  748.13   86.39
  -9  16   1  836.82   84.79
  10 -17  -1  293.17   51.49
  10 -17  -1  360.96   53.69
 -10  17   1  352.96   50.59
 -10  17   1  295.77   51.69
  11 -18  -1  103.79   32.80
  11 -18  -1   26.80   21.10
  11 -18  -1    7.30   26.60
 -11  18   1  122.99   31.60
 -11  18   1   53.29   29.30
  12 -19  -1   58.09   32.80
  12 -19  -1   -9.20   26.90
  12 -19  -1    8.50   20.50
 -12  19   1   -4.60   26.50
 -12  19   1   40.30   28.20
  13 -20  -1    8.90   31.60
  13 -20  -1   54.79   33.60
 -13  20   1   69.89   34.00
 -13  20   1   46.50   31.20
  14 -21  -1   22.60   24.30
  14 -21  -1   50.79   33.90
  14 -21  -1   69.89   34.40
 -14  21   1   34.80   29.50
 -14  21   1   72.69   34.80
  15 -22  -1   34.40   27.60
  15 -22  -1   -0.40   55.99
  15 -22  -1   18.20   30.30
 -15  22   1   16.80   23.20
 -15  22   1   38.30   31.10
  16 -23  -1   21.60   23.90
  16 -23  -1   -9.80   31.00
  16 -23  -1   11.30   27.20
 -16  23   1  -31.00   31.00
 -16  23   1  -27.50   26.00
  17 -24  -1   32.00   29.60
  18 -25  -1   77.99   33.00
  19 -26  -1    2.20   27.60
  20 -27  -1   14.60   30.50
 -18  12  -1   36.10   28.00
  18 -12   1   28.40   28.00
  18 -12   1    0.70    7.20
  18 -12   1  -16.90   24.30
 -17  11  -1  -13.40   23.80
  17 -11   1    2.50   24.70
  17 -11   1  -13.40   23.10
  17 -11   1    7.50    6.80
  17 -11   1  -16.30   19.00
 -16  10  -1   12.00   24.70
  16 -10   1   -4.30    6.50
  16 -10   1    6.90   19.40
  16 -10   1   18.50   25.20
  16 -10   1   -7.30   23.80
 -15   9  -1   36.30   26.50
  15  -9   1   34.60   24.90
  15  -9   1   -5.40   18.70
  15  -9   1   25.70   24.10
  15  -9   1   21.20    7.40
 -14   8  -1   84.89   29.50
  14  -8   1   82.59   11.80
  14  -8   1  116.09   25.20
  14  -8   1   75.79   26.40
  14  -8   1   91.29   28.80
 -13   7  -1   -9.80   19.80
  13  -7   1   11.50   19.90
 -12   6  -1  168.38   32.30
  12  -6   1  157.78   16.90
  12  -6   1  163.68   30.30
  12  -6   1  118.19   26.70
 -11   5  -1   -3.50   17.30
  11  -5   1   34.60   14.70
  11  -5   1   -0.50   15.60
  11  -5   1   18.00    5.40
 -10   4  -1    9.90   16.10
  10  -4   1    7.40    4.00
  10  -4   1  -11.60   13.20
  10  -4   1   20.50   12.60
  -9   3  -1  168.08   27.40
   9  -3   1  128.99   14.30
   8  -2   1  127.09   22.20
  -7   1  -1   -4.10    3.30
  -7   1  -1    0.10   10.90
   7  -1   1    0.70    3.40
  -6   0  -1  194.48   24.80
  -6   0  -1  143.19   15.80
   6   0   1  151.28   15.70
  -5  -1  -1  246.58   29.90
  -5  -1  -1  228.28   22.80
   5   1   1  223.38   22.70
  -4  -2  -1  812.62   76.69
  -4  -2  -1  774.32   81.59
   4   2   1  790.92   76.89
  -3  -3  -1  218.78   27.30
  -3  -3  -1  195.38   20.30
   3   3   1  204.88   26.50
   3   3   1  199.88   21.00
  -2  -4  -1 1325.37  125.89
  -2  -4  -1 1214.98  121.29
   2   4   1 1205.18  121.29
   2   4   1 1353.46  126.59
  -1  -5  -1 2192.18  212.08
  -1  -5  -1 2561.24  217.78
   1   5   1 1966.80  214.28
   3  -9  -1  280.37   36.50
  -3   9   1  258.87   35.70
   7 -13  -1 1766.72  181.78
   7 -13  -1 1859.41  183.68
  -7  13   1 1796.72  180.88
  -7  13   1 1811.72  182.88
   9 -15  -1   89.39   26.60
   9 -15  -1   52.69   19.80
   9 -15  -1   16.10   22.50
  -9  15   1   65.49   22.10
  -9  15   1    9.20   20.50
  -9  15   1   43.50   19.00
  10 -16  -1   -3.40   22.30
  10 -16  -1  -22.70   19.70
  10 -16  -1   15.20   17.20
 -10  16   1    2.70   15.70
 -10  16   1   -5.90   18.30
  11 -17  -1    9.00   18.70
  11 -17  -1   35.30   27.40
  11 -17  -1   60.39   29.20
 -11  17   1   33.40   26.50
 -11  17   1   44.60   26.70
  12 -18  -1   42.50   30.00
  12 -18  -1   90.89   33.20
 -12  18   1   43.30   29.10
 -12  18   1  120.09   34.00
  13 -19  -1  267.47   47.40
  13 -19  -1  150.78   38.90
 -13  19   1  250.57   44.20
 -13  19   1  172.18   43.80
  14 -20  -1   12.70   30.20
  14 -20  -1  -33.70   26.60
 -14  20   1    7.40   26.30
 -14  20   1   19.30   22.60
  15 -21  -1   11.90   24.90
  15 -21  -1   16.60   31.20
  15 -21  -1  104.09   36.80
 -15  21   1   79.49   34.70
 -15  21   1   46.90   31.40
  16 -22  -1   36.30   31.70
  16 -22  -1   30.10   33.10
  16 -22  -1    6.60   25.30
 -16  22   1   -4.30   27.10
 -16  22   1   37.10   30.50
  17 -23  -1    9.70   26.80
  18 -24  -1    6.00   28.10
  19 -25  -1   12.10   28.20
  20 -26  -1   16.00   29.10
 -18  13  -1   11.20   23.90
  18 -13   1    1.30    7.20
  18 -13   1  -10.40   25.40
  18 -13   1   40.00   30.50
 -17  12  -1    3.80   23.80
  17 -12   1   40.80   26.10
  17 -12   1   26.90   21.60
  17 -12   1   29.80   27.80
  17 -12   1   27.90    8.00
 -16  11  -1   -6.60   23.50
  16 -11   1   35.80   28.20
  16 -11   1    9.90   23.70
  16 -11   1   -4.60   19.70
 -15  10  -1    8.10   23.40
  15 -10   1   16.60    6.90
  15 -10   1    0.60   21.70
  15 -10   1    0.00   24.30
  15 -10   1   33.80   21.30
 -14   9  -1   44.90   26.00
  14  -9   1   87.49   25.70
  14  -9   1   34.30   21.80
  14  -9   1  102.99   28.40
  14  -9   1   67.89    9.60
 -13   8  -1   19.10   23.60
  13  -8   1  118.89   26.70
  13  -8   1   52.79    8.90
  13  -8   1   97.29   24.80
 -12   7  -1  112.09   29.20
  12  -7   1  201.98   29.10
  12  -7   1  163.58   29.80
  12  -7   1  103.49   14.60
 -11   6  -1  519.85   57.99
  11  -6   1  435.96   44.20
  11  -6   1  434.26   54.39
 -10   5  -1   10.10   15.70
  10  -5   1   30.70    5.50
  10  -5   1   14.30   14.80
  10  -5   1   34.70   13.60
  -9   4  -1  133.99   25.00
   9  -4   1  111.59   12.50
  -8   3  -1  525.55   60.59
   8  -3   1  588.54   52.49
   8  -3   1  470.65   58.19
  -7   2  -1  206.58   30.70
   7  -2   1  294.47   30.90
   7  -2   1  209.18   22.40
  -6   1  -1  184.38   28.80
  -6   1  -1  221.48   21.90
   6  -1   1  225.08   21.80
  -5   0  -1  740.93   79.59
  -5   0  -1  773.12   74.59
   5   0   1  792.72   74.59
  -4  -1  -1   15.00    4.00
  -4  -1  -1   17.40    8.70
   4   1   1   16.20    3.90
  -3  -2  -1  265.87   32.60
  -3  -2  -1  285.27   27.70
   3   2   1  281.27   27.60
  -2  -3  -1 2608.24  263.97
   2   3   1 2841.82  264.47
   0   5   1 4362.96  421.16
   3  -8  -1  362.56   43.20
   3  -8  -1  329.97   40.30
  -3   8   1  349.17   39.90
  -3   8   1  408.06   43.10
   4  -9  -1  210.08   30.40
   4  -9  -1  200.28   30.30
  -4   9   1  220.18   30.70
  -4   9   1  172.38   29.30
   6 -11  -1   88.19   20.90
   6 -11  -1   42.10   18.80
  -6  11   1   94.19   20.30
   7 -12  -1   66.69   21.70
   7 -12  -1   42.70   19.10
  -7  12   1   53.89   19.90
  -7  12   1   68.29   19.30
   9 -14  -1  150.18   34.30
   9 -14  -1  265.87   39.10
  -9  14   1  124.59   33.00
  -9  14   1  206.88   33.60
  10 -15  -1   -0.20   15.30
  10 -15  -1   40.50   24.90
  10 -15  -1   24.60   21.70
 -10  15   1   32.10   22.50
 -10  15   1   69.09   26.10
  11 -16  -1   15.30   16.80
  11 -16  -1   23.40   19.10
  11 -16  -1   22.60   25.00
 -11  16   1   14.00   21.50
 -11  16   1   -6.40   22.70
  12 -17  -1   27.40   20.40
  12 -17  -1   -1.70   24.50
  12 -17  -1    0.30   24.90
 -12  17   1    5.80   24.10
 -12  17   1  -13.80   23.20
  13 -18  -1   -4.70   26.90
  13 -18  -1   -3.80   19.60
  13 -18  -1   17.50   22.40
 -13  18   1   27.40   26.90
 -13  18   1    3.90   25.60
  14 -19  -1    0.50   20.90
  14 -19  -1  -11.70   28.30
  14 -19  -1  -12.70   28.90
 -14  19   1   19.00   27.70
 -14  19   1   -5.50   27.10
  15 -20  -1   31.10   24.80
  15 -20  -1   -4.20   29.50
  15 -20  -1    7.40   29.10
 -15  20   1  -20.30   24.90
 -15  20   1   12.10   27.30
  16 -21  -1  -13.40   24.60
  16 -21  -1    2.90   28.80
  16 -21  -1   -6.50   29.00
 -16  21   1   10.20   28.30
 -16  21   1   29.90   30.10
  17 -22  -1  -15.70   25.60
  17 -22  -1   -6.90   20.80
  17 -22  -1  -16.60   30.70
 -17  22   1    1.70   19.40
 -17  22   1  -11.40   29.60
  18 -23  -1   22.10   27.00
  19 -24  -1   37.60   29.50
  20 -25  -1    3.60   28.20
 -18  14  -1   -5.10   24.60
  18 -14   1   12.80   24.80
  18 -14   1   14.70    7.20
  18 -14   1   -8.10   21.80
  18 -14   1    9.50   29.60
 -17  13  -1    6.90   25.40
  17 -13   1   16.90   26.20
  17 -13   1   -2.60   20.50
  17 -13   1  -26.10   22.40
  17 -13   1   -1.80    6.90
 -16  12  -1    0.40   22.70
  16 -12   1   10.80   24.80
  16 -12   1   16.10    7.30
  16 -12   1   30.60   25.60
  16 -12   1    7.00   21.00
 -15  11  -1  -10.50   23.90
  15 -11   1    8.00    6.60
  15 -11   1   30.30   23.50
  15 -11   1   24.40   24.40
  15 -11   1    8.20   24.70
 -14  10  -1   81.69   29.70
  14 -10   1  122.89   29.50
  14 -10   1  144.19   31.40
  14 -10   1  152.28   28.20
  14 -10   1   85.69   13.10
 -13   9  -1   96.79   29.30
  13  -9   1  183.58   30.80
  13  -9   1  137.09   28.20
  13  -9   1   90.19   23.80
  13  -9   1   89.99   12.20
 -12   8  -1   61.19   23.40
  12  -8   1   63.99    9.20
  12  -8   1   85.69   23.00
  12  -8   1   63.89   22.00
 -11   7  -1  118.19   28.30
  11  -7   1  158.38   15.90
  11  -7   1  109.19   25.60
 -10   6  -1  261.97   38.20
  10  -6   1  184.78   34.00
  10  -6   1  279.27   25.20
  10  -6   1  225.38   34.20
  -9   5  -1   22.70   15.40
   9  -5   1    4.60   13.30
   9  -5   1   16.20    4.40
  -8   4  -1  386.46   42.70
   8  -4   1  256.87   38.70
   8  -4   1  365.96   33.10
  -7   3  -1  445.16   58.09
   7  -3   1  522.95   51.89
   7  -3   1  632.04   57.89
  -6   2  -1   99.19   20.00
   6  -2   1  154.18   20.80
  -5   1  -1 9999.00  960.30
  -4   0  -1  992.70   98.29
  -4   0  -1  984.10   94.09
   4   0   1  966.10   94.09
  -3  -1  -1   25.80    9.10
  -3  -1  -1   19.70    3.70
   3   1   1   23.90    3.50
  -2  -2  -1  962.40   98.09
  -2  -2  -1 1001.30   95.39
   2   2   1 1010.50   95.39
   1   3   1    2.30    7.30
   0  -4  -1  129.39   12.50
   0   4   1  105.49   18.40
   1  -5  -1    2.70    9.90
   1  -5  -1   24.10   10.80
  -1   5   1   42.20   11.30
   2  -6  -1  107.69   19.50
   2  -6  -1  176.88   22.70
  -2   6   1  136.59   20.60
  -2   6   1   88.09   17.20
   4  -8  -1 1007.10  107.79
   4  -8  -1 1057.19  105.49
  -4   8   1 1120.19  108.49
  -4   8   1 1047.10  105.49
   6 -10  -1  573.44   66.49
   6 -10  -1  731.13   68.09
  -6  10   1  488.65   64.99
  -6  10   1  731.43   69.19
   7 -11  -1  328.27   41.40
  -7  11   1  277.77   39.50
   8 -12  -1   32.90   15.40
   8 -12  -1   63.99   20.80
   8 -12  -1  131.19   26.70
  -8  12   1   99.89   21.80
  -8  12   1   71.99   20.40
   9 -13  -1  354.06   45.60
   9 -13  -1  224.78   39.10
  -9  13   1  316.47   43.50
  -9  13   1  234.98   40.00
  10 -14  -1   29.50   21.60
  10 -14  -1   25.70   22.50
  10 -14  -1   35.40   16.50
 -10  14   1   12.40   20.50
 -10  14   1    0.20   19.10
  11 -15  -1   49.20   26.30
  11 -15  -1   58.19   20.00
  11 -15  -1  103.49   29.20
 -11  15   1   19.90   23.30
 -11  15   1   65.79   26.60
  12 -16  -1   60.89   28.40
  12 -16  -1   43.60   27.60
 -12  16   1   27.90   25.80
 -12  16   1   62.39   26.50
  13 -17  -1   -2.50   26.60
  13 -17  -1    2.60   26.50
 -13  17   1  -17.70   23.00
 -13  17   1   -3.00   24.80
  14 -18  -1   13.10   29.40
  14 -18  -1    0.00   28.70
  14 -18  -1  -22.80   19.40
 -14  18   1   37.80   29.70
 -14  18   1   37.70   29.50
  15 -19  -1   -0.70   29.40
  15 -19  -1   66.19   26.80
  15 -19  -1   27.80   31.80
 -15  19   1   -1.80   27.70
 -15  19   1    1.60   18.20
  16 -20  -1    1.60   21.50
  16 -20  -1    8.80   28.60
  16 -20  -1   40.80   27.30
 -16  20   1  -15.00   25.50
 -16  20   1   -3.30   26.50
  17 -21  -1   38.80   33.60
  17 -21  -1  -13.80   25.60
  17 -21  -1    3.10   22.00
 -17  21   1    7.20   28.20
 -17  21   1    9.50   28.40
  18 -22  -1   12.40   26.30
  19 -23  -1   32.30   29.10
  20 -24  -1    7.00   27.90
 -18  15  -1   -1.70   23.70
  18 -15   1    3.40   22.50
  18 -15   1   38.10   31.90
  18 -15   1   26.30    8.10
  18 -15   1   14.40   26.20
 -17  14  -1  -14.50   23.50
  17 -14   1   44.30   24.70
  17 -14   1    1.80    7.30
  17 -14   1    6.10   25.20
  17 -14   1    9.50   24.50
 -16  13  -1   43.60   27.40
 -16  13  -1   26.60   26.20
  16 -13   1   16.50   25.20
  16 -13   1   30.00    8.20
  16 -13   1   69.49   28.10
  16 -13   1   50.69   24.50
 -15  12  -1   -1.00   23.90
 -15  12  -1   20.20   24.50
  15 -12   1   10.20    7.10
  15 -12   1   -5.80   23.50
  15 -12   1   44.60   23.30
  15 -12   1   25.20   24.00
 -14  11  -1  231.18   40.80
 -14  11  -1  233.28   39.30
  14 -11   1  164.78   33.30
  14 -11   1  235.18   22.60
  14 -11   1  199.38   38.10
  14 -11   1  184.38   36.00
 -13  10  -1   26.80   21.70
 -13  10  -1   -7.90   19.50
  13 -10   1   16.20   19.40
  13 -10   1   66.89   20.80
  13 -10   1   11.50    6.20
  13 -10   1    6.80   21.50
 -12   9  -1  -15.40   16.90
 -12   9  -1   13.00   18.60
  12  -9   1    1.00   18.60
  12  -9   1   12.60   14.10
  12  -9   1    0.20    5.00
 -11   8  -1   10.90   16.80
 -11   8  -1   -4.60   16.70
  11  -8   1   13.90    5.10
  11  -8   1   14.00   13.50
  11  -8   1   18.30   18.30
 -10   7  -1   29.20   17.30
 -10   7  -1   16.60   16.80
  10  -7   1    0.30    9.10
  10  -7   1   37.30    5.50
  10  -7   1   13.70   15.00
  -9   6  -1  618.04   65.59
   9  -6   1  558.74   55.89
  -8   5  -1  531.85   63.99
   8  -5   1  543.65   56.59
   8  -5   1  695.33   62.99
  -7   4  -1 1034.80   99.89
   7  -4   1  809.52   96.79
   7  -4   1 1056.49   93.09
  -6   3  -1  894.51   86.49
   6  -3   1  705.73   83.99
   6  -3   1  903.51   80.39
  -5   2  -1 2017.20  197.98
   5  -2   1 2030.90  196.58
   5  -2   1 2015.00  193.58
  -4   1  -1  480.95   49.80
  -4   1  -1  453.85   45.20
   4  -1   1  473.95   45.10
  -3   0  -1  990.00  105.39
  -3   0  -1 1128.39  102.79
   3   0   1 1080.29  102.79
  -2  -1  -1 1776.22  172.08
   2  -5  -1  662.93   68.19
   2  -5  -1  700.53   68.59
  -2   5   1  679.53   68.19
  -2   5   1  650.93   68.79
   3  -6  -1   23.00   13.60
   3  -6  -1   25.80    8.40
   3  -6  -1   18.30   13.20
  -3   6   1   31.30   11.90
  -3   6   1   36.20    8.00
  -3   6   1   35.30   14.40
   4  -7  -1 1064.19  115.09
   4  -7  -1 1395.46  116.59
  -4   7   1 1036.40  114.79
   6  -9  -1  512.95   59.89
  -6   9   1  542.15   58.59
   7 -10  -1   85.09   18.80
   7 -10  -1   46.20   18.60
  -7  10   1   94.49   19.20
  -7  10   1   50.09   16.80
   8 -11  -1   21.50   17.30
   8 -11  -1    9.60   12.10
   8 -11  -1  -13.30   10.30
  -8  11   1   27.20   17.40
  -8  11   1   -3.00   15.80
   9 -12  -1 1337.07  148.59
   9 -12  -1 1544.25  147.19
  -9  12   1 1446.96  146.19
  -9  12   1 1388.66  148.29
  10 -13  -1  438.86   56.49
 -10  13   1  444.16   56.79
  11 -14  -1   80.89   25.60
  11 -14  -1   35.60   24.90
 -11  14   1   53.09   24.10
 -11  14   1   35.60   23.70
  12 -15  -1  135.99   31.80
  12 -15  -1  103.19   31.00
 -12  15   1  115.49   28.60
 -12  15   1  127.39   31.50
  13 -16  -1   22.80   26.30
  13 -16  -1   32.10   27.50
  13 -16  -1   45.40   21.20
 -13  16   1    6.80   24.30
 -13  16   1   35.30   26.70
  14 -17  -1   44.20   22.50
  14 -17  -1   72.59   34.30
  14 -17  -1   83.69   34.20
 -14  17   1   85.99   31.20
 -14  17   1   59.39   30.40
  15 -18  -1   49.30   32.80
  15 -18  -1   54.69   32.80
 -15  18   1   30.30   27.90
 -15  18   1   65.39   30.90
  16 -19  -1   68.99   48.30
  16 -19  -1   21.20   28.20
  16 -19  -1    1.10   28.40
 -16  19   1   15.30   20.70
 -16  19   1  -23.70   26.70
  17 -20  -1    2.30   21.30
  17 -20  -1    3.00   25.50
  17 -20  -1   -0.80   29.90
 -17  20   1  -16.10   26.30
 -17  20   1   33.70   24.30
  18 -21  -1   -3.20   24.50
  19 -22  -1   11.30   26.60
  20 -23  -1   41.20   30.20
  19 -17   1    8.70   25.40
 -18  16  -1  -12.20   24.90
 -18  16  -1   -0.10   24.80
  18 -16   1    1.20    7.10
  18 -16   1   47.80   29.90
  18 -16   1   -6.70   22.60
  18 -16   1   -4.90   27.70
 -17  15  -1   21.40   24.80
 -17  15  -1   26.30   27.50
  17 -15   1   11.00    7.20
  17 -15   1    4.00   22.80
  17 -15   1   23.40   25.20
  17 -15   1   47.70   25.80
 -16  14  -1   40.60   29.10
 -16  14  -1   -2.90   23.20
  16 -14   1   27.60    7.90
  16 -14   1   35.30   24.40
  16 -14   1   35.50   26.70
 -15  13  -1   43.90   26.60
 -15  13  -1   -2.20   24.10
  15 -13   1   43.50   26.50
  15 -13   1   12.70   22.20
  15 -13   1    9.10    8.10
  15 -13   1   -3.20   17.20
 -14  12  -1    2.30   22.10
 -14  12  -1   17.20   23.80
  14 -12   1   26.60   24.30
  14 -12   1   18.50   16.70
  14 -12   1    7.90    6.80
  14 -12   1    6.00   19.90
 -13  11  -1   47.30   23.80
 -13  11  -1   59.19   25.90
  13 -11   1   69.29   25.10
 -12  10  -1   96.79   27.10
 -12  10  -1  107.09   26.30
  12 -10   1  106.09   26.20
 -11   9  -1   27.00   17.90
 -11   9  -1   14.30   17.60
  11  -9   1   10.00   16.30
  11  -9   1   10.30   16.30
 -10   8  -1  463.55   51.79
 -10   8  -1  323.37   50.39
  10  -8   1  446.86   50.69
  -9   7  -1   48.50   17.00
   9  -7   1   -3.40   14.00
  -8   6  -1  654.33   77.29
   8  -6   1  870.71   79.39
  -7   5  -1  117.09   20.70
  -6   4  -1  597.24   66.09
   6  -4   1  672.03   65.09
   6  -4   1  607.94   60.29
  -5   3  -1 1054.79  111.19
   5  -3   1 1064.69  106.79
   5  -3   1 1221.58  110.29
  -4   2  -1    5.80    8.70
   4  -2   1    6.80    9.40
   4  -2   1   -2.80    2.20
   4  -2   1    4.40    2.40
  -3   1  -1  437.76   44.30
  -3   1  -1  417.96   41.50
   3  -1   1  438.56   41.40
  -2   0  -1   -0.70    1.40
  -1  -1  -1    0.60    0.90
   0  -2  -1    0.30    2.20
   0  -2  -1   -1.70    1.90
   1  -3  -1  183.08   20.20
  -1   3   1  177.08   19.80
   2  -4  -1   77.19   12.90
   2  -4  -1   98.69   12.80
  -2   4   1   99.69   14.10
  -2   4   1  102.69   13.90
   4  -6  -1   59.69   15.60
   4  -6  -1   28.10   14.70
  -4   6   1   24.80   13.50
  -4   6   1   44.00   13.40
  -4   6   1    7.10    8.60
   7  -9  -1 1638.24  167.78
   7  -9  -1 1795.02  169.88
  -7   9   1 1696.53  169.28
   8 -10  -1   83.39   23.10
   8 -10  -1   80.49   18.20
   8 -10  -1  107.59   22.70
  -8  10   1  113.39   21.20
  -8  10   1   88.09   23.20
   9 -11  -1  123.89   25.40
   9 -11  -1  109.79   27.40
  -9  11   1  108.79   25.20
  -9  11   1  108.09   23.40
  10 -12  -1  209.68   34.80
  10 -12  -1  182.88   34.30
 -10  12   1  205.68   35.70
 -10  12   1  192.48   32.70
  11 -13  -1  -16.50   18.90
  11 -13  -1   -3.70   14.70
 -11  13   1    3.50   19.80
 -11  13   1    5.00   19.20
  12 -14  -1  143.99   33.90
  12 -14  -1  196.38   32.90
  12 -14  -1  148.09   33.00
 -12  14   1  170.28   35.40
 -12  14   1  122.69   32.30
  13 -15  -1   27.80   25.40
  13 -15  -1    9.70   19.30
  13 -15  -1   27.60   19.10
 -13  15   1   -5.00   24.20
 -13  15   1   30.50   25.20
  14 -16  -1   11.80   19.90
  14 -16  -1   -2.10   18.90
  14 -16  -1   -4.30   27.10
 -14  16   1    0.40   25.50
 -14  16   1  -12.70   24.30
  15 -17  -1  -11.30   20.20
  15 -17  -1   96.29   34.10
  15 -17  -1   -1.30   28.20
 -15  17   1   24.80   28.90
 -15  17   1   90.99   31.80
  16 -18  -1    4.10   29.70
  16 -18  -1   -0.40   28.90
 -16  18   1   20.90   28.40
 -16  18   1  -31.30   22.90
  17 -19  -1   84.49   29.20
  17 -19  -1   -0.60   26.40
  17 -19  -1   24.60   28.90
 -17  19   1  -15.50   28.10
 -17  19   1   50.99   29.20
  18 -20  -1   17.30   31.60
  18 -20  -1   14.40   25.40
 -18  20   1    3.30   29.10
  19 -21  -1    5.00   26.10
  19 -18   1    0.60   25.20
 -18  17  -1  -16.40   24.90
 -18  17  -1    7.80   25.00
  18 -17   1    1.10   23.20
  18 -17   1   17.10   27.10
  18 -17   1   54.49   26.60
  18 -17   1   -1.60    7.50
 -17  16  -1   -5.10   22.80
 -17  16  -1    7.80   25.30
  17 -16   1   28.90   28.00
  17 -16   1   17.00   20.60
  17 -16   1   -6.50    6.80
  17 -16   1   -0.40   23.50
 -16  15  -1   12.40   27.10
 -16  15  -1  -17.80   21.90
  16 -15   1   64.09   26.20
  16 -15   1   16.40    7.20
  16 -15   1  -11.70   23.70
  16 -15   1  -15.50   15.00
 -15  14  -1   38.90   25.40
 -15  14  -1   42.10   28.30
  15 -14   1    1.50   21.90
  15 -14   1   28.60   26.90
 -14  13  -1   30.80   24.70
 -14  13  -1   15.50   24.50
  14 -13   1   12.60   22.60
  14 -13   1    8.40   20.80
 -13  12  -1   78.69   25.30
 -13  12  -1   60.19   25.80
  13 -12   1   60.29   22.60
  13 -12   1   98.19   26.80
 -12  11  -1   19.90   20.30
 -12  11  -1   13.20   20.60
  12 -11   1   -3.90   19.50
  12 -11   1   -2.90    5.70
 -10   9  -1   84.79   20.20
  10  -9   1   25.70   16.70
  10  -9   1   41.60   17.70
  -9   8  -1  760.42   82.59
  -8   7  -1  243.38   30.70
  -8   7  -1  212.58   31.40
   8  -7   1  191.28   29.70
  -7   6  -1  372.76   37.80
  -7   6  -1  254.37   33.10
  -6   5  -1  172.18   22.70
   6  -5   1  109.69   18.70
   5  -4   1   95.59   16.50
  -4   3  -1   31.30   10.70
   4  -3   1   58.49   12.30
  -3   2  -1    9.50    5.30
   3  -2   1   -2.10    1.70
   3  -2   1    2.60    1.30
   3  -2   1    8.10    5.10
  -2   1  -1    0.00    1.20
   2  -1   1   -0.40    2.60
   1  -2  -1   -0.20    1.10
   2  -3  -1   60.39    9.70
  -2   3   1   90.09   11.10
   4  -5  -1  554.14   54.79
   4  -5  -1  551.64   56.99
  -4   5   1  465.35   56.49
  -4   5   1  568.54   55.29
   5  -6  -1 1323.87  143.09
   5  -6  -1 1510.25  144.69
  -5   6   1 1578.64  144.89
   6  -7  -1  467.55   61.69
   6  -7  -1  650.53   61.49
  -6   7   1  490.15   60.39
  -6   7   1  631.94   61.49
   7  -8  -1  178.68   26.30
   7  -8  -1   91.29   24.10
  -7   8   1  177.08   26.70
  -7   8   1  144.79   24.40
   8  -9  -1   38.60   13.70
   8  -9  -1   22.80   14.20
  -8   9   1    4.90   15.20
   9 -10  -1   99.59   18.60
   9 -10  -1   84.89   20.50
   9 -10  -1   37.30   18.80
  -9  10   1   35.40   18.60
  -9  10   1  107.09   24.70
  10 -11  -1  542.75   69.89
  10 -11  -1  650.83   69.19
 -10  11   1  520.25   66.59
 -10  11   1  631.64   68.69
  11 -12  -1  445.76   53.69
  11 -12  -1  418.66   56.19
 -11  12   1  405.06   52.59
 -11  12   1  345.37   49.90
  12 -13  -1    2.40   22.60
  12 -13  -1   44.00   24.00
 -12  13   1    2.20   19.50
 -12  13   1   35.70   22.20
  13 -14  -1    3.30   25.00
  13 -14  -1  108.29   31.00
 -13  14   1   52.09   22.20
  14 -15  -1   70.59   22.70
  14 -15  -1   10.50   26.70
  14 -15  -1  -10.70   25.40
 -14  15   1   -5.40   16.20
 -14  15   1   26.60   26.30
  15 -16  -1   14.70   21.30
  15 -16  -1   11.40   26.20
  15 -16  -1   33.20   31.40
 -15  16   1  -16.50   23.50
 -15  16   1   -1.00   27.60
  16 -17  -1   29.70   29.40
  16 -17  -1   66.09   26.80
  16 -17  -1   -7.00   26.80
 -16  17   1   19.80   27.70
 -16  17   1   69.39   30.00
  17 -18  -1  -27.60   24.70
  17 -18  -1  -25.60   26.70
  17 -18  -1   14.50   24.60
 -17  18   1  -21.30   24.10
 -17  18   1   17.50   26.70
  18 -19  -1   10.50   24.80
  18 -19  -1   10.50   29.50
  18 -19  -1   17.40   29.50
 -18  19   1   12.30   29.30
 -18  19   1   44.30   31.20
  19 -20  -1   10.60   25.40
  19 -19   1   -0.50   25.30
 -18  18  -1    8.50   29.20
 -18  18  -1  -14.60   23.90
  18 -18   1   -3.00   18.50
  18 -18   1    2.60   23.70
  18 -18   1   -0.80    7.90
  18 -18   1   10.20   28.10
 -17  17  -1   10.70   26.60
 -17  17  -1   12.40   24.30
  17 -17   1   11.40   27.30
  17 -17   1   -1.80   23.60
 -16  16  -1   -8.40   23.30
 -16  16  -1   23.30   25.50
  16 -16   1    5.70   23.20
  16 -16   1   -8.30   24.00
 -15  15  -1   -6.20   25.70
 -15  15  -1  -23.80   20.80
  15 -15   1    6.20   26.60
  15 -15   1  -11.30    5.80
 -14  14  -1   11.70   22.80
 -14  14  -1    7.80   24.50
  14 -14   1    9.70   23.70
 -13  13  -1   17.90   22.00
 -13  13  -1    2.80   20.00
  13 -13   1   37.80   21.00
  13 -13   1    7.20    7.50
  13 -13   1   17.50   23.00
 -12  12  -1    2.30   19.20
 -12  12  -1   11.20   21.50
  12 -12   1    5.90   17.90
  12 -12   1   28.10   21.00
 -11  11  -1  309.77   51.29
 -11  11  -1  460.35   52.09
  11 -11   1  431.56   52.19
 -10  10  -1  122.29   23.70
 -10  10  -1  104.79   25.10
  10 -10   1  121.29   24.90
  -8   8  -1  166.68   27.50
  -8   8  -1  156.58   26.20
   8  -8   1  177.68   26.00
  -7   7  -1  386.76   40.80
  -7   7  -1  307.27   41.80
   7  -7   1  356.86   41.10
   6  -6   1  126.09   20.20
   5  -5   1   13.50   12.20
  -4   4  -1 1811.32  155.08
   4  -4   1 1379.76  153.38
  -3   3  -1 3726.73  354.36
   3  -3   1 3635.64  353.56
  -2   2  -1    0.10    0.90
   2  -2   1   -0.40    1.80
   2  -2  -1  260.87   27.80
  -2   2   1  269.17   27.30
   3  -3  -1  565.74   59.99
   3  -3  -1  632.44   59.49
  -3   3   1  579.44   60.19
   5  -5  -1 6320.07  598.24
  -5   5   1 6086.49  597.84
   6  -6  -1 1333.57  140.59
   6  -6  -1 1518.65  139.89
  -6   6   1 1475.65  139.69
  -6   6   1 1272.77  140.59
   7  -7  -1  836.02   77.99
   7  -7  -1  628.54   75.29
  -7   7   1  810.62   77.69
   9  -9  -1 1105.69  116.19
  -9   9   1 1096.79  115.69
  10 -10  -1   32.40   19.80
  10 -10  -1   62.89   19.60
 -10  10   1   49.70   19.70
 -10  10   1   40.70   20.10
  11 -11  -1  113.19   21.90
  11 -11  -1   80.99   27.80
 -11  11   1   92.59   26.50
  12 -12  -1   36.80   19.40
  12 -12  -1   16.90   21.20
 -12  12   1   26.20   18.00
 -12  12   1   11.30   20.60
  13 -13  -1  134.09   39.60
  13 -13  -1  255.17   40.80
  13 -13  -1  248.18   38.10
 -13  13   1  160.08   39.40
 -13  13   1  252.97   40.80
  14 -14  -1   -7.40   17.90
  14 -14  -1   -4.60   23.70
  14 -14  -1  -34.50   21.90
 -14  14   1  -24.80   21.60
 -14  14   1   24.80   25.90
  15 -15  -1   72.79   24.30
  15 -15  -1   12.70   28.70
  15 -15  -1   25.90   27.60
 -15  15   1   14.50   27.00
 -15  15   1   10.20   20.60
  16 -16  -1    7.10   22.90
  16 -16  -1   42.70   29.60
  16 -16  -1   49.99   31.20
 -16  16   1   55.59   29.70
 -16  16   1   29.00   27.70
  17 -17  -1   28.70   24.40
  17 -17  -1  -21.30   24.80
  17 -17  -1   14.70   29.20
 -17  17   1   19.10   28.00
 -17  17   1   16.40   26.10
  18 -18  -1    7.60   23.50
  18 -18  -1  -17.10   25.70
  18 -18  -1    8.60   28.90
 -18  18   1  -34.40   22.60
 -18  18   1    8.00   29.80
  19 -19  -1   17.20   26.10
  19 -20   1    5.90   26.10
 -18  19  -1   14.30   28.00
  18 -19   1   -1.70   27.80
  18 -19   1   44.80   26.90
 -17  18  -1   10.30   27.20
 -17  18  -1  -15.20   21.00
  17 -18   1  -11.30   24.70
  17 -18   1   13.60   24.90
  17 -18   1    9.80   10.60
 -16  17  -1   24.30   26.80
 -16  17  -1    0.00   22.40
  16 -17   1   -9.50   23.30
  16 -17   1    6.20   26.80
  16 -17   1    0.70    9.90
 -15  16  -1   27.30   24.60
 -15  16  -1   36.40   29.00
  15 -16   1   14.80   27.50
 -14  15  -1    7.90   23.40
 -14  15  -1    0.00   24.30
  14 -15   1   12.90   22.10
  14 -15   1   -0.20   23.80
 -13  14  -1   66.09   21.50
 -13  14  -1   27.80   24.40
  13 -14   1   34.30   22.10
  13 -14   1   50.19   25.70
 -12  13  -1  391.66   59.29
 -12  13  -1  497.05   59.39
  12 -13   1  496.75   59.99
 -11  12  -1  117.59   30.20
 -11  12  -1  172.48   30.30
  11 -12   1  193.28   33.90
  11 -12   1  189.98   32.10
 -10  11  -1  161.78   28.00
 -10  11  -1  158.68   29.20
  10 -11   1  131.89   27.10
  -9  10  -1  213.38   29.80
  -9  10  -1  120.09   27.60
  -8   9  -1  221.98   37.30
  -8   9  -1  300.17   37.00
   8  -9   1  321.27   37.60
   7  -8   1  201.38   29.30
  -6   7  -1  195.98   25.50
  -6   7  -1  229.58   27.60
   6  -7   1  143.09   25.40
  -5   6  -1 1530.95  148.19
   5  -6   1 1463.25  146.89
  -4   5  -1  782.52   69.79
   4  -5   1  595.34   68.29
  -3   4  -1 2326.37  216.58
   3  -4   1 2148.89  215.68
  -2   3  -1    0.20    1.30
   2  -3   1   -0.70    1.90
  -2   1   1  420.26   43.90
   3  -2  -1 4402.96  373.16
  -3   2   1 3349.96  372.26
   4  -3  -1  621.44   58.89
   4  -3  -1  518.35   59.39
  -4   3   1  541.35   59.49
  -4   3   1  595.54   58.79
   5  -4  -1 2238.18  234.28
   5  -4  -1 2619.84  236.48
  -5   4   1 2270.87  234.38
  -5   4   1 2573.84  236.18
   6  -5  -1   17.10   12.80
   6  -5  -1  -23.10   11.40
  -6   5   1   15.50   12.30
  -6   5   1   -5.10   11.30
   7  -6  -1   -0.80    9.00
   7  -6  -1    7.90   12.90
   7  -6  -1   -8.00   12.90
  -7   6   1   -2.30   11.90
  -7   6   1   19.20   11.60
   8  -7  -1  100.29   21.10
  -8   7   1  104.19   20.50
   9  -8  -1  371.56   49.30
   9  -8  -1  429.96   47.80
  -9   8   1  328.37   46.10
  -9   8   1  410.16   47.60
  10  -9  -1    2.90   15.70
  10  -9  -1  -10.50   16.10
  10  -9  -1   13.90   13.50
 -10   9   1   -4.40   16.40
 -10   9   1   -2.50   16.10
  11 -10  -1  408.26   46.30
  11 -10  -1  250.27   40.20
  11 -10  -1  348.37   48.60
 -11  10   1  307.97   46.50
 -11  10   1  397.46   46.30
  12 -11  -1   72.49   24.40
  12 -11  -1   55.29   26.10
 -12  11   1   56.09   20.30
 -12  11   1   71.59   24.40
  13 -12  -1   55.99   20.40
  13 -12  -1   81.19   27.90
  13 -12  -1   70.19   24.40
 -13  12   1   63.79   27.20
 -13  12   1  104.49   30.00
  14 -13  -1   13.00   24.80
  14 -13  -1   -0.90   23.50
 -14  13   1   29.50   25.50
 -14  13   1   -4.70   22.90
  15 -14  -1  123.79   32.30
  15 -14  -1   25.80   29.80
  15 -14  -1  107.89   26.40
 -15  14   1   30.60   28.50
 -15  14   1   77.19   31.20
  16 -15  -1   33.50   30.50
  16 -15  -1  116.59   33.80
 -16  15   1   88.19   33.70
 -16  15   1   93.59   33.10
  17 -16  -1   18.90   26.40
  17 -16  -1   23.40   29.70
  17 -16  -1    5.00   22.00
 -17  16   1   -8.10   22.80
 -17  16   1   25.10   29.40
  18 -17  -1    9.90   27.40
  18 -17  -1   -8.60   22.00
 -18  17   1    3.20   27.30
 -18  17   1  -13.80   26.60
  19 -18  -1   26.90   25.80
  20 -22   1   -8.40   27.50
  19 -21   1   -3.10   26.40
  18 -20   1   10.80   25.70
 -17  19  -1    0.20   26.20
 -17  19  -1   16.60   24.40
  17 -19   1   16.60   26.20
  17 -19   1  -17.00   27.30
 -16  18  -1   16.20   28.00
 -16  18  -1   -8.70   22.20
  16 -18   1    4.80   28.30
 -15  17  -1   -4.60   23.40
 -15  17  -1    0.00   25.20
  15 -17   1   23.90   28.70
  15 -17   1   24.70   24.10
 -14  16  -1   78.59   28.80
 -14  16  -1  103.49   31.10
  14 -16   1   32.90   24.10
  14 -16   1   62.49   30.20
 -13  15  -1  171.18   37.70
 -13  15  -1  216.58   37.10
  13 -15   1  225.18   39.70
  13 -15   1  171.98   33.80
 -12  14  -1   -4.90   19.90
 -12  14  -1    8.40   21.40
  12 -14   1   17.80   22.70
 -11  13  -1   37.50   20.10
 -11  13  -1   36.30   21.40
  11 -13   1   -7.10   17.30
  11 -13   1   27.60   20.40
 -10  12  -1  755.52   81.49
 -10  12  -1  702.03   79.89
  10 -12   1  720.63   79.79
  -9  11  -1   39.80   19.40
  -9  11  -1   95.19   21.00
   9 -11   1   91.29   21.80
  -7   9  -1  141.39   24.10
  -7   9  -1  158.68   25.70
   7  -9   1  147.29   24.40
  -6   8  -1 1077.79  111.09
   6  -8   1 1131.79  111.29
  -5   7  -1 3595.84  390.86
  -5   7  -1 4109.69  390.16
   5  -7   1 4398.66  390.66
  -4   6  -1    0.40    8.20
   4  -6   1   10.80   12.70
   3  -5   1  366.96   39.40
  -2   4  -1  869.01   99.99
   2  -4   1 1161.48  100.69
   2   0  -1    2.30    2.70
  -2   0   1    0.80    1.40
   3  -1  -1 3224.38  286.07
  -3   1   1 2700.33  285.57
   4  -2  -1  438.66   42.50
   4  -2  -1  339.97   43.00
  -4   2   1  450.55   42.70
  -4   2   1  341.97   42.90
   5  -3  -1   83.79   17.40
   5  -3  -1  115.59   19.80
  -5   3   1   98.59   19.00
  -5   3   1   93.59   18.50
   6  -4  -1  158.58   24.50
  -6   4   1  158.98   24.50
   7  -5  -1   87.39   18.90
   7  -5  -1  114.49   21.20
  -7   5   1  117.89   19.90
  -7   5   1   85.79   19.10
   8  -6  -1  686.23   83.49
   8  -6  -1  940.61   86.39
   8  -6  -1  769.52   86.79
  -8   6   1  839.22   87.89
  -8   6   1  959.20   86.59
   9  -7  -1  145.39   24.90
   9  -7  -1  147.19   27.00
  -9   7   1  218.98   31.10
  10  -8  -1  115.49   26.90
  10  -8  -1   90.69   23.40
 -10   8   1   95.99   23.30
 -10   8   1   97.89   24.30
  12 -10  -1  -16.50   18.20
  12 -10  -1   38.00   21.60
  12 -10  -1   27.10   16.10
 -12  10   1   -3.80   18.50
 -12  10   1  -17.90   17.10
  13 -11  -1   10.50   16.30
  13 -11  -1   -5.10   22.30
  13 -11  -1   24.30   22.70
 -13  11   1  -10.60   22.60
 -13  11   1   -1.70   20.70
  14 -12  -1   46.50   29.10
  14 -12  -1   22.10   18.60
  14 -12  -1   15.30   23.90
 -14  12   1   88.09   29.60
 -14  12   1   18.60   24.50
  15 -13  -1   -6.90   18.70
  15 -13  -1   20.60   27.80
  15 -13  -1   50.09   28.90
 -15  13   1  -16.70   25.00
 -15  13   1   25.00   26.50
  16 -14  -1   -2.70   26.10
  16 -14  -1   25.60   22.70
  16 -14  -1    8.80   25.80
 -16  14   1   11.10   27.30
 -16  14   1   -2.70   23.70
  17 -15  -1    2.60   21.10
  17 -15  -1   17.10   29.10
  17 -15  -1   11.90   26.70
 -17  15   1   20.90   27.70
 -17  15   1   16.60   21.00
  18 -16  -1   19.00   23.10
  18 -16  -1   18.30   28.60
  18 -16  -1  -21.90   28.30
 -18  16   1    2.90   26.20
 -18  16   1  -16.90   28.80
  20 -23   1    1.20   28.90
  19 -22   1  -18.00   26.70
  18 -21   1   16.10   26.70
 -17  20  -1   21.20   27.60
 -17  20  -1   10.20   26.80
  17 -20   1   13.40   29.20
  17 -20   1   25.30   26.60
 -16  19  -1    1.70   25.90
 -16  19  -1    8.60   25.90
  16 -19   1   -6.20   26.90
  16 -19   1   41.50   28.20
 -15  18  -1  -11.80   22.10
 -15  18  -1   -4.00   25.50
  15 -18   1   35.00   28.90
  15 -18   1   15.10   24.80
 -14  17  -1  -10.80   23.50
 -14  17  -1   -8.50   22.10
  14 -17   1   25.70   27.20
 -13  16  -1   35.80   24.80
 -13  16  -1   85.59   27.00
  13 -16   1   78.89   29.90
  13 -16   1   35.30   22.80
 -12  15  -1   68.19   27.00
 -12  15  -1  168.08   33.20
  12 -15   1  155.98   29.80
  12 -15   1   71.29   28.60
 -10  13  -1   31.80   19.20
 -10  13  -1   -1.20   17.70
  10 -13   1   63.29   22.60
  -9  12  -1   15.60   16.80
  -9  12  -1    4.30   17.20
   9 -12   1   19.90   17.40
   9 -12   1   55.99   21.00
   9 -12   1    8.00   17.50
  -8  11  -1  891.31   90.19
  -8  11  -1  878.61   87.99
   8 -11   1  816.52   88.09
   8 -11   1  695.03   95.39
  -7  10  -1 2210.58  248.08
  -7  10  -1 2656.63  247.58
   7 -10   1 2687.43  248.18
  -6   9  -1   11.90   10.00
  -6   9  -1    1.20   12.10
   6  -9   1   -1.10   12.10
   6  -9   1    7.70   14.70
  -3   6  -1 3694.33  357.66
  -3   6  -1 3562.04  358.46
   3  -6   1 3861.51  357.96
  -2   5  -1  149.29   20.40
  -2   5  -1  171.58   20.50
   2  -5   1  178.38   20.90
   2  -5   1  163.68   20.80
   1  -4   1  113.39   14.10
  -1  -2   1   34.30    6.90
   2   1  -1  611.24   58.59
   2   1  -1  622.24   60.69
  -2  -1   1  599.74   58.69
   3   0  -1 2593.64  244.88
  -3   0   1 2465.55  244.78
   4  -1  -1  158.18   22.60
   4  -1  -1  195.88   23.70
  -4   1   1  170.18   21.70
   5  -2  -1 2284.87  220.88
  -5   2   1 2226.88  220.88
   6  -3  -1 1561.14  139.49
   6  -3  -1 1347.37  140.79
  -6   3   1 1289.07  140.59
   7  -4  -1  208.08   28.40
   7  -4  -1  190.28   30.20
  -7   4   1  219.58   29.20
  -7   4   1  189.38   29.80
   9  -6  -1 1315.57  135.89
   9  -6  -1 1308.77  132.79
  -9   6   1 1335.77  135.69
  -9   6   1 1316.37  133.09
  10  -7  -1   70.79   22.90
 -10   7   1   65.19   21.60
  11  -8  -1  123.49   30.00
  11  -8  -1  189.38   29.60
 -11   8   1  179.28   30.20
 -11   8   1   63.19   25.60
  12  -9  -1  194.18   34.70
  12  -9  -1  135.49   24.30
  12  -9  -1  111.29   28.70
 -12   9   1  145.39   28.90
 -12   9   1  170.58   32.80
  13 -10  -1   35.60   17.70
  13 -10  -1   87.69   25.80
  13 -10  -1   39.50   26.80
 -13  10   1   43.20   24.90
 -13  10   1   33.70   19.00
  14 -11  -1  303.67   42.30
  14 -11  -1  202.38   36.60
  14 -11  -1  148.29   36.80
 -14  11   1  323.47   46.20
 -14  11   1  147.39   38.60
  15 -12  -1   -1.80   25.20
  15 -12  -1   -1.60   24.90
 -15  12   1  -10.20   22.80
 -15  12   1   -3.10   26.90
  16 -13  -1   -7.20   24.90
  16 -13  -1   12.40   29.80
  16 -13  -1  -10.30   18.80
 -16  13   1    8.60   27.40
 -16  13   1    6.30   24.60
  17 -14  -1  -10.60   20.00
  17 -14  -1   55.99   29.20
 -17  14   1   -9.90   23.80
 -17  14   1    2.40   27.10
  18 -15  -1   10.10   21.80
  18 -15  -1   25.20   28.20
 -18  15   1   -7.20   18.30
 -18  15   1   -7.10   27.20
  20 -24   1    3.70   29.90
  19 -23   1    0.10   27.10
  18 -22   1   -4.20   25.20
 -17  21  -1   -5.10   25.10
 -17  21  -1    3.50   26.30
  17 -21   1   56.69   29.40
  17 -21   1   -0.50   29.90
 -16  20  -1   51.69   28.70
 -16  20  -1   10.60   26.10
  16 -20   1    0.50   28.60
  16 -20   1   -4.50   24.00
 -15  19  -1   -8.20   23.60
 -15  19  -1   36.20   27.50
  15 -19   1   60.59   27.20
  15 -19   1   26.20   28.80
  15 -19   1   12.10   32.00
 -14  18  -1  -14.00   23.80
 -14  18  -1    9.30   25.50
  14 -18   1  -25.50   25.80
  14 -18   1   33.60   29.20
  14 -18   1    5.10   21.90
 -13  17  -1   -8.50   22.40
 -13  17  -1    7.70   23.40
  13 -17   1   -7.40   25.80
  13 -17   1    7.40   21.80
  13 -17   1    4.90   25.10
 -12  16  -1    8.90   23.30
 -12  16  -1    8.10   22.40
  12 -16   1   -0.20   22.70
  12 -16   1  -21.40   21.00
  12 -16   1    1.00   18.90
 -11  15  -1   -3.30   19.30
 -11  15  -1   28.20   21.80
  11 -15   1    6.40   20.80
  11 -15   1   25.00   22.90
  11 -15   1   15.70   18.40
 -10  14  -1   38.30   21.50
 -10  14  -1   64.09   23.20
  10 -14   1   69.39   23.50
  10 -14   1   38.00   19.10
  -8  12  -1  378.36   47.50
  -8  12  -1  358.76   46.50
   8 -12   1  336.57   46.70
   8 -12   1  393.76   48.70
   8 -12   1  434.26   48.10
  -6  10  -1  170.18   27.80
  -5   9  -1   32.80   14.90
  -5   9  -1    0.50   12.60
  -5   9  -1   23.90   17.40
   5  -9   1   18.40   16.60
   5  -9   1   10.30   12.60
   5  -9   1   36.80   14.70
  -4   8  -1 2538.05  232.58
  -4   8  -1 2084.49  232.98
  -4   8  -1 2513.05  233.08
   4  -8   1 2102.39  232.88
   4  -8   1 2497.05  232.78
   4  -8   1 2503.25  232.88
  -2   6  -1 1123.59  112.69
   2  -6   1 1155.98  112.99
  -1   5  -1 3698.13  356.86
  -1   5  -1 3694.63  356.06
   1  -5   1 3687.83  356.66
   1   3  -1  673.23   68.69
   1   3  -1  767.22   71.39
  -1  -3   1  685.53   68.79
  -1  -3   1  770.22   71.29
   2   2  -1 3763.22  369.26
  -2  -2   1 3908.61  369.46
   3   1  -1 1504.05  141.99
   3   1  -1 1476.15  144.99
  -3  -1   1 1488.25  141.99
  -3  -1   1 1449.55  144.99
   4   0  -1  775.12   72.89
   4   0  -1  753.82   76.79
  -4   0   1  732.73   77.49
   5  -1  -1   73.99   15.50
   5  -1  -1   41.50    5.90
   5  -1  -1   38.00   14.60
  -5   1   1   42.60   12.20
   6  -2  -1   23.20   12.00
   6  -2  -1   14.10   11.90
   6  -2  -1    4.70    3.60
  -6   2   1    0.20    8.90
   7  -3  -1 4554.44  438.96
   7  -3  -1 4715.93  441.36
  -7   3   1 4361.86  440.86
   8  -4  -1   33.20   17.30
   8  -4  -1  132.39   19.50
  -8   4   1   68.39   19.10
  10  -6  -1  350.16   52.99
  10  -6  -1  454.85   51.49
 -10   6   1  383.96   53.19
 -10   6   1  496.45   53.99
  11  -7  -1  159.68   28.60
  11  -7  -1  235.68   36.50
  11  -7  -1  254.27   34.10
 -11   7   1  167.48   33.50
 -11   7   1  188.38   32.00
  12  -8  -1  188.68   32.90
  12  -8  -1  227.78   38.60
 -12   8   1  169.58   32.90
 -12   8   1  213.58   37.50
  13  -9  -1   96.89   27.00
  13  -9  -1   -4.20   14.60
  13  -9  -1   18.90   24.60
 -13   9   1   29.80   19.40
 -13   9   1   45.50   23.90
  14 -10  -1   -9.10   23.10
  14 -10  -1   -5.60   16.00
  14 -10  -1  -12.00   21.90
 -14  10   1   17.40   25.20
 -14  10   1    9.40   23.20
  15 -11  -1  185.98   37.20
  15 -11  -1  188.18   21.40
 -15  11   1  160.38   38.70
  16 -12  -1   -2.30   18.10
  16 -12  -1   14.40   25.60
  16 -12  -1    9.10    7.90
 -16  12   1   16.00   20.40
  17 -13  -1   48.50   28.60
  17 -13  -1   -5.10   18.60
 -17  13   1    1.30   25.20
  18 -14  -1  -12.30   27.00
 -18  14   1  -17.20   25.50
  20 -25   1    0.00   29.80
  19 -24   1    5.10   28.40
  18 -23   1   38.80   29.30
 -17  22  -1   18.70   29.00
  17 -22   1   -4.40   28.80
  17 -22   1   12.00   25.90
 -16  21  -1   27.40   27.80
 -16  21  -1  -19.10   24.60
  16 -21   1    3.20   28.40
  16 -21   1   15.00   29.00
  16 -21   1   -7.60   25.70
 -15  20  -1   18.90   25.50
 -15  20  -1   -0.90   26.40
  15 -20   1   37.00   26.80
  15 -20   1  -27.90   27.50
  15 -20   1   37.50   30.90
 -14  19  -1    1.40   25.60
 -14  19  -1   84.09   31.40
  14 -19   1  -18.00   21.10
  14 -19   1   -3.30   26.30
  14 -19   1   73.29   32.70
 -13  18  -1   10.00   25.50
 -13  18  -1   -5.30   25.00
  13 -18   1   23.40   28.00
  13 -18   1    2.40   20.60
  13 -18   1  -14.70   26.90
 -12  17  -1   15.80   18.10
 -12  17  -1  -15.00   21.90
  12 -17   1   37.90   26.60
  12 -17   1  -18.40   23.30
 -11  16  -1   32.90   23.40
 -11  16  -1   18.30   17.70
  11 -16   1   27.40   24.50
  11 -16   1    0.50   21.10
  -9  14  -1   89.19   25.50
   9 -14   1  128.69   29.10
   9 -14   1   88.29   23.50
  -8  13  -1  212.58   36.60
  -8  13  -1  256.97   36.70
   8 -13   1  139.79   33.00
   8 -13   1  263.47   36.50
  -7  12  -1  519.75   53.69
  -7  12  -1  391.96   53.79
   7 -12   1  338.27   53.09
   7 -12   1  532.85   54.69
  -2   7  -1 3849.31  349.57
  -2   7  -1 3559.74  348.97
  -2   7  -1 3406.06  350.26
   2  -7   1 3373.26  350.06
   2  -7   1 3612.34  348.77
   2  -7   1 3847.61  349.87
  -1   6  -1  945.21   97.09
   1  -6   1  992.10   92.79
   1  -6   1  944.91   97.49
   1  -6   1  967.40   97.79
   3   2  -1  312.37   32.00
   3   2  -1  264.97   26.70
  -3  -2   1  262.57   26.80
  -3  -2   1  288.27   31.80
   4   1  -1  253.17   31.30
   4   1  -1  253.17   24.80
  -4  -1   1  213.78   31.10
  -4  -1   1  260.47   24.80
   5   0  -1 2626.04  253.47
   5   0  -1 2672.23  258.27
  -5   0   1 2646.04  258.37
   6  -1  -1  526.25   52.89
   6  -1  -1  505.45   58.19
   6  -1  -1  621.64   58.49
  -6   1   1  532.45   59.69
   7  -2  -1  142.29   15.30
   7  -2  -1  173.88   23.60
  -7   2   1  145.29   25.20
   8  -3  -1   34.40   15.40
   8  -3  -1   44.60   15.50
   9  -4  -1  409.76   39.50
   9  -4  -1  326.87   34.30
   9  -4  -1  309.97   43.00
   9  -4  -1  327.57   44.50
  -9   4   1  309.87   44.50
  10  -5  -1  161.78   16.30
  10  -5  -1  111.69   25.80
  10  -5  -1  154.08   29.80
 -10   5   1  163.38   30.40
  11  -6  -1   18.00   17.30
  11  -6  -1    9.90   12.50
  11  -6  -1    3.50    5.10
  11  -6  -1    4.80   13.80
 -11   6   1   -0.20   13.20
  12  -7  -1    8.30    5.10
  12  -7  -1   34.80   22.60
  12  -7  -1  -11.30   17.20
 -12   7   1   -8.90   17.90
  13  -8  -1  117.29   41.20
  13  -8  -1  287.07   40.40
  13  -8  -1  203.28   23.00
 -13   8   1  233.88   41.00
  14  -9  -1   44.50   25.80
  14  -9  -1    6.80   16.10
  14  -9  -1    1.80    5.90
 -14   9   1   27.10   23.80
  15 -10  -1    9.30   24.60
  15 -10  -1    3.10    6.90
 -15  10   1   -2.50   23.40
  16 -11  -1   10.70    7.80
  16 -11  -1   -5.40   24.20
  16 -11  -1   25.80   17.70
 -16  11   1    6.50   25.60
  17 -12  -1   35.30   28.10
  17 -12  -1   30.60    9.60
  17 -12  -1    9.50   18.10
 -17  12   1   19.40   26.90
  18 -13  -1   41.80   27.90
 -18  13   1   19.00   26.50
  19 -14  -1   25.70   28.50
  20 -26   1   14.80   31.80
  19 -25   1   11.00   29.40
  18 -24   1    7.10   28.00
  17 -23   1   28.00   28.60
 -16  22  -1   46.20   31.20
 -16  22  -1   68.79   30.70
  16 -22   1   27.30   28.70
  16 -22   1   46.80   32.20
  16 -22   1   80.29   36.10
 -15  21  -1   12.50   26.50
 -15  21  -1  -17.80   26.00
  15 -21   1  -28.50   26.10
  15 -21   1   11.30   27.60
  15 -21   1   -0.90   25.10
 -14  20  -1   41.80   29.10
  14 -20   1   38.40   30.80
  14 -20   1   13.70   30.40
 -13  19  -1   12.50   26.30
 -13  19  -1   33.70   28.90
  13 -19   1  -27.00   25.20
  13 -19   1   19.60   28.40
  13 -19   1   -0.10   23.30
 -12  18  -1   65.09   29.70
 -12  18  -1   98.79   31.50
  12 -18   1  105.99   32.90
  12 -18   1   38.80   29.60
  12 -18   1  152.18   31.90
 -11  17  -1  208.18   40.60
  11 -17   1  206.38   38.50
 -10  16  -1   54.79   25.50
  10 -16   1   49.40   20.70
  -9  15  -1  171.48   29.80
  -9  15  -1  131.59   31.30
   9 -15   1  156.98   33.10
   9 -15   1  126.69   29.90
  -8  14  -1  330.67   47.00
  -8  14  -1  366.06   46.70
   8 -14   1  349.57   49.20
   8 -14   1  403.16   49.90
  -6  12  -1  260.87   35.40
   6 -12   1  227.48   36.00
  -4  10  -1  500.75   49.50
  -4  10  -1  373.26   46.50
   4 -10   1  314.67   46.90
   4 -10   1  483.95   47.30
  -3   9  -1 1180.78  132.59
  -3   9  -1 1432.46  132.29
   3  -9   1 1389.36  131.79
   3  -9   1 1207.38  131.89
  -2   8  -1 2759.32  286.37
  -2   8  -1 3227.28  285.87
   2  -8   1 3164.08  286.07
   2  -8   1 2637.04  285.67
   2  -8   1 2856.71  280.87
   0   6  -1  171.78   17.30
   0  -6   1  185.88   17.50
   0  -6   1  111.19   24.70
   3   3  -1   45.80   11.10
   3   3  -1   38.20    5.60
  -3  -3   1   43.60   13.90
  -3  -3   1   45.20    5.80
   4   2  -1  779.02   82.29
   4   2  -1  802.22   77.39
  -4  -2   1  787.42   81.89
  -4  -2   1  827.12   77.39
   5   1  -1  565.54   57.19
   5   1  -1  537.75   50.79
  -5  -1   1  521.95   50.79
  -5  -1   1  457.45   56.69
   6   0  -1 2143.89  211.38
   6   0  -1 2189.08  205.68
  -6   0   1 2089.49  211.38
   7  -1  -1   60.19    7.20
   7  -1  -1   62.99   17.40
   7  -1  -1   24.70   14.60
  -7   1   1   62.79   17.70
   8  -2  -1   21.40   15.30
   8  -2  -1   70.39   16.20
   8  -2  -1   28.90    5.20
  -8   2   1   29.80   15.50
   9  -3  -1  161.78   27.30
   9  -3  -1  164.48   17.60
  -9   3   1  206.28   31.40
  10  -4  -1   35.70   15.10
  10  -4  -1   55.89   13.30
  10  -4  -1   35.30    6.60
  10  -4  -1   86.29   20.20
 -10   4   1   13.00   18.10
  11  -5  -1   86.59   21.50
  11  -5  -1   31.20    7.40
  11  -5  -1   64.89   14.50
  11  -5  -1   30.20   21.50
 -11   5   1   29.80   21.30
  12  -6  -1    9.10   21.90
  12  -6  -1   30.80   19.70
  12  -6  -1    8.90    5.30
 -12   6   1    4.80   15.40
  13  -7  -1    7.00   13.60
  13  -7  -1   -7.10    5.40
  13  -7  -1    6.30   20.50
 -13   7   1   15.50   22.40
  14  -8  -1   27.80    8.00
  14  -8  -1   28.40   15.90
  14  -8  -1    0.40   21.70
 -14   8   1   50.39   25.90
  15  -9  -1    8.00   25.20
  15  -9  -1    6.10    7.10
 -15   9   1  -18.60   14.50
  16 -10  -1   32.90   27.00
  16 -10  -1   -0.90   14.80
  16 -10  -1   25.50    8.10
 -16  10   1   16.70   25.70
  17 -11  -1   -1.20   25.70
  17 -11  -1    3.60    8.40
 -17  11   1   19.20   26.30
  18 -12  -1    3.30   26.00
 -18  12   1    5.90   26.10
  19 -13  -1    5.70   26.80
  20 -27   1   -0.50   31.10
  19 -26   1   -2.70   30.10
  18 -25   1    0.10   27.70
  17 -24   1   52.69   32.00
 -16  23  -1   25.60   28.10
 -16  23  -1   -6.40   28.50
  16 -23   1   55.79   35.00
  16 -23   1    5.00   29.50
  16 -23   1   82.49   31.90
 -15  22  -1   -4.10   26.20
 -15  22  -1    9.40   27.20
  15 -22   1   -1.00   30.50
  15 -22   1   -7.40   26.20
  15 -22   1   11.00   27.10
 -14  21  -1   32.90   27.70
 -14  21  -1   -5.70   25.10
  14 -21   1   -1.90   29.00
  14 -21   1   11.50   26.00
  14 -21   1   16.10   28.90
 -13  20  -1   23.80   21.70
 -13  20  -1   35.10   29.80
  13 -20   1   39.20   32.00
  13 -20   1   -9.10   26.20
 -12  19  -1  110.79   30.50
 -12  19  -1   71.09   26.60
  12 -19   1   52.79   31.00
  12 -19   1   86.59   33.70
 -10  17  -1  215.58   38.10
 -10  17  -1  228.58   41.40
  10 -17   1  197.38   39.70
  10 -17   1  272.27   43.70
  -9  16  -1    5.00   19.00
  -9  16  -1  -20.00   17.80
   9 -16   1   26.50   19.90
   9 -16   1   18.80   20.70
   9 -16   1   -5.60   21.10
  -8  15  -1  176.98   31.20
   8 -15   1   70.39   25.40
   8 -15   1  126.79   29.20
  -5  12  -1 2222.88  247.78
  -5  12  -1 2773.72  247.58
   5 -12   1 2307.07  248.08
   5 -12   1 2698.83  247.88
  -4  11  -1   49.60   18.40
  -4  11  -1  106.89   21.20
  -4  11  -1   30.60   16.20
   4 -11   1   69.89   18.80
   4 -11   1   36.60   17.30
  -3  10  -1  266.87   38.60
  -3  10  -1  334.57   38.40
   3 -10   1  279.57   39.10
   3 -10   1  338.77   37.80
  -2   9  -1  201.68   30.70
   2  -9   1  206.18   30.70
   2  -9   1  205.38   20.20
   2  -9   1  181.28   28.10
   0  -7   1 1416.16  142.79
   3   4  -1 7598.14  754.02
  -3  -4   1 8092.99  754.82
   4   3  -1 2306.97  223.18
   4   3  -1 2286.07  218.48
  -4  -3   1 2283.17  218.48
  -4  -3   1 2239.38  223.38
   5   2  -1 1347.27  130.69
   5   2  -1 1332.57  135.59
  -5  -2   1 1361.96  130.79
  -5  -2   1 1408.56  136.49
   6   1  -1   48.10   12.90
   6   1  -1   46.10    5.50
   6   1  -1   24.10    8.20
  -6  -1   1   33.30   14.20
  -6  -1   1   34.20    5.50
   7   0  -1  335.17   41.10
   7   0  -1  330.37   32.90
  -7   0   1  336.77   41.70
   8  -1  -1  349.37   41.30
   8  -1  -1  341.07   32.90
   8  -1  -1  313.27   42.00
  -8   1   1  293.17   41.90
   9  -2  -1   81.79   21.60
   9  -2  -1   89.59    9.90
   9  -2  -1   48.40   18.40
  -9   2   1   88.69   22.10
  10  -3  -1    6.20    4.90
  10  -3  -1   20.40   16.70
  10  -3  -1   13.30   10.40
  10  -3  -1  -19.00   14.20
 -10   3   1    4.50   16.40
  11  -4  -1   99.19   23.10
  11  -4  -1  106.69   27.60
  11  -4  -1  102.79   12.90
 -11   4   1  105.79   26.10
  12  -5  -1  259.37   51.89
  12  -5  -1  292.17   31.20
  12  -5  -1  387.96   45.00
 -12   5   1  302.67   44.20
  13  -6  -1  126.89   27.40
  13  -6  -1   54.99    9.20
 -13   6   1   63.09   27.50
  14  -7  -1   16.60   23.20
  14  -7  -1    2.40   11.60
  14  -7  -1    8.60    6.00
 -14   7   1   16.30   24.40
  15  -8  -1   87.49   30.10
 -15   8   1   75.59   31.10
  16  -9  -1   89.59   30.10
  16  -9  -1   49.90    9.90
 -16   9   1   55.09   28.80
  17 -10  -1   -1.90    8.00
  17 -10  -1  -13.30   23.40
 -17  10   1  -15.40   23.90
  18 -11  -1   14.00   27.10
 -18  11   1  -31.80   22.90
  19 -12  -1    7.90   27.50
  21 -29   1  -12.00   31.90
  20 -28   1   16.40   31.60
  19 -27   1   40.70   32.60
  18 -26   1   14.50   31.10
  17 -25   1   16.40   31.20
  16 -24   1   -0.60   28.90
 -15  23  -1   -6.30   27.10
 -15  23  -1  -11.40   19.70
  15 -23   1   60.09   32.90
  15 -23   1   77.79   31.50
  15 -23   1   13.00   30.40
 -14  22  -1   58.99   30.40
 -14  22  -1    2.10   26.60
  14 -22   1   37.90   33.30
  14 -22   1  -24.00   26.70
  14 -22   1  139.69   32.70
 -13  21  -1   38.10   29.00
 -13  21  -1  -18.80   24.40
  13 -21   1  -26.90   28.40
  13 -21   1   72.69   32.90
 -12  20  -1   68.59   29.80
 -12  20  -1   26.00   28.80
  12 -20   1   16.50   30.90
  12 -20   1   12.60   29.50
  12 -20   1   82.19   26.50
 -11  19  -1    0.70   23.10
 -11  19  -1   23.80   24.60
  11 -19   1   -1.10   26.70
  11 -19   1  -13.60   23.70
 -10  18  -1   51.09   27.20
 -10  18  -1   98.89   28.40
  10 -18   1   98.09   31.20
  10 -18   1   96.99   31.00
  -8  16  -1  136.89   30.50
  -8  16  -1  130.69   27.00
  -8  16  -1   81.99   26.10
   8 -16   1   51.19   26.60
   8 -16   1  141.59   30.10
   8 -16   1  129.89   26.40
  -7  15  -1  101.39   25.50
  -7  15  -1  105.89   28.00
  -7  15  -1  110.99   26.10
   7 -15   1  145.19   26.30
   7 -15   1  109.89   27.80
   7 -15   1  124.29   28.30
  -6  14  -1  712.43   71.59
  -6  14  -1  569.44   70.49
   6 -14   1  588.04   69.19
   6 -14   1  687.23   72.29
  -5  13  -1  534.95   61.89
  -5  13  -1  523.95   61.59
   5 -13   1  534.95   62.79
   5 -13   1  559.34   61.99
  -3  11  -1    0.20   10.50
  -3  11  -1   19.50   15.10
  -3  11  -1   -4.60   14.80
   3 -11   1   11.40   13.60
   3 -11   1   -5.20   14.60
   3 -11   1    4.80    4.10
   3 -11   1    4.20   14.20
   2 -10   1  402.46   50.39
   2 -10   1  417.26   40.70
  -1   9  -1   -5.00   16.60
   1  -9   1   46.80   16.30
   1  -9   1   71.19    7.20
   0   8  -1 1310.87  130.29
   0   8  -1 1270.47  123.09
   0  -8   1 1213.28  131.59
   0  -8   1 1307.77  123.19
   2   6  -1   20.40   14.90
   2   6  -1   28.10    5.50
  -2  -6   1   38.30    5.60
  -2  -6   1   53.39   13.30
   3   5  -1 1492.55  145.49
   3   5  -1 1542.65  150.38
  -3  -5   1 1509.05  150.58
  -3  -5   1 1520.75  145.49
   4   4  -1  745.03   77.59
   4   4  -1  724.33   72.59
  -4  -4   1  779.22   79.09
  -4  -4   1  770.22   72.69
   5   3  -1   -3.40    3.10
   5   3  -1    1.50    7.80
   5   3  -1    4.00    7.80
  -5  -3   1   -2.40    3.40
  -5  -3   1  -17.70   10.10
   6   2  -1  572.44   65.09
   6   2  -1  570.14   61.59
   6   2  -1  658.23   59.49
  -6  -2   1  650.93   67.19
  -6  -2   1  616.64   59.49
   7   1  -1  225.98   24.20
   7   1  -1  273.67   32.10
  -7  -1   1  258.87   24.60
  -7  -1   1  210.18   33.80
   8   0  -1   47.10   15.70
   8   0  -1   85.09   13.50
   8   0  -1   56.19    8.20
  -8   0   1   45.70   17.90
   9  -1  -1 1215.48  122.79
   9  -1  -1 1181.58  116.59
   9  -1  -1 1261.07  125.99
  -9   1   1 1207.38  125.99
  10  -2  -1  168.48   22.00
  10  -2  -1  306.87   36.60
  10  -2  -1  172.08   23.50
 -10   2   1  303.67   37.60
  11  -3  -1  337.27   33.50
  11  -3  -1  313.67   46.90
  11  -3  -1  342.87   44.20
 -11   3   1  307.57   47.10
  12  -4  -1   79.49    9.90
  12  -4  -1   52.59   22.40
  12  -4  -1   74.19   26.50
 -12   4   1   77.19   23.40
  13  -5  -1   11.10    8.00
  13  -5  -1   23.90    6.90
  13  -5  -1   64.79   22.70
  13  -5  -1    9.80    7.10
 -13   5   1   22.40   22.70
  14  -6  -1  109.29   13.70
  14  -6  -1   98.79   28.40
 -14   6   1  128.99   33.60
  15  -7  -1   58.29   10.00
  15  -7  -1   61.89   26.60
 -15   7   1   39.60   29.20
  16  -8  -1    5.10   24.50
  16  -8  -1    2.40    6.40
 -16   8   1   35.80   27.80
  17  -9  -1   30.40   26.30
 -17   9   1   24.00   27.10
  18 -10  -1   46.70   29.50
 -18  10   1    6.70   25.00
  19 -11  -1   20.60   27.40
  21 -30   1   20.10   34.20
  20 -29   1   -1.30   31.80
  19 -28   1    1.30   32.80
  18 -27   1   18.90   34.00
  17 -26   1   15.70   32.30
  16 -25   1   42.90   31.30
 -15  24  -1   -0.80   30.00
 -15  24  -1   35.20   31.20
  15 -24   1   42.40   34.80
  15 -24   1   -8.30   27.90
  15 -24   1   73.99   31.30
 -14  23  -1   22.80   29.50
 -14  23  -1  -10.50   25.40
  14 -23   1    6.90   21.80
  14 -23   1    8.20   30.30
  14 -23   1   34.50   26.90
 -13  22  -1  -45.10   22.40
 -13  22  -1  -34.00   26.30
  13 -22   1   52.99   26.70
  13 -22   1   -2.40   30.00
  13 -22   1    6.20   29.20
 -12  21  -1   64.49   33.40
 -11  20  -1   56.89   24.50
 -11  20  -1   35.30   28.70
  11 -20   1   39.10   29.70
  11 -20   1   80.29   32.00
  11 -20   1   -3.40   20.20
 -10  19  -1   32.60   27.30
 -10  19  -1  136.99   33.90
  10 -19   1   70.49   30.40
  10 -19   1   31.40   29.60
  -9  18  -1   20.30   23.50
  -9  18  -1   29.10   22.40
  -9  18  -1   -0.10   22.50
[truncated: 3,539,333 more chars]
